# Supplementary material for: Mapping QTLs for blight resistance and morpho-phenological traits in inter-species hybrid families of chestnut (Castanea spp.)
Source: Front Plant Sci. 2024 Apr 8;15:1365951. doi: 10.3389/fpls.2024.1365951 (PMC11033410; doi:10.3389/fpls.2024.1365951)
Supplement: Supplementary file 1 [file DataSheet_1.zip]

Archive with 24 entries (23 files):
- Data Sheet 1/
- __MACOSX/._Data Sheet 1
- Data Sheet 1/Supplementary Table 10 to 12.xlsx
- __MACOSX/Data Sheet 1/._Supplementary Table 10 to 12.xlsx
- Data Sheet 1/Supplementary Data 1 to 4.xlsx
- __MACOSX/Data Sheet 1/._Supplementary Data 1 to 4.xlsx
- Data Sheet 1/Supplementary Table 7.xlsx
- __MACOSX/Data Sheet 1/._Supplementary Table 7.xlsx
- Data Sheet 1/Supplementary Table 6.xlsx
- __MACOSX/Data Sheet 1/._Supplementary Table 6.xlsx
- Data Sheet 1/List of supplementary materials.docx
- __MACOSX/Data Sheet 1/._List of supplementary materials.docx
- Data Sheet 1/Supplementary Table 1 to 3.xlsx
- __MACOSX/Data Sheet 1/._Supplementary Table 1 to 3.xlsx
- Data Sheet 1/Supplementary Table 8A and 8B.xlsx
- __MACOSX/Data Sheet 1/._Supplementary Table 8A and 8B.xlsx
- Data Sheet 1/Supplementary Data 5.docx
- __MACOSX/Data Sheet 1/._Supplementary Data 5.docx
- Data Sheet 1/Supplementary Table 9.xlsx
- __MACOSX/Data Sheet 1/._Supplementary Table 9.xlsx
- Data Sheet 1/Supplementary Table 4 to 5.xlsx
- __MACOSX/Data Sheet 1/._Supplementary Table 4 to 5.xlsx
- Data Sheet 1/Supplementary Figure 1 to 3.docx
- __MACOSX/Data Sheet 1/._Supplementary Figure 1 to 3.docx
