# Supplementary material for: Mapping QTLs for blight resistance and morpho-phenological traits in inter-species hybrid families of chestnut (Castanea spp.)
Source: Front Plant Sci. 2024 Apr 8;15:1365951. doi: 10.3389/fpls.2024.1365951 (PMC11033410; doi:10.3389/fpls.2024.1365951)
Supplement: Supplementary file 1 [file DataSheet_1.zip › Data Sheet 1/Supplementary Table 10 to 12.xlsx]

## Sheet: s_table10
Supplementary Table 10. Markers used for mining C. dentata v1.0 genome for candidate genes underlying leaf and vein hair, male sterility, and leaf emergence
trait	SNP ID	EST contig ID	P-value	C. dentata gene ID	C. dentata v1.1 position	C. dentata v1.1 annotation
leaf hair	CCallv2c38890_101	CCall_contig38890	0.000588354	Caden.03G104300	Chr03:21005088..21009404 forward	(1 of 12) PTHR31907//PTHR31907:SF4 - FAMILY NOT NAMED // MLP-LIKE PROTEIN 165-RELATED
leaf hair	CCallv2c528_389	CCall_contig528	0.000460735	Caden.03G107200	Chr03:21637816..21639474 forward	(1 of 11) PTHR15907:SF47 - PROTEIN PLANT CADMIUM RESISTANCE 11-RELATED
leaf hair	CCallv2c39150_452	CCall_contig39150	0.00454352	Caden.03G117300	Chr03:24669666..24674268 reverse	(1 of 2) PTHR10788//PTHR10788:SF48 - TREHALOSE-6-PHOSPHATE SYNTHASE // ALPHA,ALPHA-TREHALOSE-PHOSPHATE SYNTHASE [UDP-FORMING] 6
leaf hair	CCallv2c6541_1019	CCall_contig6541	0.00190488	Caden.03G144600	Chr03:35637125..35639770 reverse	(1 of 2) PTHR31062:SF15 - XYLOGLUCAN ENDOTRANSGLUCOSYLASE/HYDROLASE PROTEIN 4-RELATED
leaf hair	CCallv2c44012_362	CCall_contig44012	0.00201226	Caden.03G159900	Chr03:40593155..40595409 reverse	(1 of 3) PF05755 - Rubber elongation factor protein (REF) (REF)
leaf hair	CCallv2c14789_193	CCall_contig14789	0.00178634	Caden.03G166400	Chr03:42064894..42068969 forward	(1 of 2) PTHR24322//PTHR24322:SF619 - FAMILY NOT NAMED // 3-OXOACYL-[ACYL-CARRIER-PROTEIN] REDUCTASE, CHLOROPLASTIC
leaf hair	CCallv2c5821_1388	CCall_contig5821	0.00197948	Caden.03G189000	Chr03:47294342..47319360 reverse	(1 of 3) 2.3.3.8 - ATP citrate synthase / Citric cleavage enzyme
leaf hair	CCallv2c29883_271	CCall_contig29883	0.00382127	Caden.03G189100	Chr03:47336281..47341856 forward	(1 of 1) K12272 - signal recognition particle receptor subunit beta (SRPRB, SRP102)
leaf hair	AC454v3c25255_158	AC454_contig25255	0.00300948	Caden.03G192100	Chr03:47837132..47840545 reverse	(1 of 5) K17609 - nucleoredoxin [EC:1.8.1.8] (NXN)
leaf hair	CCallv2c134_1323	CCall_contig134	0.00150393	Caden.03G192200	Chr03:47869564..47873415 reverse	(1 of 5) K17609 - nucleoredoxin [EC:1.8.1.8] (NXN)
leaf hair	CCallv2c8616_273	CCall_contig8616	0.00178634	Caden.03G193600	Chr03:48201551..48204893 reverse	(1 of 1) 1.3.1.105//1.3.1.74 - 2-methylene-furan-3-one reductase / Enone oxidoreductase // 2-alkenal reductase (NAD(P)(+)) / NADPH:2-alkenal alpha,beta-hydrogenase
leaf hair	CCallv2c5263_583	CCall_contig5263	0.000538545	Caden.03G193700	Chr03:48210442..48215321 forward	(1 of 12) K07466 - replication factor A1 (RFA1, RPA1, rpa)
leaf hair	CCallv2c2594_168	CCall_contig2594	0.00159755	Caden.03G193800	Chr03:48244261..48246358 forward	(1 of 5) PTHR31458//PTHR31458:SF3 - FAMILY NOT NAMED // POLYGALACTURONASE NON-CATALYTIC SUBUNIT JP630-RELATED
leaf hair	CCallv2c24089_301	CCall_contig24089	8.74e-05	Caden.03G197200	Chr03:49039300..49044678 reverse	(1 of 2) PTHR13833//PTHR13833:SF46 - FAMILY NOT NAMED // NHL DOMAIN-CONTAINING PROTEIN
leaf hair	CCallv2c20954_1904	CCall_contig20954	0.00130188	Caden.03G197600	Chr03:49130770..49142204 forward	(1 of 1) PTHR11451:SF5 - THREONINE--TRNA LIGASE 1, CYTOPLASMIC-RELATED
leaf hair	CCallv2c5450_531	CCall_contig5450	3.92e-07	Caden.03G202800	Chr03:50374831..50379727 reverse	predicted gene (not annotated)
leaf hair	CCallv2c2492_529	CCall_contig2492	3.73e-07	Caden.03G203500	Chr03:50475881..50485540 reverse	(1 of 1) PTHR11516//PTHR11516:SF38 - PYRUVATE DEHYDROGENASE E1 COMPONENT, ALPHA SUBUNIT BACTERIAL AND ORGANELLAR // SUBFAMILY NOT NAMED
leaf hair/vein hair	CCallv2c16743_148	CCall_contig16743	1.16e-06	Caden.03G207600	Chr03:51407961..51410910 forward	(1 of 4) PTHR11260//PTHR11260:SF312 - GLUTATHIONE S-TRANSFERASE, GST, SUPERFAMILY, GST DOMAIN CONTAINING // GLUTATHIONE S-TRANSFERASE U17-RELATE
leaf hair	CCallv2c44689_559	CCall_contig44689	0.000181441	Caden.03G208300	Chr03:51487336..51490798 forward	(1 of 2) PTHR31205:SF2 - ACTIN CROSS-LINKING PROTEIN
leaf hair/vein hair	CCallv2c44367_492	CCall_contig44367	4.39e-05	Caden.03G211900	Chr03:52074498..52082813 reverse	(1 of 4) PF07889 - Protein of unknown function (DUF1664) (DUF1664)
leaf hair/vein hair	CCallv2c7447_1571	CCall_contig7447	2.51e-09	Caden.03G213200	Chr03:52436945..52442272 reverse	(1 of 4) PF07889 - Protein of unknown function (DUF1664) (DUF1664)
leaf hair	CCallv2c47186_942	CCall_contig47186	5.95e-06	Caden.03G216200	Chr03:53140956..53147362 forward	(1 of 1) PTHR13387//PTHR13387:SF9 - FAMILY NOT NAMED // PROTEIN FAM203B
leaf hair/vein hair	CCallv2c3338_107	CCall_contig3338	2.26e-21	Caden.03G217500	Chr03:53345891..53347399 forward	(1 of 8) PTHR11260:SF221 - GLUTATHIONE S-TRANSFERASE U9
leaf hair	AC454v3c42770_312	AC454_contig42770	6.72e-05	Caden.03G218900	Chr03:53512259..53516854 forward	(1 of 2) PTHR23012//PTHR23012:SF57 - MEMBRANE ASSOCIATED RING FINGER // SUBFAMILY NOT NAMED
leaf hair	CCallv2c42380_665	CCall_contig42380	6.85e-08	Caden.03G220700	Chr03:53957336..53963603 forward	(1 of 1) 2.4.1.62 - Ganglioside galactosyltransferase
leaf hair	CCallv2c29697_283	CCall_contig29697	7.24e-08	Caden.03G227100	Chr03:54943135..54948787 reverse	(1 of 1) K03036 - 26S proteasome regulatory subunit N6 (PSMD11, RPN6)
leaf hair	AC454v3c25748_314	AC454_contig25748	1.19e-05	Caden.03G232300	Chr03:55827527..55832335 reverse	predicted gene (not annotated)
leaf hair	CCallv2c9124_981	CCall_contig9124	7.03e-09	Caden.03G233700	Chr03:56042826..56045532 reverse	(1 of 3) 1.1.1.22 - UDP-glucose 6-dehydrogenase
leaf hair	CCallv2c42465_350	CCall_contig42465	2.03e-08	Caden.03G235700	Chr03:56496291..56499479 reverse	(1 of 1) PTHR32227//PTHR32227:SF56 - FAMILY NOT NAMED // CARBOHYDRATE-BINDING X8 DOMAIN-CONTAINING PROTEIN
leaf hair	AC454v3c21450_332	AC454_contig21450	0.000243873	Caden.03G241400	Chr03:57388526..57391887 forward	(1 of 2) PTHR33403//PTHR33403:SF1 - FAMILY NOT NAMED // PROTEIN SPIRAL1
leaf hair	CCallv2c2460_687	CCall_contig2460	3.73e-08	Caden.03G249800	Chr03:59030123..59038072 forward	(1 of 3) K09487 - heat shock protein 90kDa beta (HSP90B, TRA1)
male sterility	CCallv2c13852_179	CCall_contig13852	2.66e-05	Caden.03G003500	Chr03:432996..435078 forward	(1 of 4) PTHR21659:SF19 - HYDROPHOBIC PROTEIN RCI2B
male sterility	AC454v3c29249_144	AC454_contig29249	1.74e-05	Caden.03G009700	Chr03:1533554..1537064 reverse	(1 of 2) PTHR11964:SF16 - S-ADENOSYLMETHIONINE SYNTHASE 4
male sterility	CCallv2c46537_1247	CCall_contig46537	0.00041049	Caden.03G011300	Chr03:1691478..1696677 reverse	(1 of 3) 2.3.3.8 - ATP citrate synthase / Citric cleavage enzyme
male sterility	CCallv2c5507_522	CCall_contig5507	5.22e-05	Caden.03G011400	Chr03:1706621..1713242 reverse	(1 of 556) PF13041 - PPR repeat family (PPR_2)
male sterility	CCallv2c3054_646	CCall_contig3054	0.0023818	Caden.03G092200	Chr03:17513263..17516082 forward	(1 of 5) PTHR10666//PTHR10666:SF150 - UBIQUITIN // POLYUBIQUITIN 3
male sterility	CCallv2c2164_242	CCall_contig2164	1.08e-06	Caden.03G013700	Chr03:2128670..2134408 reverse	(1 of 2) K01304 - pyroglutamyl-peptidase [EC:3.4.19.3] (E3.4.19.3, pcp)
male sterility	CCallv2c8440_1643	CCall_contig8440	0.000203477	Caden.03G015300	Chr03:2276132..2307752 reverse	(1 of 16) 3.6.1.1 - Inorganic diphosphatase / Pyrophosphate phosphohydrolase
male sterility	CCallv2c39323_1383	CCall_contig39323	2.74e-08	Caden.03G019300	Chr03:3060157..3065351 reverse	(1 of 3) K11666 - INO80 complex subunit B (INO80B, ZNHIT4, PAPA1
male sterility	CCallv2c25529_167	CCall_contig25529	5.42e-06	Caden.03G020800	Chr03:3306390..3307657 forward	(1 of 2) PTHR33124//PTHR33124:SF12 - FAMILY NOT NAMED // TRANSCRIPTION FACTOR BHLH147-RELATED
male sterility	CCallv2c43713_350	CCall_contig43713	0.00019691	Caden.03G042100	Chr03:7683327..7686221 forward	(1 of 2) KOG1727 - Microtubule-binding protein (translationally controlled tumor protein)
male sterility	AC454v3c25899_364	AC454_contig25899	1.12e-06	Caden.03G045100	Chr03:8275773..8277450 forward	(1 of 10) PTHR32246:SF18 - C2 DOMAIN-CONTAINING PROTEIN-RELATED
LeafEmergence	CCallv2c8849_271	CCall_contig8849	7.26e-07	Caden.12G089000	Chr12:15701139..15703875 reverse	(1 of 1) PTHR13683:SF259 - ASPARTYL PROTEASE-LIKE PROTEIN
LeafEmergence	CCallv2c19101_106	CCall_contig19101	7.69e-08	Caden.12G094800	Chr12:17047180..17065225 reverse	(1 of 1) PTHR11254//PTHR11254:SF334 - HECT DOMAIN UBIQUITIN-PROTEIN LIGASE // SUBFAMILY NOT NAMED
LeafEmergence	CCallv2c21514_483	CCall_contig21514	1.36e-05	Caden.12G104400	Chr12:18639663..18640785 reverse	(1 of 1) K03505 - DNA polymerase delta subunit 4 (POLD4)
LeafEmergence	CCallv2c3905_1505	CCall_contig3905	0.00153	Caden.12G107300	Chr12:19343043..19355269 forward	(1 of 1) IPR001965//IPR011011//IPR013083//IPR019787//IPR027417 - Zinc finger, PHD-type // Zinc finger, FYVE/PHD-type // Zinc finger, RING/FYVE/PHD-type // Zinc finger, PHD-finger // P-loop containing nucleoside triphosphate hydrolase
LeafEmergence	CCallv2c44606_493	CCall_contig44606	2.8e-09	Caden.12G108000	Chr12:19551357..19557427 forward	(1 of 1) PTHR23222//PTHR23222:SF1 - PROHIBITIN // PROHIBITIN-2
LeafEmergence	CCallv2c5634_319	CCall_contig5634	1.71e-12	Caden.12G108400	Chr12:19614070..19623446 forward	(1 of 1) K02144 - V-type H+-transporting ATPase subunit H (ATPeV1H)
LeafEmergence	CCallv2c14997_1717	CCall_contig14997	4.58e-10	Caden.12G108700	Chr12:19651278..19655751 forward	(1 of 1) KOG0250 - DNA repair protein RAD18 (SMC family protein)
LeafEmergence	CCallv2c19492_2127	CCall_contig19492	7.21e-11	Caden.12G111400	Chr12:20676328..20680850 forward	(1 of 1) K12825 - splicing factor 3A subunit 1 (SF3A1, SAP114)
LeafEmergence	CCallv2c47864_568	CCall_contig47864	6.8e-05	Caden.12G113200	Chr12:20922879..20926463 reverse	(1 of 1) K13176 - THO complex subunit 7 (THOC7)
LeafEmergence	CCallv2c41171_223	CCall_contig41171	1.84e-09	Caden.12G119300	Chr12:22315543..22322136 reverse	(1 of 1) K15425 - serine/threonine-protein phosphatase 4 regulatory subunit 2 (PPP4R2)
LeafEmergence	CCallv2c30964_212	CCall_contig30964	2.89e-08	Caden.12G128900	Chr12:24370221..24378394 reverse	(1 of 1) PTHR16220//PTHR16220:SF0 - WD REPEAT PROTEIN 8-RELATED // WD REPEAT-CONTAINING PROTEIN WRAP73
LeafEmergence	CCallv2c10371_599	CCall_contig10371	3.81e-06	Caden.12G131200	Chr12:24861514..24864247 forward	(1 of 30) PF01357 - Pollen allergen (Pollen_allerg_1)
LeafEmergence	CCallv2c9824_784	CCall_contig9824	0.00108	Caden.12G153400	Chr12:31171700..31184602 forward	(1 of 1) PTHR15410//PTHR15410:SF2 - FAMILY NOT NAMED // HIRA-INTERACTING PROTEIN 3
LeafEmergence	CCallv2c5331_1385	CCall_contig5331	1.13e-08	Caden.12G158300	Chr12:33209270..33220806 forward	(1 of 3) PTHR10972:SF67 - OXYSTEROL-BINDING PROTEIN-RELATED PROTEIN 1D
LeafEmergence	CCallv2c3527_317	CCall_contig3527	0.0019	Caden.12G160600	Chr12:33826977..33829834 forward	(1 of 1) KOG3345 - Uncharacterized conserved protein
LeafEmergence	CCallv2c40706_404	CCall_contig40706	1.09e-05	Caden.12G177500	Chr12:37460567..37470941 reverse	(1 of 1) K03953 - NADH dehydrogenase (ubiquinone) 1 alpha subcomplex subunit 9 (NDUFA9)
LeafEmergence	CCallv2c2416_354	CCall_contig2416	0.000252	Caden.12G179100	Chr12:37920038..37926870 reverse	(1 of 1) 1.1.1.1//1.1.1.284//1.2.1.1 - Alcohol dehydrogenase / Aldehyde reductase // S-(hydroxymethyl)glutathione dehydrogenase / NAD-linked formaldehyde dehydrogenase // Transferred entry: 1.1.1.284 and 4.4.1.22
LeafEmergence	CCallv2c2637_1336	CCall_contig2637	1.41e-05	Caden.12G191300	Chr12:40999738..41005484 forward	(1 of 1) PTHR31791:SF12 - FRIGIDA-LIKE PROTEIN 3
LeafEmergence	CCallv2c8057_1285	CCall_contig8057	4.76e-05	Caden.12G201300	Chr12:43203945..43211588 forward	(1 of 1) KOG0051 - RNA polymerase I termination factor, Myb superfamily

## Sheet: s_table11
Supplementary Table 11. List of PPR genes within genomic region associated with male sterility
ID gene	Phytozome13-annotation	comments
Caden.03G008200	(1 of 243) PF01535//PF13041 - PPR repeat (PPR) // PPR repeat family (PPR_2)
Caden.03G011400	(1 of 556) PF13041 - PPR repeat family (PPR_2)
Caden.03G011500	(1 of 18) PF12854//PF13041 - PPR repeat (PPR_1) // PPR repeat family (PPR_2)
Caden.03G013500	(1 of 556) PF13041 - PPR repeat family (PPR_2)
Caden.03G013600	(1 of 18) PF12854//PF13041 - PPR repeat (PPR_1) // PPR repeat family (PPR_2)
Caden.03G014000	(1 of 8) PF01535//PF12854//PF13041//PF14432 - PPR repeat (PPR) // PPR repeat (PPR_1) // PPR repeat family (PPR_2) // DYW family of nucleic acid deaminases (DYW_deaminase)	DYW-domain
Caden.03G014400	(1 of 556) PF13041 - PPR repeat family (PPR_2)
Caden.03G014700	(1 of 18) PF12854//PF13041 - PPR repeat (PPR_1) // PPR repeat family (PPR_2)
Caden.03G014800	(1 of 18) PF12854//PF13041 - PPR repeat (PPR_1) // PPR repeat family (PPR_2)
Caden.03G015200	(1 of 18) PF12854//PF13041 - PPR repeat (PPR_1) // PPR repeat family (PPR_2)
Caden.03G015500	(1 of 18) PF12854//PF13041 - PPR repeat (PPR_1) // PPR repeat family (PPR_2)
Caden.03G016300	(1 of 556) PF13041 - PPR repeat family (PPR_2)
Caden.03G016600	(1 of 556) PF13041 - PPR repeat family (PPR_2)
Caden.03G017400	(1 of 86) PF01535//PF13041//PF14432 - PPR repeat (PPR) // PPR repeat family (PPR_2) // DYW family of nucleic acid deaminases (DYW_deaminase)	DYW-domain
Caden.03G017600	(1 of 556) PF13041 - PPR repeat family (PPR_2)
Caden.03G018400	(1 of 556) PF13041 - PPR repeat family (PPR_2)
Caden.03G018700	(1 of 556) PF13041 - PPR repeat family (PPR_2)
Caden.03G018800	(1 of 14) K17710 - pentatricopeptide repeat domain-containing protein 1 (PTCD1)
Caden.03G019200	(1 of 8) PF01535//PF12854//PF13041//PF14432 - PPR repeat (PPR) // PPR repeat (PPR_1) // PPR repeat family (PPR_2) // DYW family of nucleic acid deaminases (DYW_deaminase)	DYW-domain
Caden.03G021100	(1 of 18) PF12854//PF13041 - PPR repeat (PPR_1) // PPR repeat family (PPR_2)
Caden.03G021500	(1 of 14) K17710 - pentatricopeptide repeat domain-containing protein 1 (PTCD1)
Caden.03G021700	(1 of 14) K17710 - pentatricopeptide repeat domain-containing protein 1 (PTCD1)
Caden.03G026500	(1 of 243) PF01535//PF13041 - PPR repeat (PPR) // PPR repeat family (PPR_2)
Caden.03G027500	(1 of 86) PF01535//PF13041//PF14432 - PPR repeat (PPR) // PPR repeat family (PPR_2) // DYW family of nucleic acid deaminases (DYW_deaminase)	DYW-domain
Caden.03G028300	(1 of 1) PTHR10366:SF289 - CHLOROPLAST STEM-LOOP BINDING PROTEIN OF 41 KDA B, CHLOROPLASTIC
Caden.03G029800	(1 of 243) PF01535//PF13041 - PPR repeat (PPR) // PPR repeat family (PPR_2)
Caden.03G029900	(1 of 14) K17710 - pentatricopeptide repeat domain-containing protein 1 (PTCD1)
Caden.03G033100	(1 of 243) PF01535//PF13041 - PPR repeat (PPR) // PPR repeat family (PPR_2)
Caden.03G035800	(1 of 556) PF13041 - PPR repeat family (PPR_2)
Caden.03G035900	(1 of 556) PF13041 - PPR repeat family (PPR_2)
Caden.03G044900	(1 of 243) PF01535//PF13041 - PPR repeat (PPR) // PPR repeat family (PPR_2)

## Sheet: s_table12
Supplementary Table 12. List of candidate genes for leaf emergence
ID gene	Phytozome13-annotation
Caden.12G090000	(1 of 10) PTHR11945:SF179 - MADS BOX PROTEIN SVP
Caden.12G091300	(1 of 1) PTHR21736//PTHR21736:SF24 - VERNALIZATION-INSENSITIVE PROTEIN 3 // SUBFAMILY NOT NAMED
Caden.12G107000	(1 of 10) PF08879//PF08880 - WRC (WRC) // QLQ (QLQ)
Caden.12G120200	(1 of 7) PTHR22884:SF370 - HISTONE-LYSINE N-METHYLTRANSFERASE, H3 LYSINE-9 SPECIFIC SUVH5-RELATED
Caden.12G120300	(1 of 7) PTHR22884//PTHR22884:SF370 - SET DOMAIN PROTEINS // HISTONE-LYSINE N-METHYLTRANSFERASE, H3 LYSINE-9 SPECIFIC SUVH5-RELATED
Caden.12G124900	(1 of 7) PTHR22884:SF370 - HISTONE-LYSINE N-METHYLTRANSFERASE, H3 LYSINE-9 SPECIFIC SUVH5-RELATED
Caden.12G125300	(1 of 1) K15153 - mediator of RNA polymerase II transcription subunit 31 (MED31, SOH1)
Caden.12G128400	(1 of 2) PTHR31190//PTHR31190:SF30 - FAMILY NOT NAMED // ETHYLENE-RESPONSIVE TRANSCRIPTION FACTOR 15-RELATED
Caden.12G128500	(1 of 28) K09286 - EREBP-like factor (EREBP)
Caden.12G128600	(1 of 1) PTHR31677//PTHR31677:SF24 - FAMILY NOT NAMED // ETHYLENE-RESPONSIVE TRANSCRIPTION FACTOR ERF106
Caden.12G128000	(1 of 2) KOG2350 - Zn-finger protein joined to JAZF1 (predicted suppressor)
Caden.12G139600	(1 of 1) PTHR10615//PTHR10615:SF100 - HISTONE ACETYLTRANSFERASE // SUBFAMILY NOT NAMED
Caden.12G139800	(1 of 1) PTHR10108//PTHR10108:SF897 - METHYLTRANSFERASE // SUBFAMILY NOT NAMED
Caden.12G141400	(1 of 1) PTHR22884//PTHR22884:SF276 - SET DOMAIN PROTEINS // HISTONE-LYSINE N-METHYLTRANSFERASE, H3 LYSINE-36 SPECIFIC
Caden.12G141600	(1 of 1) PTHR11945//PTHR11945:SF97 - MADS BOX PROTEIN // FLORAL HOMEOTIC PROTEIN PISTILLATA
Caden.12G147000	(1 of 2) PTHR12802//PTHR12802:SF41 - SWI/SNF COMPLEX-RELATED // BRAHMA ASSOCIATED PROTEIN 155 KDA
Caden.12G151000	(1 of 2) PTHR22835//PTHR22835:SF239 - ZINC FINGER FYVE DOMAIN CONTAINING PROTEIN // SUBFAMILY NOT NAMED
Caden.12G151200	(1 of 2) PTHR10799//PTHR10799:SF606//PTHR11093 - SWI/SNF-RELATED MATRIX-ASSOCIATED ACTIN-DEPENDENT REGULATOR OF CHROMATIN SUBFAMILY-RELATED // PROTEIN PQN-21, ISOFORM B // RUVB-RELATED REPTIN AND PONTIN
Caden.12G154000	(1 of 1) PTHR31985:SF37 - ETHYLENE-RESPONSIVE TRANSCRIPTION FACTOR ERF014
Caden.12G157900	(1 of 1) PTHR12197:SF165 - HISTONE-LYSINE N-METHYLTRANSFERASE ASHR1
Caden.12G164300	(1 of 2) PTHR31190:SF26 - ETHYLENE-RESPONSIVE TRANSCRIPTION FACTOR ERF096
Caden.12G164400	(1 of 2) PTHR31190:SF11 - ETHYLENE-RESPONSIVE TRANSCRIPTION FACTOR ERF098
Caden.12G164500	(1 of 4) K14516 - ethylene-responsive transcription factor 1 (ERF1)
Caden.12G165100	(1 of 2) K11344 - chromatin modification-related protein EAF6 (EAF6)
Caden.12G176400	(1 of 2) PTHR31734:SF6 - AUXIN-RESPONSIVE PROTEIN IAA10-RELATED
Caden.12G176700	(1 of 3) PTHR11945//PTHR11945:SF176 - MADS BOX PROTEIN // PROTEIN AGAMOUS-LIKE 82
Caden.12G181700	(1 of 12) PTHR31241:SF2 - DEHYDRATION-RESPONSIVE ELEMENT-BINDING PROTEIN 2A-RELATED
Caden.12G182300	(1 of 12) PTHR31241//PTHR31241:SF2 - FAMILY NOT NAMED // DEHYDRATION-RESPONSIVE ELEMENT-BINDING PROTEIN 2A-RELATED
Caden.12G189500	(1 of 2) PTHR10209:SF160 - GIBBERELLIN 2-BETA-DIOXYGENASE 4
Caden.12G191300	(1 of 1) PTHR31791:SF12 - FRIGIDA-LIKE PROTEIN 3
