# Supplementary material for: Mapping QTLs for blight resistance and morpho-phenological traits in inter-species hybrid families of chestnut (Castanea spp.)
Source: Front Plant Sci. 2024 Apr 8;15:1365951. doi: 10.3389/fpls.2024.1365951 (PMC11033410; doi:10.3389/fpls.2024.1365951)
Supplement: Supplementary file 1 [file DataSheet_1.zip › Data Sheet 1/Supplementary Data 1 to 4.xlsx]

## Sheet: S_Data1
Supplementary Data 1. Phenotypic data of 1124 chestnut interspecies hybrid trees
Tree_ID	SG_Early	Ep155_Early	SG_Late	Ep155_Late	LeafHair	LeafEmergence	MaleSterility	VeinHair	BudShape	TreeForm	CenLead	Height	Diameter
BC3_1001a	NA	NA	0.71	2.03	NA	0	NA	NA	NA	NA	NA	0.25	0.11
BC3_1002a	NA	NA	0.36	-0.46	NA	1	NA	NA	NA	NA	NA	-0.39	-1.01
BC3_1007a	NA	NA	-0.12	-0.2	NA	1	NA	NA	NA	NA	NA	-0.8	-1.01
BC3_1009a	NA	NA	-0.06	-0.46	NA	1	NA	NA	NA	NA	NA	-1.32	-1.29
BC3_1013a	NA	NA	1.06	1.29	NA	0.5	NA	NA	NA	NA	NA	1.68	0.67
BC3_1014a	NA	NA	0.71	0.86	NA	0.5	NA	NA	NA	NA	NA	1.4	-0.73
BC3_1017a	NA	NA	2.37	1.5	NA	1	NA	NA	NA	NA	NA	-0.7	-1.01
BC3_1018a	NA	NA	-1.03	1.07	NA	0	NA	NA	NA	NA	NA	-0.57	-0.73
BC3_1020a	NA	NA	0.5	0.65	NA	0.5	NA	NA	NA	NA	NA	-0.29	-0.17
BC3_1021a	NA	NA	0.43	-0.52	NA	0	NA	NA	NA	NA	NA	-1.08	-1.29
BC3_1022a	NA	NA	1.06	-1.79	NA	0.5	NA	NA	NA	NA	NA	-0.96	-0.73
BC3_1024a	NA	NA	-0.06	1.66	NA	0	NA	NA	NA	NA	NA	0.27	0.11
BC3_1025a	NA	NA	-0.19	0.33	NA	1	NA	NA	NA	NA	NA	0.07	0.11
BC3_1026a	NA	NA	-0.96	-0.99	NA	1	NA	NA	NA	NA	NA	-0.06	-0.17
BC3_1030b	NA	NA	-0.75	-0.78	NA	0	NA	NA	NA	NA	NA	-1.14	-1.29
BC3_1033b	NA	NA	1.26	0.28	NA	0.5	NA	NA	NA	NA	NA	-0.42	-0.73
BC3_1038a	NA	NA	-0.75	-0.73	NA	0.5	NA	NA	NA	NA	NA	-1.6	-1.29
BC3_1042a	NA	NA	0.57	-0.25	NA	0.5	NA	NA	NA	NA	NA	-1.14	-1.01
BC3_1045a	NA	NA	1.4	-0.04	NA	0.5	NA	NA	NA	NA	NA	-1.52	-1.29
BC3_1046a	NA	NA	-0.96	-1.26	NA	0.5	NA	NA	NA	NA	NA	-1.37	-1.29
BC3_104a	NA	NA	1.73	0.97	NA	0	NA	NA	NA	NA	NA	0.27	0.11
BC3_1053a	NA	NA	-1.03	-0.78	NA	0.5	NA	NA	NA	NA	NA	NA	NA
BC3_1055a	NA	NA	-1.37	-1.26	NA	0	NA	NA	NA	NA	NA	-1.14	-1.29
BC3_1056a	NA	NA	-0.23	0.54	NA	1	NA	NA	NA	NA	NA	-0.16	-0.45
BC3_1058a	NA	NA	-1.37	-1.21	NA	0	NA	NA	NA	NA	NA	NA	NA
BC3_1060a	NA	NA	-1.17	-0.09	NA	0	NA	NA	NA	NA	NA	-1.57	-1.29
BC3_1068a	NA	NA	-0.61	0.54	NA	0.5	NA	NA	NA	NA	NA	1.2	0.67
BC3_106a	NA	NA	0.34	0.85	NA	0.5	NA	NA	NA	NA	NA	0.79	0.11
BC3_1070a	NA	NA	0.01	-0.09	NA	0	NA	NA	NA	NA	NA	-0.75	-0.73
BC3_1076a	NA	NA	-0.19	0.44	NA	0.5	NA	NA	NA	NA	NA	1.17	0.39
BC3_1077a	NA	NA	0.99	0.49	NA	0.5	NA	NA	NA	NA	NA	1.66	1.51
BC3_1078a	NA	NA	1.06	1.34	NA	0.5	NA	NA	NA	NA	NA	1.09	0.95
BC3_1079a	NA	NA	1.33	1.39	NA	0.5	NA	NA	NA	NA	NA	0.74	0.39
BC3_107a	NA	NA	2.78	0.31	NA	1	NA	NA	NA	NA	NA	NA	NA
BC3_1081a	NA	NA	1.33	0.86	NA	0	NA	NA	NA	NA	NA	NA	NA
BC3_1082a	NA	NA	1.12	0.23	NA	0	NA	NA	NA	NA	NA	0.15	0.11
BC3_1083a	NA	NA	-0.12	-0.15	NA	0.5	NA	NA	NA	NA	NA	NA	NA
BC3_1087a	NA	NA	2.03	1.34	NA	0	NA	NA	NA	NA	NA	-0.62	-0.17
BC3_1088a	NA	NA	1.96	0.91	NA	0	NA	NA	NA	NA	NA	-0.06	-0.59
BC3_1089a	NA	NA	2.03	1.23	NA	0.5	NA	NA	NA	NA	NA	1.15	1.23
BC3_108a	NA	NA	-0.42	-0.46	NA	1	NA	NA	NA	NA	NA	-0.57	-1.01
BC3_1090a	NA	NA	0.71	-0.52	NA	0	NA	NA	NA	NA	NA	-0.5	0.11
BC3_1091a	NA	NA	-0.26	0.91	NA	0	NA	NA	NA	NA	NA	NA	NA
BC3_1093a	NA	NA	2.37	1.34	NA	1	NA	NA	NA	NA	NA	0.07	0.11
BC3_1094a	NA	NA	-0.54	-0.25	NA	0	NA	NA	NA	NA	NA	NA	NA
BC3_1095a	NA	NA	-0.06	-0.04	NA	1	NA	NA	NA	NA	NA	0.48	0.95
BC3_1096a	NA	NA	-0.12	1.29	NA	0.5	NA	NA	NA	NA	NA	0.71	0.39
BC3_1097a	NA	NA	0.92	-1.74	NA	0.5	NA	NA	NA	NA	NA	1.43	0.67
BC3_109a	NA	NA	0.38	0.02	NA	NA	NA	NA	NA	NA	NA	NA	NA
BC3_1102a	NA	NA	0.29	-0.99	NA	1	NA	NA	NA	NA	NA	NA	NA
BC3_1103b	NA	NA	0.15	0.7	NA	0.5	NA	NA	NA	NA	NA	1.61	0.39
BC3_1105a	NA	NA	0.71	0.33	NA	0.5	NA	NA	NA	NA	NA	-0.26	0.11
BC3_1107a	NA	NA	-0.47	0.6	NA	0	NA	NA	NA	NA	NA	NA	NA
BC3_1108a	NA	NA	0.43	-0.25	NA	0	NA	NA	NA	NA	NA	1.97	0.39
BC3_110a	NA	NA	0.28	0.21	NA	0.5	NA	NA	NA	NA	NA	-0.73	-1.29
BC3_1110b	NA	NA	-0.75	-0.94	NA	0.5	NA	NA	NA	NA	NA	-0.65	0.11
BC3_1112a	NA	NA	-0.19	1.02	NA	0.5	NA	NA	NA	NA	NA	0.81	0.67
BC3_1113a	NA	NA	-0.33	0.17	NA	0	NA	NA	NA	NA	NA	1.07	0.39
BC3_1114a	NA	NA	-0.82	-1.79	NA	0	NA	NA	NA	NA	NA	NA	NA
BC3_1116a	NA	NA	-1.1	-0.62	NA	1	NA	NA	NA	NA	NA	NA	NA
BC3_1120a	NA	NA	-0.26	1.07	NA	0.5	NA	NA	NA	NA	NA	0.53	0.11
BC3_1121a	NA	NA	2.24	0.81	NA	0	NA	NA	NA	NA	NA	-1.11	-0.73
BC3_1124a	NA	NA	0.08	-0.46	NA	0	NA	NA	NA	NA	NA	1.53	0.95
BC3_112a	NA	NA	-0.27	-0.83	NA	0.5	NA	NA	NA	NA	NA	0.25	0.39
BC3_1134a	NA	NA	0.99	1.13	NA	0	NA	NA	NA	NA	NA	-0.67	-0.45
BC3_1135a	NA	NA	0.29	0.28	NA	0.5	NA	NA	NA	NA	NA	NA	NA
BC3_1138a	NA	NA	1.26	-0.68	NA	0.5	NA	NA	NA	NA	NA	-1.47	-0.73
BC3_113a	NA	NA	-1.3	-1.01	NA	0	NA	NA	NA	NA	NA	NA	NA
BC3_1142a	NA	NA	0.36	-0.09	NA	0.5	NA	NA	NA	NA	NA	1.81	0.95
BC3_1145a	NA	NA	1.4	0.44	NA	0	NA	NA	NA	NA	NA	0.66	0.95
BC3_1151a	NA	NA	0.43	-1.89	NA	0.5	NA	NA	NA	NA	NA	-0.96	-0.73
BC3_1155a	NA	NA	-0.47	0.49	NA	0	NA	NA	NA	NA	NA	-1.67	-1.01
BC3_1156a	NA	NA	1.33	1.55	NA	0	NA	NA	NA	NA	NA	NA	NA
BC3_1159a	NA	NA	-0.47	1.55	NA	0	NA	NA	NA	NA	NA	NA	NA
BC3_1160a	NA	NA	-0.61	-1.63	NA	0.5	NA	NA	NA	NA	NA	-0.44	-1.01
BC3_1161a	NA	NA	0.08	-0.09	NA	0	NA	NA	NA	NA	NA	-0.42	0.11
BC3_116a	NA	NA	-0.7	-1.21	NA	0	NA	NA	NA	NA	NA	NA	NA
BC3_1170a	NA	NA	-1.17	-0.09	NA	0	NA	NA	NA	NA	NA	NA	NA
BC3_1174a	NA	NA	-1.31	1.05	NA	0	NA	NA	NA	NA	NA	NA	NA
BC3_1178a	NA	NA	1.19	0.91	NA	0	NA	NA	NA	NA	NA	0.84	-0.17
BC3_1179a	NA	NA	0.71	1.18	NA	0	NA	NA	NA	NA	NA	-0.47	-0.17
BC3_1180a	NA	NA	0.57	0.12	NA	0.5	NA	NA	NA	NA	NA	-0.06	0.11
BC3_1182a	NA	NA	0.43	1.07	NA	1	NA	NA	NA	NA	NA	-0.42	-0.45
BC3_1184a	NA	NA	-1.1	-0.04	NA	0	NA	NA	NA	NA	NA	-1.57	-1.29
BC3_1188a	NA	NA	-1.1	-0.94	NA	0.5	NA	NA	NA	NA	NA	-0.88	-0.73
BC3_118a	NA	NA	-0.67	-1.27	NA	0	NA	NA	NA	NA	NA	NA	NA
BC3_1190a	NA	NA	-0.54	0.15	NA	0	NA	NA	NA	NA	NA	NA	NA
BC3_1191a	NA	NA	0.08	0.86	NA	1	NA	NA	NA	NA	NA	-0.34	0.67
BC3_1195a	NA	NA	1.82	1.02	NA	0.5	NA	NA	NA	NA	NA	-0.5	-1.29
BC3_1196a	NA	NA	-0.68	-0.09	NA	0	NA	NA	NA	NA	NA	0.38	0.11
BC3_119a	NA	NA	-0.69	-0.99	NA	0	NA	NA	NA	NA	NA	NA	NA
BC3_1201a	NA	NA	-0.26	-0.94	NA	0	NA	NA	NA	NA	NA	-0.88	-1.29
BC3_1208a	NA	NA	-0.89	-0.3	NA	0.5	NA	NA	NA	NA	NA	-1.16	-1.29
BC3_120a	NA	NA	-1.13	-1.59	NA	0	NA	NA	NA	NA	NA	NA	NA
BC3_1210a	NA	NA	-1.1	-1.26	NA	0	NA	NA	NA	NA	NA	-1.37	-1.29
BC3_1219a	NA	NA	-0.54	-0.57	NA	0.5	NA	NA	NA	NA	NA	NA	NA
BC3_121a	NA	NA	-1.3	-1.55	NA	0	NA	NA	NA	NA	NA	-1.57	-1.29
BC3_1220a	NA	NA	-0.82	-0.99	NA	0	NA	NA	NA	NA	NA	-0.26	-1.29
BC3_1234a	NA	NA	-0.68	0.44	NA	0.5	NA	NA	NA	NA	NA	-0.62	-0.17
BC3_1237a	NA	NA	-0.75	0.81	NA	0	NA	NA	NA	NA	NA	0.53	-1.01
BC3_1238a	NA	NA	-0.68	1.44	NA	0.5	NA	NA	NA	NA	NA	-0.42	-0.73
BC3_1239a	NA	NA	1.06	-0.09	NA	0.5	NA	NA	NA	NA	NA	1.5	0.67
BC3_1240a	NA	NA	0.64	-0.57	NA	0.5	NA	NA	NA	NA	NA	2.04	1.51
BC3_1241a	NA	NA	1.12	0.91	NA	0	NA	NA	NA	NA	NA	1.56	0.95
BC3_1243a	NA	NA	1.54	0.49	NA	0.5	NA	NA	NA	NA	NA	-0.62	-0.17
BC3_1251a	NA	NA	-1.31	-1.58	NA	0.5	NA	NA	NA	NA	NA	-0.62	-1.29
BC3_1257b	NA	NA	-1.65	-0.3	NA	0.5	NA	NA	NA	NA	NA	-0.06	0.95
BC3_1258b	NA	NA	-0.4	0.97	NA	0.5	NA	NA	NA	NA	NA	0.02	0.39
BC3_1259b	NA	NA	-1.51	-0.46	NA	0.5	NA	NA	NA	NA	NA	1.5	1.51
BC3_1260b	NA	NA	-1.1	1.39	NA	0	NA	NA	NA	NA	NA	0.02	0.67
BC3_1261b	NA	NA	0.71	0.44	NA	0	NA	NA	NA	NA	NA	-0.29	0.39
BC3_1262b	NA	NA	-0.12	-1.05	NA	0.5	NA	NA	NA	NA	NA	-0.01	0.11
BC3_1265b	NA	NA	0.5	-0.94	NA	0	NA	NA	NA	NA	NA	-0.03	0.11
BC3_1267b	NA	NA	0.22	0.01	NA	0.5	NA	NA	NA	NA	NA	-0.7	-0.17
BC3_126a	NA	NA	-1.34	-1.15	NA	1	NA	NA	NA	NA	NA	-1.26	-1.29
BC3_1272b	NA	NA	-0.12	1.71	NA	0	NA	NA	NA	NA	NA	-0.32	-0.45
BC3_1273b	NA	NA	0.64	1.5	NA	1	NA	NA	NA	NA	NA	1.79	0.95
BC3_1277b	NA	NA	-0.06	-1.79	NA	0	NA	NA	NA	NA	NA	1.5	1.51
BC3_1278b	NA	NA	0.71	-1.89	NA	0.5	NA	NA	NA	NA	NA	-0.34	-0.45
BC3_1279b	NA	NA	-0.96	-1.84	NA	0.5	NA	NA	NA	NA	NA	1.12	0.11
BC3_1280b	NA	NA	0.57	-1.95	NA	0	NA	NA	NA	NA	NA	0.68	-0.17
BC3_1281b	NA	NA	0.71	-1.95	NA	0	NA	NA	NA	NA	NA	0.04	-0.17
BC3_1290b	NA	NA	-0.68	-1.95	NA	0	NA	NA	NA	NA	NA	0.45	0.39
BC3_1295b	NA	NA	-0.54	0.54	NA	0.5	NA	NA	NA	NA	NA	-0.47	-0.73
BC3_1298b	NA	NA	1.89	1.44	NA	1	NA	NA	NA	NA	NA	0.32	-0.17
BC3_1299b	NA	NA	0.5	0.33	NA	0	NA	NA	NA	NA	NA	0.45	0.39
BC3_1304a	NA	NA	0.64	0.91	NA	0	NA	NA	NA	NA	NA	-0.93	-0.73
BC3_1312a	NA	NA	0.01	0.54	NA	0	NA	NA	NA	NA	NA	0.07	0.67
BC3_1313a	NA	NA	0.78	0.7	NA	0	NA	NA	NA	NA	NA	-0.6	-1.01
BC3_1314a	NA	NA	0.99	0.28	NA	1	NA	NA	NA	NA	NA	0.4	-0.45
BC3_1315a	NA	NA	0.08	0.07	NA	0	NA	NA	NA	NA	NA	0.58	0.67
BC3_1316a	NA	NA	0.57	0.28	NA	1	NA	NA	NA	NA	NA	1.81	0.11
BC3_1317c	NA	NA	0.57	1.13	NA	1	NA	NA	NA	NA	NA	NA	NA
BC3_1319b	NA	NA	0.64	0.6	NA	0	NA	NA	NA	NA	NA	0.63	0.11
BC3_1320a	NA	NA	-0.06	0.54	NA	0	NA	NA	NA	NA	NA	0.97	0.67
BC3_1322a	NA	NA	0.22	1.6	NA	0	NA	NA	NA	NA	NA	0.07	0.11
BC3_1323a	NA	NA	-0.26	-0.36	NA	0.5	NA	NA	NA	NA	NA	-0.32	0.11
BC3_1327a	NA	NA	0.78	0.01	NA	1	NA	NA	NA	NA	NA	0.15	0.11
BC3_1328a	NA	NA	1.26	0.97	NA	1	NA	NA	NA	NA	NA	-1.06	-0.45
BC3_1329a	NA	NA	0.01	0.54	NA	0.5	NA	NA	NA	NA	NA	1.25	0.39
BC3_1339a	NA	NA	0.22	0.28	NA	0.5	NA	NA	NA	NA	NA	-0.26	-0.45
BC3_133a	NA	NA	1.49	0.45	NA	0	NA	NA	NA	NA	NA	NA	NA
BC3_1341a	NA	NA	0.01	0.23	NA	0	NA	NA	NA	NA	NA	-0.06	0.11
BC3_1342a	NA	NA	-0.75	-0.25	NA	0	NA	NA	NA	NA	NA	-0.55	-0.17
BC3_1345a	NA	NA	1.75	1.18	NA	0	NA	NA	NA	NA	NA	0.53	0.67
BC3_1349a	NA	NA	-0.61	1.13	NA	0	NA	NA	NA	NA	NA	1.02	0.11
BC3_134a	NA	NA	0.8	-0.23	NA	0.5	NA	NA	NA	NA	NA	-0.8	-1.29
BC3_1353a	NA	NA	-0.68	-1.47	NA	0.5	NA	NA	NA	NA	NA	0.09	0.95
BC3_1360a	NA	NA	-0.75	0.65	NA	0	NA	NA	NA	NA	NA	0.15	-1.29
BC3_136a	NA	NA	-0.97	-0.94	NA	0	NA	NA	NA	NA	NA	NA	NA
BC3_1372a	NA	NA	0.01	1.13	NA	0	NA	NA	NA	NA	NA	-0.75	-1.29
BC3_137a	NA	NA	0.72	-0.94	NA	0.5	NA	NA	NA	NA	NA	NA	NA
BC3_1381a	NA	NA	-1.03	-0.68	NA	0	NA	NA	NA	NA	NA	-0.06	-0.45
BC3_138a	NA	NA	-1.52	-1.1	NA	0	NA	NA	NA	NA	NA	-1.47	-1.29
BC3_1392a	NA	NA	-1.24	-0.83	NA	0.5	NA	NA	NA	NA	NA	0.4	-0.45
BC3_1396a	NA	NA	-1.03	-1.79	NA	0	NA	NA	NA	NA	NA	0.15	0.11
BC3_1398a	NA	NA	-1.03	1.34	NA	1	NA	NA	NA	NA	NA	1.27	0.67
BC3_139a	NA	NA	-1.24	-1.62	NA	0.5	NA	NA	NA	NA	NA	-1.44	-1.29
BC3_1401a	NA	NA	-0.33	-1.74	NA	0	NA	NA	NA	NA	NA	-1.06	-0.73
BC3_1404a	NA	NA	-0.33	-0.99	NA	1	NA	NA	NA	NA	NA	-0.96	-1.29
BC3_1413a	NA	NA	1.26	2.08	NA	1	NA	NA	NA	NA	NA	0.4	0.95
BC3_1417a	NA	NA	-0.12	0.07	NA	1	NA	NA	NA	NA	NA	-0.03	0.39
BC3_1418a	NA	NA	-0.26	0.86	NA	1	NA	NA	NA	NA	NA	1.38	1.51
BC3_1419a	NA	NA	-0.82	0.6	NA	0.5	NA	NA	NA	NA	NA	-0.93	-0.45
BC3_1420a	NA	NA	-0.68	-0.73	NA	1	NA	NA	NA	NA	NA	1.32	2.08
BC3_1424a	NA	NA	0.01	-0.36	NA	0	NA	NA	NA	NA	NA	0.15	-1.01
BC3_1425a	NA	NA	0.71	-0.46	NA	0.5	NA	NA	NA	NA	NA	-0.09	-0.17
BC3_1427a	NA	NA	0.01	0.33	NA	1	NA	NA	NA	NA	NA	-1.03	-0.17
BC3_1428a	NA	NA	0.01	0.76	NA	1	NA	NA	NA	NA	NA	1.2	0.95
BC3_1432a	NA	NA	-0.33	-0.46	NA	0	NA	NA	NA	NA	NA	-0.93	0.39
BC3_1433a	NA	NA	-1.37	-0.99	NA	1	NA	NA	NA	NA	NA	0.86	-1.29
BC3_1436a	NA	NA	-0.96	-0.2	NA	0	NA	NA	NA	NA	NA	1.99	1.51
BC3_1440a	NA	NA	-0.68	0.33	NA	0.5	NA	NA	NA	NA	NA	0.32	0.67
BC3_1441a	NA	NA	0.15	0.33	NA	0	NA	NA	NA	NA	NA	-0.01	0.11
BC3_1442a	NA	NA	-0.33	-0.2	NA	0	NA	NA	NA	NA	NA	-1.49	-0.45
BC3_1444a	NA	NA	-0.68	-0.2	NA	0	NA	NA	NA	NA	NA	2.53	2.22
BC3_1446a	NA	NA	-1.93	-1.74	NA	0	NA	NA	NA	NA	NA	0.04	0.11
BC3_1450a	NA	NA	0.71	0.33	NA	0	NA	NA	NA	NA	NA	-0.19	-0.73
BC3_1456a	NA	NA	-0.68	0.33	NA	0.5	NA	NA	NA	NA	NA	0.4	0.11
BC3_1457a	NA	NA	-0.33	-1.84	NA	0.5	NA	NA	NA	NA	NA	1.43	0.95
BC3_1458a	NA	NA	-1.03	-0.09	NA	0.5	NA	NA	NA	NA	NA	-0.24	0.39
BC3_1471a	NA	NA	-0.33	-0.62	NA	0	NA	NA	NA	NA	NA	0.07	-0.45
BC3_1474a	NA	NA	0.01	-0.83	NA	0.5	NA	NA	NA	NA	NA	1.04	1.51
BC3_1478a	NA	NA	0.43	0.65	NA	0.5	NA	NA	NA	NA	NA	-0.19	-0.45
BC3_147a	NA	NA	-1.44	-0.92	NA	1	NA	NA	NA	NA	NA	-1.98	-1.29
BC3_1481a	NA	NA	-1.24	-0.41	NA	0	NA	NA	NA	NA	NA	-0.5	-1.01
BC3_1482a	NA	NA	-1.29	-0.89	NA	0	NA	NA	NA	NA	NA	-0.37	-1.01
BC3_1490a	NA	NA	0.08	0.86	NA	0.5	NA	NA	NA	NA	NA	-0.75	-1.01
BC3_1493a	NA	NA	-1.24	-0.89	NA	0	NA	NA	NA	NA	NA	-0.96	-0.45
BC3_1495a	NA	NA	-0.12	-0.09	NA	0.5	NA	NA	NA	NA	NA	0.15	-0.45
BC3_1496a	NA	NA	0.36	-0.09	NA	0.5	NA	NA	NA	NA	NA	-1.39	-1.29
BC3_149a	NA	NA	-0.85	-1.21	NA	0.5	NA	NA	NA	NA	NA	NA	NA
BC3_1503a	NA	NA	-0.33	-0.62	NA	0.5	NA	NA	NA	NA	NA	-1.01	-1.29
BC3_1505a	NA	NA	0.92	-0.2	NA	0	NA	NA	NA	NA	NA	1.27	0.11
BC3_1508a	NA	NA	-0.68	0.86	NA	0	NA	NA	NA	NA	NA	1.61	0.67
BC3_1509a	NA	NA	-0.82	-0.73	NA	0	NA	NA	NA	NA	NA	0.22	0.67
BC3_150a	NA	NA	-0.58	-1.09	NA	0.5	NA	NA	NA	NA	NA	-1.19	-1.29
BC3_1515a	NA	NA	0.85	-0.46	NA	0.5	NA	NA	NA	NA	NA	0.3	-0.17
BC3_151a	NA	NA	-1.23	-1.5	NA	1	NA	NA	NA	NA	NA	-0.24	-1.29
BC3_1521a	NA	NA	-1.37	0.33	NA	0	NA	NA	NA	NA	NA	0.09	-0.17
BC3_1525a	NA	NA	-1.37	-0.3	NA	0.5	NA	NA	NA	NA	NA	-1.67	-0.73
BC3_1531a	NA	NA	-0.68	-0.2	NA	0	NA	NA	NA	NA	NA	-1.14	-1.29
BC3_1535a	NA	NA	-0.12	-0.57	NA	1	NA	NA	NA	NA	NA	0.74	0.39
BC3_1536a	NA	NA	0.92	0.86	NA	0	NA	NA	NA	NA	NA	0.32	0.11
BC3_1538a	NA	NA	0.15	-0.2	NA	0.5	NA	NA	NA	NA	NA	1.25	0.95
BC3_1544a	NA	NA	-1.1	-0.46	NA	0.5	NA	NA	NA	NA	NA	-3.19	-1.29
BC3_1546a	NA	NA	-0.26	-0.25	NA	0	NA	NA	NA	NA	NA	-1.47	-1.29
BC3_1548a	NA	NA	-0.54	-0.04	NA	0	NA	NA	NA	NA	NA	0.66	0.11
BC3_154a	NA	NA	-0.96	-1.71	NA	0	NA	NA	NA	NA	NA	-1.03	-1.29
BC3_1550a	NA	NA	0.5	0.07	NA	0	NA	NA	NA	NA	NA	1.27	0.67
BC3_1555a	NA	NA	-0.68	-0.04	NA	0.5	NA	NA	NA	NA	NA	-1.24	-1.29
BC3_1556b	NA	NA	-0.19	0.07	NA	0.5	NA	NA	NA	NA	NA	1.25	1.23
BC3_1559a	NA	NA	-0.12	-1.31	NA	0	NA	NA	NA	NA	NA	0.99	0.39
BC3_1565a	NA	NA	0.85	-1.52	NA	1	NA	NA	NA	NA	NA	-1.37	-1.29
BC3_156a	NA	NA	-1.08	-1.47	NA	1	NA	NA	NA	NA	NA	NA	NA
BC3_1574a	NA	NA	0.36	-0.41	NA	0	NA	NA	NA	NA	NA	0.32	-1.01
BC3_1580a	NA	NA	-1.31	-1.15	NA	0	NA	NA	NA	NA	NA	-0.39	-1.29
BC3_1584a	NA	NA	-1.24	-0.62	NA	0	NA	NA	NA	NA	NA	-1.39	-1.29
BC3_1586a	NA	NA	0.5	0.33	NA	0	NA	NA	NA	NA	NA	-1.26	-1.29
BC3_1587a	NA	NA	-0.82	-0.99	NA	0	NA	NA	NA	NA	NA	-1.19	-1.29
BC3_158a	NA	NA	-0.62	-1.34	NA	0.5	NA	NA	NA	NA	NA	NA	NA
BC3_15a	NA	NA	-0.37	-0.98	NA	0.5	NA	NA	NA	NA	NA	NA	NA
BC3_1609a	NA	NA	-1.44	0.17	NA	0.5	NA	NA	NA	NA	NA	0.66	0.11
BC3_1613a	NA	NA	-0.19	-1.79	NA	0.5	NA	NA	NA	NA	NA	-0.11	-0.45
BC3_1618a	NA	NA	-0.06	-0.41	NA	0.5	NA	NA	NA	NA	NA	-0.98	-0.45
BC3_1624a	NA	NA	0.43	-1.95	NA	0.5	NA	NA	NA	NA	NA	0.15	0.67
BC3_1625a	NA	NA	1.4	1.5	NA	0	NA	NA	NA	NA	NA	-0.96	-0.73
BC3_1627a	NA	NA	0.22	0.33	NA	0.5	NA	NA	NA	NA	NA	2.63	1.8
BC3_162a	NA	NA	-0.83	-1.62	NA	NA	NA	NA	NA	NA	NA	NA	NA
BC3_1631a	NA	NA	1.75	1.18	NA	0	NA	NA	NA	NA	NA	-1.11	-1.01
BC3_1637a	NA	NA	0.29	-0.2	NA	0	NA	NA	NA	NA	NA	0.15	-0.45
BC3_1641a	NA	NA	-1.37	0.91	NA	0	NA	NA	NA	NA	NA	-1.19	-0.73
BC3_1642a	NA	NA	-0.82	0.81	NA	0	NA	NA	NA	NA	NA	0.25	0.39
BC3_1655a	NA	NA	-1.51	0.33	NA	0	NA	NA	NA	NA	NA	0.22	-0.73
BC3_1656a	NA	NA	0.43	0.49	NA	0.5	NA	NA	NA	NA	NA	-3.19	-1.29
BC3_1657a	NA	NA	-1.1	-0.57	NA	0	NA	NA	NA	NA	NA	-1.78	-1.29
BC3_165a	NA	NA	-1.16	-1.09	NA	0.5	NA	NA	NA	NA	NA	0.97	0.39
BC3_1673a	NA	NA	-1.24	1.5	NA	0.5	NA	NA	NA	NA	NA	-0.06	-1.29
BC3_1674a	NA	NA	1.4	0.38	NA	0	NA	NA	NA	NA	NA	-0.21	-1.29
BC3_1675a	NA	NA	-0.47	-1.79	NA	0	NA	NA	NA	NA	NA	-0.44	-0.45
BC3_1679a	NA	NA	-1.1	-0.94	NA	0.5	NA	NA	NA	NA	NA	1.15	0.11
BC3_167a	NA	NA	-1.13	-0.38	NA	1	NA	NA	NA	NA	NA	NA	NA
BC3_1683a	NA	NA	-0.75	-0.62	NA	0	NA	NA	NA	NA	NA	-1.39	-0.73
BC3_1686a	NA	NA	-1.58	0.17	NA	0	NA	NA	NA	NA	NA	-1.37	-1.29
BC3_1688a	NA	NA	-1.1	-1.63	NA	0	NA	NA	NA	NA	NA	-0.83	-0.73
BC3_1690a	NA	NA	1.54	-0.09	NA	0	NA	NA	NA	NA	NA	0.09	-0.17
BC3_1692a	NA	NA	-0.75	-0.68	NA	0	NA	NA	NA	NA	NA	-0.85	-1.29
BC3_169a	NA	NA	-0.19	-1.26	NA	1	NA	NA	NA	NA	NA	-0.83	-1.29
BC3_1701a	NA	NA	-1.24	-0.46	NA	1	NA	NA	NA	NA	NA	0.58	0.39
BC3_1703a	NA	NA	0.08	-1.36	NA	0	NA	NA	NA	NA	NA	0.04	0.39
BC3_1706a	NA	NA	-1.65	-1.79	NA	0.5	NA	NA	NA	NA	NA	-1.24	-1.29
BC3_1709a	NA	NA	0.29	1.18	NA	0.5	NA	NA	NA	NA	NA	-1.03	-1.29
BC3_170a	NA	NA	-0.11	-0.81	NA	0.5	NA	NA	NA	NA	NA	0.12	-0.17
BC3_1710a	NA	NA	-1.31	-1.79	NA	0.5	NA	NA	NA	NA	NA	-0.21	0.11
BC3_1714a	NA	NA	0.36	-1.74	NA	0	NA	NA	NA	NA	NA	-0.98	-1.29
BC3_171a	NA	NA	-0.48	-0.83	NA	0.5	NA	NA	NA	NA	NA	0.45	-0.17
BC3_1721a	NA	NA	1.19	-1.47	NA	0	NA	NA	NA	NA	NA	-1.37	-1.29
BC3_1725a	NA	NA	0.01	0.23	NA	0.5	NA	NA	NA	NA	NA	0.27	0.11
BC3_1741a	NA	NA	-0.82	-0.2	NA	0	NA	NA	NA	NA	NA	-1.39	-1.29
BC3_1746a	NA	NA	-0.19	-1.77	NA	0	NA	NA	NA	NA	NA	-1.49	-1.29
BC3_176a	NA	NA	-1.45	-1.76	NA	0.5	NA	NA	NA	NA	NA	NA	NA
BC3_1779a	NA	NA	-0.68	-0.57	NA	0	NA	NA	NA	NA	NA	-1.49	-1.29
BC3_1784a	NA	NA	-0.19	-0.52	NA	0	NA	NA	NA	NA	NA	-1.32	-1.29
BC3_1786a	NA	NA	0.57	0.17	NA	0	NA	NA	NA	NA	NA	-1.39	-1.29
BC3_1793a	NA	NA	-0.12	-0.57	NA	0	NA	NA	NA	NA	NA	-1.49	-1.29
BC3_179a	NA	NA	-0.95	-1.39	NA	0	NA	NA	NA	NA	NA	NA	NA
BC3_17a	NA	NA	-0.19	-0.31	NA	0	NA	NA	NA	NA	NA	-0.44	-0.59
BC3_185a	NA	NA	-0.83	-0.41	NA	0	NA	NA	NA	NA	NA	NA	NA
BC3_18a	NA	NA	0.38	0.28	NA	0.5	NA	NA	NA	NA	NA	-1.03	-0.73
BC3_191a	NA	NA	-0.92	-0.42	NA	0.5	NA	NA	NA	NA	NA	-0.73	0.11
BC3_192a	NA	NA	-1.66	-1.62	NA	0.5	NA	NA	NA	NA	NA	NA	NA
BC3_193a	NA	NA	0.33	1.66	NA	0.5	NA	NA	NA	NA	NA	-0.8	-1.01
BC3_194a	NA	NA	-0.85	0.88	NA	1	NA	NA	NA	NA	NA	-0.44	0.11
BC3_195a	NA	NA	-0.3	-0.83	NA	1	NA	NA	NA	NA	NA	NA	NA
BC3_196a	NA	NA	0.72	-0.44	NA	1	NA	NA	NA	NA	NA	-0.11	0.11
BC3_201a	NA	NA	-0.85	-0.36	NA	0.5	NA	NA	NA	NA	NA	-0.57	-1.29
BC3_203a	NA	NA	0.56	0.38	NA	0.5	NA	NA	NA	NA	NA	0.32	1.8
BC3_204a	NA	NA	-0.16	0.2	NA	0.5	NA	NA	NA	NA	NA	-1.03	-0.73
BC3_206a	NA	NA	-0.82	0.28	NA	1	NA	NA	NA	NA	NA	0.09	0.95
BC3_207a	NA	NA	-0.25	0.34	NA	0.5	NA	NA	NA	NA	NA	1.61	1.51
BC3_210a	NA	NA	-0.99	-1.76	NA	0.5	NA	NA	NA	NA	NA	0.43	0.11
BC3_212a	NA	NA	-0.34	-0.94	NA	0	NA	NA	NA	NA	NA	NA	NA
BC3_217a	NA	NA	-1.45	-1.02	NA	0	NA	NA	NA	NA	NA	-1.44	-1.29
BC3_218a	NA	NA	-0.95	-0.57	NA	1	NA	NA	NA	NA	NA	-1.65	-1.29
BC3_220a	NA	NA	2.06	1.39	NA	0	NA	NA	NA	NA	NA	-0.78	-0.17
BC3_221a	NA	NA	1.07	0.83	NA	0.5	NA	NA	NA	NA	NA	1.56	1.23
BC3_223a	NA	NA	0.15	0.34	NA	0.5	NA	NA	NA	NA	NA	0.74	1.51
BC3_224a	NA	NA	-0.26	-0.2	NA	1	NA	NA	NA	NA	NA	NA	NA
BC3_227a	NA	NA	3.35	0.39	NA	1	NA	NA	NA	NA	NA	-0.06	0.39
BC3_229a	NA	NA	0.93	1.24	NA	0.5	NA	NA	NA	NA	NA	NA	NA
BC3_230a	NA	NA	0.26	0.76	NA	0.5	NA	NA	NA	NA	NA	-0.62	0.11
BC3_231a	NA	NA	1.13	1.29	NA	0.5	NA	NA	NA	NA	NA	-0.52	0.11
BC3_232a	NA	NA	-0.95	0.38	NA	0	NA	NA	NA	NA	NA	NA	NA
BC3_233a	NA	NA	0.23	1.01	NA	0	NA	NA	NA	NA	NA	NA	NA
BC3_234a	NA	NA	-1.13	-1.16	NA	1	NA	NA	NA	NA	NA	-1.26	-1.29
BC3_235a	NA	NA	0.3	0.94	NA	0.5	NA	NA	NA	NA	NA	0.76	1.23
BC3_237a	NA	NA	-1.76	-1.78	NA	0	NA	NA	NA	NA	NA	NA	NA
BC3_248a	NA	NA	3.45	0.33	NA	0.5	NA	NA	NA	NA	NA	1.27	2.36
BC3_24a	NA	NA	-0.8	-1.02	NA	0	NA	NA	NA	NA	NA	-1.16	-1.29
BC3_252a	NA	NA	0.77	0.8	NA	0	NA	NA	NA	NA	NA	-0.14	0.67
BC3_253a	NA	NA	-0.16	-1.08	NA	1	NA	NA	NA	NA	NA	1.45	0.95
BC3_254a	NA	NA	0.72	0.52	NA	1	NA	NA	NA	NA	NA	-0.16	0.11
BC3_257a	NA	NA	-0.81	0.17	NA	0.5	NA	NA	NA	NA	NA	0.09	0.11
BC3_259a	NA	NA	-1.02	0.41	NA	1	NA	NA	NA	NA	NA	-0.67	-1.29
BC3_262a	NA	NA	-1.2	-0.12	NA	1	NA	NA	NA	NA	NA	-1.55	-1.29
BC3_263a	NA	NA	-1.3	1.39	NA	0	NA	NA	NA	NA	NA	-1.44	-1.29
BC3_264a	NA	NA	0.28	-0.1	NA	0.5	NA	NA	NA	NA	NA	-1.73	-1.29
BC3_266a	NA	NA	-1.38	-0.83	NA	0.5	NA	NA	NA	NA	NA	NA	NA
BC3_267a	NA	NA	-0.34	-1.15	NA	0.5	NA	NA	NA	NA	NA	-0.37	-1.29
BC3_268a	NA	NA	-1.17	-1.21	NA	0	NA	NA	NA	NA	NA	NA	NA
BC3_26a	NA	NA	-0.28	-0.24	NA	1	NA	NA	NA	NA	NA	-0.6	-1.29
BC3_273a	NA	NA	-0.16	-0.36	NA	0.5	NA	NA	NA	NA	NA	NA	NA
BC3_285a	NA	NA	0.86	1.58	NA	0	NA	NA	NA	NA	NA	0.32	0.11
BC3_286a	NA	NA	-0.81	-0.17	NA	1	NA	NA	NA	NA	NA	0.61	-0.45
BC3_287a	NA	NA	-0.02	-1.18	NA	0.5	NA	NA	NA	NA	NA	-0.21	-0.45
BC3_289a	NA	NA	-0.37	-1.2	NA	0	NA	NA	NA	NA	NA	-0.37	-0.45
BC3_290a	NA	NA	-1.1	-1.1	NA	0.5	NA	NA	NA	NA	NA	NA	NA
BC3_294a	NA	NA	-1.2	-1.6	NA	0.5	NA	NA	NA	NA	NA	NA	NA
BC3_295a	NA	NA	-1.29	-0.88	NA	0.5	NA	NA	NA	NA	NA	NA	NA
BC3_298a	NA	NA	-1.51	-1.57	NA	0	NA	NA	NA	NA	NA	NA	NA
BC3_301a	NA	NA	-1.37	-1.48	NA	0	NA	NA	NA	NA	NA	NA	NA
BC3_317a	NA	NA	-1.17	-0.73	NA	0.5	NA	NA	NA	NA	NA	-1.6	-1.29
BC3_319a	NA	NA	-0.82	-1.47	NA	0.5	NA	NA	NA	NA	NA	-0.65	-1.29
BC3_321a	NA	NA	0.5	-0.15	NA	1	NA	NA	NA	NA	NA	0.17	-0.73
BC3_323a	NA	NA	-1.03	0.07	NA	0	NA	NA	NA	NA	NA	NA	NA
BC3_325a	NA	NA	-0.33	-0.25	NA	0.5	NA	NA	NA	NA	NA	1.43	1.51
BC3_326a	NA	NA	0.29	0.17	NA	0.5	NA	NA	NA	NA	NA	0.79	0.11
BC3_333a	NA	NA	0.5	0.86	NA	0.5	NA	NA	NA	NA	NA	-0.11	-0.17
BC3_334a	NA	NA	0.08	-0.46	NA	0.5	NA	NA	NA	NA	NA	NA	NA
BC3_343a	NA	NA	-1.17	0.17	NA	0.5	NA	NA	NA	NA	NA	-1.08	-1.29
BC3_344a	NA	NA	-0.75	-0.57	NA	0	NA	NA	NA	NA	NA	NA	NA
BC3_345a	NA	NA	-0.61	-0.73	NA	1	NA	NA	NA	NA	NA	-0.62	-1.29
BC3_346a	NA	NA	-0.47	-1.52	NA	0.5	NA	NA	NA	NA	NA	-1.03	-1.29
BC3_348a	NA	NA	-0.54	-0.78	NA	0.5	NA	NA	NA	NA	NA	NA	NA
BC3_349a	NA	NA	-0.61	1.13	NA	0	NA	NA	NA	NA	NA	-0.5	-1.01
BC3_350a	NA	NA	0.29	-1.26	NA	0.5	NA	NA	NA	NA	NA	0.58	0.11
BC3_351a	NA	NA	0.92	1.18	NA	0.5	NA	NA	NA	NA	NA	-0.19	-0.17
BC3_356a	NA	NA	-1.24	0.65	NA	0	NA	NA	NA	NA	NA	NA	NA
BC3_357a	NA	NA	-0.12	-0.15	NA	0.5	NA	NA	NA	NA	NA	NA	NA
BC3_359a	NA	NA	-0.68	0.33	NA	0	NA	NA	NA	NA	NA	0.09	0.11
BC3_360a	NA	NA	-1.72	-0.2	NA	0.5	NA	NA	NA	NA	NA	1.15	2.08
BC3_361a	NA	NA	0.64	1.07	NA	1	NA	NA	NA	NA	NA	0.43	2.08
BC3_363a	NA	NA	-1.24	-0.89	NA	0.5	NA	NA	NA	NA	NA	1.2	1.8
BC3_364a	NA	NA	0.15	-0.73	NA	0	NA	NA	NA	NA	NA	-0.14	0.11
BC3_367a	NA	NA	-1.1	-1.47	NA	0	NA	NA	NA	NA	NA	-1.49	-0.73
BC3_36a	NA	NA	-1.96	-1.98	NA	0.5	NA	NA	NA	NA	NA	-0.96	-1.29
BC3_371a	NA	NA	-1.17	-0.94	NA	0.5	NA	NA	NA	NA	NA	NA	NA
BC3_374a	NA	NA	-0.54	-0.68	NA	0	NA	NA	NA	NA	NA	-1.37	-1.29
BC3_376a	NA	NA	0.36	-0.09	NA	0	NA	NA	NA	NA	NA	-0.8	-0.59
BC3_377a	NA	NA	2.03	1.55	NA	0.5	NA	NA	NA	NA	NA	0.84	1.23
BC3_378a	NA	NA	-0.96	-1.79	NA	0	NA	NA	NA	NA	NA	1.32	2.92
BC3_379a	NA	NA	1.19	0.65	NA	0.5	NA	NA	NA	NA	NA	-0.42	0.95
BC3_380a	NA	NA	0.78	0.6	NA	1	NA	NA	NA	NA	NA	0.2	0.11
BC3_381a	NA	NA	0.29	-0.2	NA	1	NA	NA	NA	NA	NA	-0.24	0.95
BC3_382a	NA	NA	2.79	1.39	NA	0	NA	NA	NA	NA	NA	-0.93	-0.17
BC3_383a	NA	NA	0.71	-0.2	NA	0.5	NA	NA	NA	NA	NA	-0.03	0.39
BC3_384a	NA	NA	1.75	0.7	NA	1	NA	NA	NA	NA	NA	-0.34	0.95
BC3_385a	NA	NA	0.92	0.97	NA	0.5	NA	NA	NA	NA	NA	-0.5	-0.17
BC3_386a	NA	NA	0.78	0.91	NA	0.5	NA	NA	NA	NA	NA	-0.32	0.39
BC3_387a	NA	NA	0.36	-0.78	NA	0	NA	NA	NA	NA	NA	1.71	1.8
BC3_389a	NA	NA	0.92	0.86	NA	0.5	NA	NA	NA	NA	NA	-0.39	1.23
BC3_390a	NA	NA	0.36	1.5	NA	0.5	NA	NA	NA	NA	NA	0.81	1.51
BC3_392a	NA	NA	1.4	1.07	NA	0	NA	NA	NA	NA	NA	NA	NA
BC3_399a	NA	NA	-1.03	0.01	NA	0.5	NA	NA	NA	NA	NA	-1.78	-1.29
BC3_39a	NA	NA	-0.14	0.3	NA	1	NA	NA	NA	NA	NA	0.3	-1.29
BC3_404a	NA	NA	-0.96	-0.62	NA	0.5	NA	NA	NA	NA	NA	-0.65	0.11
BC3_406a	NA	NA	0.22	0.81	NA	0.5	NA	NA	NA	NA	NA	0.86	2.08
BC3_40a	NA	NA	-0.36	-0.67	NA	1	NA	NA	NA	NA	NA	-0.52	-0.73
BC3_410a	NA	NA	0.5	0.54	NA	1	NA	NA	NA	NA	NA	1.38	1.8
BC3_412a	NA	NA	0.01	0.33	NA	1	NA	NA	NA	NA	NA	0.2	0.67
BC3_419a	NA	NA	0.15	1.13	NA	0.5	NA	NA	NA	NA	NA	0.97	0.67
BC3_41a	NA	NA	1.06	0.3	NA	0.5	NA	NA	NA	NA	NA	-0.24	0.11
BC3_421a	NA	NA	-1.17	-1.95	NA	0.5	NA	NA	NA	NA	NA	NA	NA
BC3_42a	NA	NA	1.37	0.87	NA	0.5	NA	NA	NA	NA	NA	-1.39	-1.29
BC3_431a	NA	NA	-0.89	-1.1	NA	0	NA	NA	NA	NA	NA	NA	NA
BC3_437a	NA	NA	1.26	1.13	NA	0.5	NA	NA	NA	NA	NA	-0.14	0.67
BC3_438a	NA	NA	1.12	1.18	NA	0.5	NA	NA	NA	NA	NA	-0.91	-1.29
BC3_43a	NA	NA	2.31	0.85	NA	0	NA	NA	NA	NA	NA	-0.29	0.11
BC3_446a	NA	NA	0.78	0.23	NA	1	NA	NA	NA	NA	NA	1.27	0.95
BC3_448a	NA	NA	1.68	1.76	NA	1	NA	NA	NA	NA	NA	-0.14	1.51
BC3_44a	NA	NA	-0.28	0.15	NA	0.5	NA	NA	NA	NA	NA	1.27	1.8
BC3_454a	NA	NA	0.15	0.49	NA	0.5	NA	NA	NA	NA	NA	NA	NA
BC3_455a	NA	NA	-0.12	-0.62	NA	0	NA	NA	NA	NA	NA	0.07	-1.29
BC3_457a	NA	NA	-0.19	-1.15	NA	0	NA	NA	NA	NA	NA	-0.19	-0.45
BC3_459a	NA	NA	-0.47	-0.3	NA	0	NA	NA	NA	NA	NA	-0.47	-0.73
BC3_45a	NA	NA	-0.22	-0.19	NA	0	NA	NA	NA	NA	NA	-0.03	0.11
BC3_460a	NA	NA	-0.06	-0.83	NA	0	NA	NA	NA	NA	NA	-1.55	-1.29
BC3_464a	NA	NA	-0.54	-1.95	NA	1	NA	NA	NA	NA	NA	NA	NA
BC3_467a	NA	NA	-0.33	-1.05	NA	1	NA	NA	NA	NA	NA	NA	NA
BC3_468a	NA	NA	0.36	-0.52	NA	0.5	NA	NA	NA	NA	NA	NA	NA
BC3_46a	NA	NA	-0.01	0.92	NA	0	NA	NA	NA	NA	NA	NA	NA
BC3_475a	NA	NA	-0.68	-1.26	NA	0.5	NA	NA	NA	NA	NA	0.48	-0.17
BC3_47a	NA	NA	-1.17	0.8	NA	0.5	NA	NA	NA	NA	NA	NA	NA
BC3_482a	NA	NA	0.01	-0.78	NA	0.5	NA	NA	NA	NA	NA	0.5	1.51
BC3_485a	NA	NA	-0.82	0.28	NA	1	NA	NA	NA	NA	NA	-0.03	0.11
BC3_486a	NA	NA	-1.37	-0.83	NA	0.5	NA	NA	NA	NA	NA	NA	NA
BC3_48a	NA	NA	-0.9	-1.04	NA	0.5	NA	NA	NA	NA	NA	-0.29	0.39
BC3_490a	NA	NA	-1.1	-1.05	NA	0	NA	NA	NA	NA	NA	-0.7	-1.29
BC3_492a	NA	NA	-0.19	-0.41	NA	0.5	NA	NA	NA	NA	NA	-1.49	-1.29
BC3_494a	NA	NA	-0.19	-0.78	NA	0.5	NA	NA	NA	NA	NA	-1.62	-1.29
BC3_498a	NA	NA	-0.4	-0.83	NA	0	NA	NA	NA	NA	NA	NA	NA
BC3_499a	NA	NA	-1.03	0.33	NA	0.5	NA	NA	NA	NA	NA	-1.19	-1.29
BC3_500a	NA	NA	-1.37	-0.68	NA	1	NA	NA	NA	NA	NA	-0.96	-1.29
BC3_501a	NA	NA	0.43	-0.04	NA	0	NA	NA	NA	NA	NA	NA	NA
BC3_502a	NA	NA	0.22	0.01	NA	0.5	NA	NA	NA	NA	NA	-0.91	-1.01
BC3_505a	NA	NA	-0.61	-0.52	NA	0	NA	NA	NA	NA	NA	NA	NA
BC3_507a	NA	NA	-0.96	-0.2	NA	0	NA	NA	NA	NA	NA	NA	NA
BC3_509a	NA	NA	0.01	-1.52	NA	0	NA	NA	NA	NA	NA	NA	NA
BC3_50a	NA	NA	-0.01	0.86	NA	0.5	NA	NA	NA	NA	NA	1.17	1.8
BC3_510a	NA	NA	-0.06	1.18	NA	1	NA	NA	NA	NA	NA	-0.26	-0.45
BC3_511a	NA	NA	0.5	0.01	NA	0.5	NA	NA	NA	NA	NA	0.17	-0.45
BC3_512a	NA	NA	-1.17	0.86	NA	1	NA	NA	NA	NA	NA	0.22	0.67
BC3_514a	NA	NA	1.19	1.18	NA	0.5	NA	NA	NA	NA	NA	0.35	0.11
BC3_517a	NA	NA	-1.31	-1.36	NA	0	NA	NA	NA	NA	NA	-0.29	-0.73
BC3_519a	NA	NA	-1.03	0.44	NA	1	NA	NA	NA	NA	NA	2.5	2.36
BC3_51a	NA	NA	3.13	1.65	NA	0.5	NA	NA	NA	NA	NA	1.04	2.08
BC3_520a	NA	NA	-0.68	0.97	NA	0	NA	NA	NA	NA	NA	1.27	2.92
BC3_522a	NA	NA	0.36	-0.25	NA	0	NA	NA	NA	NA	NA	-0.44	0.67
BC3_523a	NA	NA	-0.06	0.12	NA	1	NA	NA	NA	NA	NA	1.17	0.95
BC3_524b	NA	NA	0.29	1.07	NA	0	NA	NA	NA	NA	NA	1.25	0.67
BC3_525a	NA	NA	0.92	0.7	NA	0	NA	NA	NA	NA	NA	NA	NA
BC3_526a	NA	NA	NA	-0.78	NA	1	NA	NA	NA	NA	NA	NA	NA
BC3_529a	NA	NA	-0.75	-1.15	NA	0.5	NA	NA	NA	NA	NA	0.35	-0.45
BC3_531a	NA	NA	-0.89	-1.21	NA	0.5	NA	NA	NA	NA	NA	NA	NA
BC3_533a	NA	NA	-0.33	-0.83	NA	0.5	NA	NA	NA	NA	NA	0.25	0.39
BC3_535a	NA	NA	-1.37	-0.52	NA	0.5	NA	NA	NA	NA	NA	1.02	0.11
BC3_538a	NA	NA	-0.33	-0.2	NA	0.5	NA	NA	NA	NA	NA	-0.47	-0.45
BC3_539a	NA	NA	-0.75	-1.47	NA	0.5	NA	NA	NA	NA	NA	-0.6	0.39
BC3_53a	NA	NA	-1.01	-0.19	NA	0.5	NA	NA	NA	NA	NA	1.53	1.51
BC3_540a	NA	NA	-0.54	-0.57	NA	0	NA	NA	NA	NA	NA	0.09	-0.17
BC3_542a	NA	NA	0.08	-0.41	NA	1	NA	NA	NA	NA	NA	0.56	1.51
BC3_543a	NA	NA	0.01	-0.36	NA	1	NA	NA	NA	NA	NA	0.89	0.67
BC3_544a	NA	NA	-1.44	0.7	NA	1	NA	NA	NA	NA	NA	0.79	1.23
BC3_545a	NA	NA	1.82	-0.15	NA	0.5	NA	NA	NA	NA	NA	-0.67	-0.73
BC3_546a	NA	NA	0.71	1.07	NA	0.5	NA	NA	NA	NA	NA	NA	NA
BC3_549a	NA	NA	0.01	0.12	NA	1	NA	NA	NA	NA	NA	1.17	1.8
BC3_54a	NA	NA	-0.34	-0.47	NA	1	NA	NA	NA	NA	NA	1.3	2.08
BC3_550a	NA	NA	0.5	-0.2	NA	0	NA	NA	NA	NA	NA	-0.37	0.39
BC3_553a	NA	NA	-0.61	-0.15	NA	0	NA	NA	NA	NA	NA	NA	NA
BC3_554a	NA	NA	1.47	1.29	NA	1	NA	NA	NA	NA	NA	0.5	0.95
BC3_55a	NA	NA	0.97	0.55	NA	0	NA	NA	NA	NA	NA	1.71	1.51
BC3_560a	NA	NA	-1.1	-0.94	NA	0.5	NA	NA	NA	NA	NA	0.32	0.39
BC3_562a	NA	NA	-1.37	-1.58	NA	0	NA	NA	NA	NA	NA	0.22	-0.45
BC3_566a	NA	NA	-0.47	0.01	NA	1	NA	NA	NA	NA	NA	-0.96	-0.17
BC3_56a	NA	NA	1.35	0.34	NA	0.5	NA	NA	NA	NA	NA	0.91	0.67
BC3_570a	NA	NA	1.82	0.81	NA	0	NA	NA	NA	NA	NA	-0.5	0.11
BC3_571a	NA	NA	0.29	0.49	NA	0	NA	NA	NA	NA	NA	1.15	0.67
BC3_572a	NA	NA	-1.17	-1.89	NA	0	NA	NA	NA	NA	NA	1.56	2.08
BC3_575a	NA	NA	-0.26	0.86	NA	0	NA	NA	NA	NA	NA	1.81	1.51
BC3_576a	NA	NA	-0.61	-0.15	NA	1	NA	NA	NA	NA	NA	1.45	1.8
BC3_578a	NA	NA	-1.37	-0.83	NA	0	NA	NA	NA	NA	NA	1.07	0.39
BC3_579a	NA	NA	0.5	-0.15	NA	1	NA	NA	NA	NA	NA	-0.6	-0.45
BC3_57a	NA	NA	0.97	0.57	NA	0	NA	NA	NA	NA	NA	1.02	0.39
BC3_581a	NA	NA	-1.31	-0.3	NA	0	NA	NA	NA	NA	NA	-2.29	-1.29
BC3_582a	NA	NA	-1.03	-0.36	NA	1	NA	NA	NA	NA	NA	NA	NA
BC3_585a	NA	NA	-0.89	0.81	NA	1	NA	NA	NA	NA	NA	-0.93	-1.01
BC3_587a	NA	NA	0.73	0.81	NA	1	NA	NA	NA	NA	NA	-0.09	-0.73
BC3_589a	NA	NA	-1.65	0.17	NA	0	NA	NA	NA	NA	NA	-0.09	0.11
BC3_592a	NA	NA	-0.47	0.01	NA	1	NA	NA	NA	NA	NA	-0.37	0.11
BC3_599a	NA	NA	-0.4	-1.68	NA	0.5	NA	NA	NA	NA	NA	-1.24	-1.29
BC3_606a	NA	NA	1.75	0.7	NA	0	NA	NA	NA	NA	NA	-1.21	-1.29
BC3_608a	NA	NA	-0.19	1.13	NA	0	NA	NA	NA	NA	NA	NA	NA
BC3_609a	NA	NA	2.1	0.54	NA	0	NA	NA	NA	NA	NA	1.86	1.8
BC3_610a	NA	NA	-0.61	0.6	NA	0	NA	NA	NA	NA	NA	0.97	1.23
BC3_611a	NA	NA	0.5	-0.41	NA	0	NA	NA	NA	NA	NA	2.3	2.92
BC3_612a	NA	NA	0.43	0.17	NA	0.5	NA	NA	NA	NA	NA	1.43	2.08
BC3_614a	NA	NA	1.12	0.86	NA	0.5	NA	NA	NA	NA	NA	0.91	0.67
BC3_615a	NA	NA	0.29	1.02	NA	0.5	NA	NA	NA	NA	NA	2.02	1.23
BC3_620a	NA	NA	1.26	-0.73	NA	1	NA	NA	NA	NA	NA	-0.19	-0.17
BC3_622a	NA	NA	-0.4	-0.15	NA	1	NA	NA	NA	NA	NA	NA	NA
BC3_625a	NA	NA	-0.96	0.17	NA	0	NA	NA	NA	NA	NA	0.15	0.95
BC3_630a	NA	NA	0.29	-2.05	NA	0.5	NA	NA	NA	NA	NA	-0.67	0.11
BC3_631a	NA	NA	1.12	-0.04	NA	0.5	NA	NA	NA	NA	NA	-0.57	-0.17
BC3_633a	NA	NA	-0.26	0.97	NA	1	NA	NA	NA	NA	NA	-0.34	-0.73
BC3_634a	NA	NA	-1.1	-2.05	NA	1	NA	NA	NA	NA	NA	0.12	-0.45
BC3_635a	NA	NA	-0.12	0.07	NA	1	NA	NA	NA	NA	NA	-0.37	0.11
BC3_636a	NA	NA	-1.03	-0.94	NA	0.5	NA	NA	NA	NA	NA	0.86	-0.17
BC3_637a	NA	NA	-0.47	-1.1	NA	0	NA	NA	NA	NA	NA	0.91	-1.29
BC3_639a	NA	NA	-0.96	0.17	NA	0.5	NA	NA	NA	NA	NA	1.02	-0.73
BC3_642a	NA	NA	2.93	1.34	NA	0.5	NA	NA	NA	NA	NA	NA	NA
BC3_644a	NA	NA	-1.79	4.68	NA	0	NA	NA	NA	NA	NA	-0.52	0.11
BC3_645a	NA	NA	1.12	1.97	NA	0.5	NA	NA	NA	NA	NA	0.86	1.8
BC3_646a	NA	NA	-0.68	-0.94	NA	0	NA	NA	NA	NA	NA	0.81	1.8
BC3_649a	NA	NA	3.76	2.44	NA	1	NA	NA	NA	NA	NA	1.3	0.39
BC3_64a	NA	NA	-0.33	-0.75	NA	0	NA	NA	NA	NA	NA	NA	NA
BC3_650a	NA	NA	-0.06	0.91	NA	0	NA	NA	NA	NA	NA	NA	NA
BC3_652b	NA	NA	0.08	-0.15	NA	0.5	NA	NA	NA	NA	NA	-1.06	-0.73
BC3_653a	NA	NA	2.81	2.1	NA	0.5	NA	NA	NA	NA	NA	-0.39	0.39
BC3_654a	NA	NA	2.47	2.36	NA	0.5	NA	NA	NA	NA	NA	0.63	1.51
BC3_656a	NA	NA	0.22	0.49	NA	0	NA	NA	NA	NA	NA	-1.49	-1.29
BC3_657a	NA	NA	-0.68	1.5	NA	0	NA	NA	NA	NA	NA	-0.91	-1.29
BC3_658a	NA	NA	-0.68	1.5	NA	0	NA	NA	NA	NA	NA	-0.06	-1.29
BC3_659a	NA	NA	1.3	1.5	NA	0	NA	NA	NA	NA	NA	-0.11	0.11
BC3_660a	NA	NA	0.92	-0.04	NA	0	NA	NA	NA	NA	NA	0.2	0.11
BC3_661a	NA	NA	-0.75	0.33	NA	0.5	NA	NA	NA	NA	NA	NA	NA
BC3_666a	NA	NA	-0.68	0.49	NA	0	NA	NA	NA	NA	NA	NA	NA
BC3_669a	NA	NA	-0.75	-0.25	NA	0	NA	NA	NA	NA	NA	NA	NA
BC3_66a	NA	NA	0.35	0.07	NA	0.5	NA	NA	NA	NA	NA	-1.78	-1.29
BC3_670a	NA	NA	0.01	1.07	NA	0.5	NA	NA	NA	NA	NA	0.3	0.67
BC3_673a	NA	NA	-0.89	-0.2	NA	0.5	NA	NA	NA	NA	NA	-0.39	0.11
BC3_674a	NA	NA	-0.75	-0.46	NA	1	NA	NA	NA	NA	NA	NA	NA
BC3_679a	NA	NA	-1.58	-0.25	NA	1	NA	NA	NA	NA	NA	1.02	0.39
BC3_67a	NA	NA	-0.56	0.82	NA	0	NA	NA	NA	NA	NA	-0.85	-1.29
BC3_681a	NA	NA	-1.44	-1.05	NA	0.5	NA	NA	NA	NA	NA	0.35	0.11
BC3_682a	NA	NA	0.29	-0.73	NA	0	NA	NA	NA	NA	NA	1.3	0.67
BC3_683a	NA	NA	0.99	-0.09	NA	1	NA	NA	NA	NA	NA	0.38	0.11
BC3_684a	NA	NA	-1.1	-1.74	NA	1	NA	NA	NA	NA	NA	0.63	0.95
BC3_685a	NA	NA	0.29	0.86	NA	1	NA	NA	NA	NA	NA	0.32	0.95
BC3_686a	NA	NA	0.01	0.44	NA	1	NA	NA	NA	NA	NA	1.53	1.51
BC3_687a	NA	NA	-0.06	-1.74	NA	0	NA	NA	NA	NA	NA	1.48	1.51
BC3_688a	NA	NA	1.82	-0.99	NA	0	NA	NA	NA	NA	NA	1.99	2.92
BC3_689a	NA	NA	0.5	-0.41	NA	0.5	NA	NA	NA	NA	NA	0.5	0.67
BC3_691a	NA	NA	2.44	-1.79	NA	0.5	NA	NA	NA	NA	NA	1.73	2.08
BC3_692a	NA	NA	-0.33	-1.84	NA	0.5	NA	NA	NA	NA	NA	-1.29	-1.29
BC3_693a	NA	NA	0.71	0.86	NA	0	NA	NA	NA	NA	NA	1.97	2.64
BC3_696a	NA	NA	0.64	-1.47	NA	0.5	NA	NA	NA	NA	NA	1.27	0.95
BC3_698a	NA	NA	-1.1	-1.47	NA	0	NA	NA	NA	NA	NA	-0.24	-0.59
BC3_699a	NA	NA	-1.24	-1.47	NA	0.5	NA	NA	NA	NA	NA	-0.42	-0.73
BC3_69a	NA	NA	2.08	1.24	NA	0.5	NA	NA	NA	NA	NA	0.61	0.39
BC3_702a	NA	NA	-0.47	-1.05	NA	0.5	NA	NA	NA	NA	NA	-0.93	-0.45
BC3_705a	NA	NA	1.26	0.6	NA	0.5	NA	NA	NA	NA	NA	-1.24	-1.01
BC3_706a	NA	NA	1.33	-1.79	NA	0.5	NA	NA	NA	NA	NA	-0.67	-1.01
BC3_711a	NA	NA	1.75	-1.36	NA	1	NA	NA	NA	NA	NA	-0.65	-0.45
BC3_712a	NA	NA	1.68	0.28	NA	0.5	NA	NA	NA	NA	NA	0.63	0.39
BC3_716a	NA	NA	0.29	1.13	NA	0.5	NA	NA	NA	NA	NA	-1.39	-0.73
BC3_717a	NA	NA	-0.12	-0.36	NA	0.5	NA	NA	NA	NA	NA	NA	NA
BC3_718a	NA	NA	0.36	0.07	NA	1	NA	NA	NA	NA	NA	-1.39	-1.29
BC3_719a	NA	NA	-0.96	-0.73	NA	1	NA	NA	NA	NA	NA	-1.7	-1.29
BC3_720a	NA	NA	-0.19	0.81	NA	0.5	NA	NA	NA	NA	NA	-1.29	-1.29
BC3_721a	NA	NA	-0.54	-0.41	NA	0.5	NA	NA	NA	NA	NA	NA	NA
BC3_723a	NA	NA	-0.89	0.97	NA	0	NA	NA	NA	NA	NA	NA	NA
BC3_725a	NA	NA	0.08	-0.2	NA	1	NA	NA	NA	NA	NA	NA	NA
BC3_727a	NA	NA	0.36	0.07	NA	0.5	NA	NA	NA	NA	NA	NA	NA
BC3_729a	NA	NA	0.01	-0.46	NA	0	NA	NA	NA	NA	NA	0.07	0.67
BC3_72a	NA	NA	-1.39	-0.21	NA	0.5	NA	NA	NA	NA	NA	0.97	1.8
BC3_732a	NA	NA	0.57	1.5	NA	1	NA	NA	NA	NA	NA	0.53	0.39
BC3_733a	NA	NA	1.75	0.97	NA	0	NA	NA	NA	NA	NA	NA	NA
BC3_734a	NA	NA	-0.54	-0.78	NA	0.5	NA	NA	NA	NA	NA	NA	NA
BC3_735a	NA	NA	0.22	1.87	NA	0	NA	NA	NA	NA	NA	-0.11	0.81
BC3_736a	NA	NA	-1.03	-1.15	NA	1	NA	NA	NA	NA	NA	1.38	1.51
BC3_737a	NA	NA	0.08	1.13	NA	NA	NA	NA	NA	NA	NA	0.68	0.11
BC3_73a	NA	NA	1.42	1.88	NA	0.5	NA	NA	NA	NA	NA	0.63	0.95
BC3_742a	NA	NA	-1.24	-0.78	NA	0.5	NA	NA	NA	NA	NA	NA	NA
BC3_748a	NA	NA	0.78	0.76	NA	0.5	NA	NA	NA	NA	NA	NA	NA
BC3_749a	NA	NA	-1.1	-1.26	NA	0	NA	NA	NA	NA	NA	NA	NA
BC3_750a	NA	NA	1.06	0.07	NA	0	NA	NA	NA	NA	NA	NA	NA
BC3_752a	NA	NA	-1.03	-0.78	NA	0	NA	NA	NA	NA	NA	NA	NA
BC3_758a	NA	NA	-0.61	-1.26	NA	1	NA	NA	NA	NA	NA	-1.34	-1.29
BC3_760a	NA	NA	0.85	-1.63	NA	0	NA	NA	NA	NA	NA	0.91	0.39
BC3_761a	NA	NA	1.75	0.76	NA	0	NA	NA	NA	NA	NA	0.63	0.39
BC3_762a	NA	NA	0.85	0.44	NA	0.5	NA	NA	NA	NA	NA	0.32	-0.73
BC3_763a	NA	NA	1.06	0.6	NA	0.5	NA	NA	NA	NA	NA	1.53	1.23
BC3_764a	NA	NA	0.01	-1.21	NA	0.5	NA	NA	NA	NA	NA	1.12	0.39
BC3_765a	NA	NA	0.5	-1.58	NA	1	NA	NA	NA	NA	NA	-0.75	-0.73
BC3_766a	NA	NA	0.5	-1.58	NA	0.5	NA	NA	NA	NA	NA	NA	NA
BC3_767a	NA	NA	2.03	0.44	NA	0.5	NA	NA	NA	NA	NA	1.02	0.95
BC3_768a	NA	NA	-0.12	0.12	NA	0	NA	NA	NA	NA	NA	1.76	0.39
BC3_769a	NA	NA	-1.17	-0.04	NA	0.5	NA	NA	NA	NA	NA	NA	NA
BC3_770a	NA	NA	1.4	0.54	NA	1	NA	NA	NA	NA	NA	-1.19	-0.73
BC3_771a	NA	NA	-0.12	-0.15	NA	0.5	NA	NA	NA	NA	NA	0.15	0.11
BC3_772a	NA	NA	1.54	0.33	NA	0	NA	NA	NA	NA	NA	-1.55	-0.73
BC3_774a	NA	NA	1.19	0.86	NA	0.5	NA	NA	NA	NA	NA	-0.8	0.11
BC3_775a	NA	NA	0.08	-0.2	NA	0.5	NA	NA	NA	NA	NA	-0.73	0.67
BC3_776a	NA	NA	0.15	0.12	NA	0	NA	NA	NA	NA	NA	-0.75	-0.45
BC3_777a	NA	NA	-0.89	-1.36	NA	0	NA	NA	NA	NA	NA	0.45	0.95
BC3_778a	NA	NA	3	1.29	NA	0.5	NA	NA	NA	NA	NA	0.56	1.51
BC3_779a	NA	NA	-0.54	-0.68	NA	0.5	NA	NA	NA	NA	NA	2.07	1.8
BC3_77a	NA	NA	-0.87	0.85	NA	0.5	NA	NA	NA	NA	NA	0.81	0.11
BC3_780a	NA	NA	0.22	-1.71	NA	1	NA	NA	NA	NA	NA	-0.14	-0.45
BC3_782a	NA	NA	-1.51	-1.68	NA	0	NA	NA	NA	NA	NA	1.02	0.67
BC3_783a	NA	NA	1.4	0.44	NA	0.5	NA	NA	NA	NA	NA	1.81	0.67
BC3_785a	NA	NA	1.96	1.18	NA	0.5	NA	NA	NA	NA	NA	1.17	0.67
BC3_786a	NA	NA	1.4	1.13	NA	0.5	NA	NA	NA	NA	NA	0.71	-0.45
BC3_787a	NA	NA	-0.19	-1.05	NA	0	NA	NA	NA	NA	NA	-1.44	-1.29
BC3_788a	NA	NA	-0.89	-0.94	NA	0	NA	NA	NA	NA	NA	-0.8	-1.29
BC3_789a	NA	NA	1.54	1.34	NA	0	NA	NA	NA	NA	NA	1.4	0.95
BC3_78a	NA	NA	1.39	0.87	NA	0.5	NA	NA	NA	NA	NA	NA	NA
BC3_790a	NA	NA	1.82	1.18	NA	0.5	NA	NA	NA	NA	NA	-0.55	-0.45
BC3_794a	NA	NA	-1.37	0.33	NA	0.5	NA	NA	NA	NA	NA	NA	NA
BC3_797a	NA	NA	0.43	-0.09	NA	0	NA	NA	NA	NA	NA	-1.16	-0.73
BC3_799a	NA	NA	-0.47	-0.09	NA	0	NA	NA	NA	NA	NA	NA	NA
BC3_79a	NA	NA	0.35	0.88	NA	0.5	NA	NA	NA	NA	NA	-0.83	-0.17
BC3_800a	NA	NA	1.06	0.7	NA	0	NA	NA	NA	NA	NA	-0.39	0.11
BC3_804a	NA	NA	-0.82	1.44	NA	0.5	NA	NA	NA	NA	NA	0.48	0.11
BC3_805a	NA	NA	0.85	1.44	NA	1	NA	NA	NA	NA	NA	0.94	0.95
BC3_806a	NA	NA	0.15	0.91	NA	0.5	NA	NA	NA	NA	NA	-0.88	-0.45
BC3_807a	NA	NA	-0.26	1.5	NA	0.5	NA	NA	NA	NA	NA	1.5	1.51
BC3_808a	NA	NA	0.22	1.02	NA	0.5	NA	NA	NA	NA	NA	0.79	1.23
BC3_80a	NA	NA	2.11	1.27	NA	0.5	NA	NA	NA	NA	NA	1.56	1.51
BC3_810a	NA	NA	1.75	1.66	NA	0	NA	NA	NA	NA	NA	2.07	0.95
BC3_812a	NA	NA	-0.82	0.17	NA	1	NA	NA	NA	NA	NA	0.76	0.95
BC3_814b	NA	NA	0.29	1.44	NA	0.5	NA	NA	NA	NA	NA	0.84	0.39
BC3_815a	NA	NA	-0.33	0.91	NA	0.5	NA	NA	NA	NA	NA	-1.03	0.39
BC3_816a	NA	NA	0.22	0.28	NA	0	NA	NA	NA	NA	NA	NA	NA
BC3_817a	NA	NA	0.22	0.65	NA	0	NA	NA	NA	NA	NA	2.09	2.36
BC3_818a	NA	NA	-1.31	0.38	NA	0	NA	NA	NA	NA	NA	0.71	0.67
BC3_819a	NA	NA	-0.19	0.44	NA	0.5	NA	NA	NA	NA	NA	NA	NA
BC3_81a	NA	NA	1.67	1.14	NA	1	NA	NA	NA	NA	NA	-0.85	-0.17
BC3_820a	NA	NA	0.22	0.81	NA	0	NA	NA	NA	NA	NA	-0.62	0.11
BC3_821a	NA	NA	-0.82	0.86	NA	0.5	NA	NA	NA	NA	NA	0.27	1.23
BC3_823a	NA	NA	1.82	1.23	NA	1	NA	NA	NA	NA	NA	1.02	0.95
BC3_824a	NA	NA	0.01	1.5	NA	1	NA	NA	NA	NA	NA	-0.29	-0.17
BC3_826a	NA	NA	1.26	0.38	NA	0.5	NA	NA	NA	NA	NA	1.38	0.11
BC3_827a	NA	NA	0.29	0.97	NA	1	NA	NA	NA	NA	NA	0.22	0.39
BC3_82a	NA	NA	2.42	1.12	NA	1	NA	NA	NA	NA	NA	-0.85	-0.17
BC3_830a	NA	NA	1.47	-1.42	NA	0	NA	NA	NA	NA	NA	-1.08	-0.45
BC3_833a	NA	NA	-0.33	1.29	NA	0	NA	NA	NA	NA	NA	-0.67	-0.73
BC3_839a	NA	NA	1.12	0.86	NA	1	NA	NA	NA	NA	NA	NA	NA
BC3_83a	NA	NA	-0.83	-0.72	NA	0	NA	NA	NA	NA	NA	-0.88	-0.45
BC3_842a	NA	NA	-0.26	0.76	NA	0.5	NA	NA	NA	NA	NA	0.48	-0.17
BC3_853a	NA	NA	-1.37	0.97	NA	0	NA	NA	NA	NA	NA	0.38	0.39
BC3_855a	NA	NA	-1.03	-1.1	NA	0.5	NA	NA	NA	NA	NA	0.56	-0.17
BC3_856a	NA	NA	1.26	2.29	NA	1	NA	NA	NA	NA	NA	-0.01	0.39
BC3_857a	NA	NA	-1.17	0.38	NA	0.5	NA	NA	NA	NA	NA	-0.47	-0.17
BC3_859a	NA	NA	0.43	0.54	NA	0.5	NA	NA	NA	NA	NA	0.22	-0.17
BC3_861a	NA	NA	-0.47	0.23	NA	0	NA	NA	NA	NA	NA	-0.32	-0.17
BC3_863a	NA	NA	0.57	0.01	NA	0	NA	NA	NA	NA	NA	-0.44	-1.01
BC3_869a	NA	NA	0.36	1.5	NA	0	NA	NA	NA	NA	NA	0.22	0.11
BC3_875a	NA	NA	0.64	0.97	NA	1	NA	NA	NA	NA	NA	-1.24	-1.01
BC3_876a	NA	NA	-1.58	-1.79	NA	0	NA	NA	NA	NA	NA	-1.37	-1.01
BC3_878a	NA	NA	-0.26	0.44	NA	0.5	NA	NA	NA	NA	NA	NA	NA
BC3_884a	NA	NA	0.99	1.71	NA	0.5	NA	NA	NA	NA	NA	NA	NA
BC3_885a	NA	NA	-0.75	1.44	NA	0	NA	NA	NA	NA	NA	-0.29	-1.29
BC3_887a	NA	NA	-1.31	1.39	NA	0	NA	NA	NA	NA	NA	NA	NA
BC3_891a	NA	NA	-0.61	-0.89	NA	0.5	NA	NA	NA	NA	NA	-1.39	-1.29
BC3_893a	NA	NA	-1.79	-2.05	NA	0	NA	NA	NA	NA	NA	-1.29	-1.29
BC3_898a	NA	NA	-0.61	0.6	NA	0	NA	NA	NA	NA	NA	0.07	0.81
BC3_8b	NA	NA	-0.4	-0.61	NA	0	NA	NA	NA	NA	NA	-0.96	-1.29
BC3_907a	NA	NA	-0.19	1.44	NA	0	NA	NA	NA	NA	NA	-0.11	-0.45
BC3_90a	NA	NA	-1.04	-0.61	NA	0	NA	NA	NA	NA	NA	-1.03	-1.29
BC3_913a	NA	NA	0.43	1.81	NA	0.5	NA	NA	NA	NA	NA	0.43	-0.17
BC3_915a	NA	NA	-0.4	0.38	NA	0.5	NA	NA	NA	NA	NA	-1.14	-0.73
BC3_917a	NA	NA	2.65	1.13	NA	0.5	NA	NA	NA	NA	NA	0.25	0.39
BC3_918a	NA	NA	0.01	0.28	NA	0	NA	NA	NA	NA	NA	-0.55	-0.45
BC3_919a	NA	NA	-0.06	0.33	NA	0.5	NA	NA	NA	NA	NA	-0.44	-0.73
BC3_920a	NA	NA	-0.96	1.02	NA	0.5	NA	NA	NA	NA	NA	NA	NA
BC3_925a	NA	NA	0.15	0.28	NA	0.5	NA	NA	NA	NA	NA	0.17	0.81
BC3_927a	NA	NA	0.29	-0.2	NA	0.5	NA	NA	NA	NA	NA	1.79	2.08
BC3_928a	NA	NA	-0.82	0.12	NA	0.5	NA	NA	NA	NA	NA	NA	NA
BC3_929a	NA	NA	-0.19	-1.15	NA	0	NA	NA	NA	NA	NA	0.81	1.51
BC3_92a	NA	NA	1.03	0.85	NA	0.5	NA	NA	NA	NA	NA	-0.96	-1.29
BC3_930a	NA	NA	-0.89	0.81	NA	0.5	NA	NA	NA	NA	NA	-1.14	-0.45
BC3_931a	NA	NA	0.08	1.66	NA	0	NA	NA	NA	NA	NA	1.02	0.67
BC3_932a	NA	NA	-0.12	-0.15	NA	1	NA	NA	NA	NA	NA	-0.19	-0.17
BC3_933a	NA	NA	0.29	0.49	NA	0	NA	NA	NA	NA	NA	0.4	-0.45
BC3_934a	NA	NA	0.15	1.07	NA	0.5	NA	NA	NA	NA	NA	NA	NA
BC3_935a	NA	NA	0.5	1.5	NA	0.5	NA	NA	NA	NA	NA	1.84	2.36
BC3_936a	NA	NA	0.15	1.02	NA	0.5	NA	NA	NA	NA	NA	1.58	1.8
BC3_937a	NA	NA	1.12	0.7	NA	0.5	NA	NA	NA	NA	NA	1.86	2.08
BC3_938a	NA	NA	0.64	-0.04	NA	0.5	NA	NA	NA	NA	NA	2.17	2.36
BC3_939a	NA	NA	0.36	0.6	NA	0.5	NA	NA	NA	NA	NA	0.25	1.51
BC3_941a	NA	NA	-0.4	0.91	NA	0.5	NA	NA	NA	NA	NA	0.71	0.39
BC3_942a	NA	NA	2.31	0.33	NA	0	NA	NA	NA	NA	NA	0.25	0.67
BC3_943a	NA	NA	1.75	1.5	NA	0.5	NA	NA	NA	NA	NA	1.53	1.51
BC3_946a	NA	NA	0.43	0.6	NA	0.5	NA	NA	NA	NA	NA	-0.19	-0.45
BC3_947a	NA	NA	-0.96	0.07	NA	0.5	NA	NA	NA	NA	NA	-1.26	-0.73
BC3_949a	NA	NA	1.06	0.28	NA	1	NA	NA	NA	NA	NA	1.04	1.51
BC3_953a	NA	NA	1.82	2.29	NA	0.5	NA	NA	NA	NA	NA	0.17	0.11
BC3_954a	NA	NA	0.36	0.07	NA	0.5	NA	NA	NA	NA	NA	-0.14	-0.73
BC3_955a	NA	NA	0.08	0.49	NA	1	NA	NA	NA	NA	NA	NA	NA
BC3_958a	NA	NA	0.29	0.81	NA	0.5	NA	NA	NA	NA	NA	NA	NA
BC3_95a	NA	NA	2.14	1.12	NA	1	NA	NA	NA	NA	NA	0.56	0.95
BC3_960a	NA	NA	1.4	1.5	NA	0.5	NA	NA	NA	NA	NA	0.68	0.67
BC3_961a	NA	NA	0.43	1.29	NA	1	NA	NA	NA	NA	NA	1.43	1.23
BC3_962a	NA	NA	1.89	0.7	NA	1	NA	NA	NA	NA	NA	-0.37	-0.17
BC3_963a	NA	NA	0.5	1.23	NA	0.5	NA	NA	NA	NA	NA	2.17	1.51
BC3_965a	NA	NA	1.96	0.76	NA	0	NA	NA	NA	NA	NA	NA	NA
BC3_966a	NA	NA	-1.65	-0.62	NA	0	NA	NA	NA	NA	NA	0.53	0.11
BC3_967a	NA	NA	-0.06	-0.46	NA	0.5	NA	NA	NA	NA	NA	-0.14	0.11
BC3_968a	NA	NA	0.78	0.33	NA	0.5	NA	NA	NA	NA	NA	1.45	0.67
BC3_96a	NA	NA	0.02	-1.27	NA	1	NA	NA	NA	NA	NA	0.35	1.8
BC3_970a	NA	NA	1.19	1.34	NA	1	NA	NA	NA	NA	NA	-0.37	-0.73
BC3_971a	NA	NA	-0.47	-0.41	NA	1	NA	NA	NA	NA	NA	1.3	0.67
BC3_972a	NA	NA	1.19	0.44	NA	0	NA	NA	NA	NA	NA	NA	NA
BC3_973a	NA	NA	-0.75	0.81	NA	0.5	NA	NA	NA	NA	NA	0.15	-0.17
BC3_974a	NA	NA	1.4	1.29	NA	0.5	NA	NA	NA	NA	NA	0.56	0.11
BC3_975a	NA	NA	0.01	1.81	NA	0	NA	NA	NA	NA	NA	0.91	0.95
BC3_977a	NA	NA	-0.89	-1.47	NA	0	NA	NA	NA	NA	NA	0.97	0.39
BC3_978b	NA	NA	0.78	-1.15	NA	1	NA	NA	NA	NA	NA	0.56	0.95
BC3_97a	NA	NA	0	-0.19	NA	0.5	NA	NA	NA	NA	NA	-0.78	-0.73
BC3_980b	NA	NA	-0.4	-1.21	NA	0.5	NA	NA	NA	NA	NA	1.4	2.36
BC3_981c	NA	NA	0.57	1.13	NA	0.5	NA	NA	NA	NA	NA	NA	NA
BC3_982b	NA	NA	0.29	0.97	NA	0.5	NA	NA	NA	NA	NA	NA	NA
BC3_984b	NA	NA	0.71	0.01	NA	0	NA	NA	NA	NA	NA	-0.75	0.11
BC3_986c	NA	NA	0.36	0.07	NA	0.5	NA	NA	NA	NA	NA	0.2	0.67
BC3_993b	NA	NA	0.29	0.97	NA	0	NA	NA	NA	NA	NA	0.68	-0.17
BC3_995a	NA	NA	1.33	1.39	NA	0.5	NA	NA	NA	NA	NA	0.3	0.39
BC3_996a	NA	NA	0.71	0.54	NA	0.5	NA	NA	NA	NA	NA	-0.62	0.11
BC3_997a	NA	NA	0.08	0.86	NA	0.5	NA	NA	NA	NA	NA	0.48	0.11
BC3_99a	NA	NA	-1.08	-0.74	NA	1	NA	NA	NA	NA	NA	0.99	1.51
BE.11	NA	NA	-1.66	-0.5	0	0	0	0.5	NA	NA	NA	0.64	NA
BE.137	NA	NA	-0.71	-0.93	0	1	0	0.5	1	NA	NA	1.08	NA
BE.18	NA	NA	0.37	0.17	0	1	0	0.5	0	NA	NA	0.33	NA
BE.207	NA	NA	-1.01	-0.01	0	1	NA	0	0	NA	NA	0.33	NA
BE.21	NA	NA	1.32	1.52	1	1	NA	0.5	1	NA	NA	-1.67	NA
BE.243	NA	NA	-0.88	-1.55	1	1	0	0.5	1	NA	NA	1.04	NA
BE.263	NA	NA	-1.53	-1.55	1	0	1	0.5	1	NA	NA	0.33	NA
BE.283	NA	NA	-0.19	-1.55	0	1	0	0.5	1	NA	NA	1.44	NA
BE.302	NA	NA	-0.88	-0.81	0	0	NA	0.5	0	NA	NA	0.2	NA
BE.308	NA	NA	0.46	0.11	0	NA	0	0.5	1	NA	NA	0.99	NA
BE.32	NA	NA	-0.45	0.23	0	0	1	0	0	NA	NA	0.29	NA
BE.325	NA	NA	-1.31	0.6	0	1	0	0	0	NA	NA	0.95	NA
BE.347	NA	NA	-0.15	-2.22	0	0	NA	0	0	NA	NA	-0.03	NA
BE.365	NA	NA	-0.79	0.85	0	0	0	0.5	0	NA	NA	0.42	NA
BE.40	NA	NA	0.42	0.23	1	1	1	0.5	1	NA	NA	-2.07	NA
BE.440	NA	NA	NA	NA	1	NA	1	0.5	1	NA	NA	1.39	NA
BE.446	NA	NA	1.11	1.83	0	0	NA	0	0	NA	NA	0.2	NA
BE.480	NA	NA	1.54	0.54	1	0	NA	0.5	0	NA	NA	-0.07	NA
BE.486	NA	NA	0.29	-0.38	1	1	1	0.5	1	NA	NA	-0.73	NA
BE.521	NA	NA	-0.15	0.3	1	0	NA	0.5	1	NA	NA	-0.87	NA
BE.547	NA	NA	0.11	-0.07	1	0	1	0.5	1	NA	NA	0.06	NA
BE.574	NA	NA	NA	NA	0	NA	NA	0.5	1	NA	NA	-0.73	NA
BE.576	NA	NA	2.27	0.91	0	0	NA	0.5	0	NA	NA	-2.02	NA
BE.593	NA	NA	0.24	-0.01	1	0	NA	0.5	0	NA	NA	0.95	NA
BE.67	NA	NA	-0.79	-0.32	NA	0	NA	NA	NA	NA	NA	-0.25	NA
CH.100	NA	NA	NA	NA	1	1	NA	1	1	NA	NA	-2.22	NA
CH.106	1.52	0.58	0.97	0.36	1	1	NA	1	0	NA	NA	0.14	NA
CH.113	2.17	-0.41	1.25	0.73	1	1	NA	0.5	1	NA	NA	0.84	NA
CH.136	NA	0.27	NA	-0.05	0	1	NA	1	1	NA	NA	-0.56	NA
CH.145	0	0.13	0.22	0.18	1	1	NA	0.5	1	NA	NA	1.16	NA
CH.148	1.33	1.17	1.25	1.01	1	1	NA	1	1	NA	NA	0.71	NA
CH.150	0.99	0.38	1	0.69	1	1	NA	0.5	1	NA	NA	-1.64	NA
CH.153	0.12	0.38	0.31	0.77	1	1	NA	0.5	1	NA	NA	-1.45	NA
CH.158	0.06	0.7	-0.25	0.32	0	1	NA	0.5	1	NA	NA	-0.5	NA
CH.160	-1.86	1.22	-1.07	1.05	1	1	NA	1	1	NA	NA	-0.5	NA
CH.17	-0.68	1.06	0.42	1.62	0	1	NA	0.5	1	NA	NA	-0.63	NA
CH.176	-1.18	1.17	-0.03	1.05	0	1	NA	0.5	1	NA	NA	-0.24	NA
CH.181	-0.53	-0.29	-0.09	-0.13	1	1	NA	0.5	1	NA	NA	-0.5	NA
CH.188	0.06	0.75	0.75	0.24	1	1	NA	1	1	NA	NA	0.71	NA
CH.190	0.49	-0.27	0.79	0.14	1	1	NA	1	0	NA	NA	1.73	NA
CH.191	-0.56	-1.11	-1.19	-1.48	1	1	NA	0.5	1	NA	NA	-0.31	NA
CH.21	1.24	1.28	1.35	1.35	1	1	NA	0.5	1	NA	NA	0.65	NA
CH.210	-1.43	-0.58	-0.56	0.08	0	1	NA	0.5	1	NA	NA	0.71	NA
CH.216	-0.59	0.01	0.18	0.16	1	1	NA	0.5	0	NA	NA	-0.94	NA
CH.226	0.09	-1.98	0.1	-2.32	1	1	NA	1	1	NA	NA	0.27	NA
CH.236	0.9	1.22	0.97	0.04	1	1	NA	1	0	NA	NA	0.2	NA
CH.243	0.49	0.91	0.38	0.62	0	1	NA	0	1	NA	NA	-1.33	NA
CH.260	-0.28	-0.15	0.47	1.35	1	1	NA	0.5	1	NA	NA	1.16	NA
CH.27	0.65	0.04	1.35	0.12	1	0	NA	1	1	NA	NA	1.86	NA
CH.292	1.11	1.08	1.8	0.98	1	1	NA	1	1	NA	NA	0.96	NA
CH.293	-0.34	0.46	-0.44	0.39	0	1	NA	0.5	1	NA	NA	-0.56	NA
CH.297	0.74	-1.48	1.53	-1.77	1	0	NA	1	1	NA	NA	0.07	NA
CH.303	1.1	0.55	0.45	0.41	1	1	NA	1	1	NA	NA	-0.75	NA
CH.319	-0.34	-0.07	-0.44	0.08	1	0	NA	1	1	NA	NA	-0.18	NA
CH.321	-0.19	1.97	-1.23	1.46	1	1	NA	1	0	NA	NA	-0.05	NA
CH.33	-0.65	-0.72	-1.07	-1.11	1	1	NA	1	1	NA	NA	-3.42	NA
CH.341	-1.64	-0.29	-1.83	-0.21	1	1	NA	0.5	1	NA	NA	-0.75	NA
CH.342	-0.5	-0.66	0.16	-0.6	1	1	NA	0.5	1	NA	NA	-0.43	NA
CH.344	-0.9	-0.83	-1.09	-0.19	1	1	NA	1	1	NA	NA	0.96	NA
CH.357	0.06	0.3	0.4	0.3	1	1	NA	0.5	1	NA	NA	0.39	NA
CH.359	-0.96	0.16	0.22	0.02	1	1	NA	1	1	NA	NA	0.46	NA
CH.368	0.8	1.17	1.53	1.35	1	1	NA	1	1	NA	NA	1.22	NA
CH.387	1.73	0.83	1.18	1.02	1	1	NA	1	1	NA	NA	2.11	NA
CH.4	0.15	-1.17	-1.71	-0.15	1	1	NA	0.5	1	NA	NA	-0.75	NA
CH.459	1.61	1.51	1.25	0.57	1	1	NA	1	1	NA	NA	1.28	NA
CH.498	-0.74	-0.74	-0.15	-1.66	1	1	NA	1	1	NA	NA	0.96	NA
CH.500	0.46	-1.25	-0.42	-1.17	1	1	NA	1	1	NA	NA	-0.69	NA
CH.533	0.74	0.91	0.65	0.75	1	1	NA	1	0	NA	NA	0.52	NA
CH.556	0.79	1.17	1.01	0.97	1	1	NA	1	1	NA	NA	-0.31	NA
CH.56	0.9	1.08	1.35	1.3	1	1	NA	0.5	1	NA	NA	-0.05	NA
CH.561	0.62	-0.63	0.04	-1.11	1	1	NA	1	1	NA	NA	-1.01	NA
CH.57	0.87	0.3	1.08	0.89	1	1	NA	0.5	0	NA	NA	0.01	NA
CH.575	0.49	0.66	0.08	-0.41	1	1	NA	1	1	NA	NA	-1.26	NA
CH.577	0.46	0.1	0.22	0.08	1	1	NA	1	1	NA	NA	-0.05	NA
CH.586	1.14	-2.15	1.14	-0.58	1	1	NA	1	1	NA	NA	0.52	NA
CH.59	-0.28	-1.84	-0.17	-1.69	0	1	NA	0.5	1	NA	NA	-0.63	NA
CH.593	0.49	0.63	0.08	0.52	1	1	NA	1	1	NA	NA	0.07	NA
CH.604	-2.29	1.65	-2.26	1.87	1	1	NA	1	0	NA	NA	-0.75	NA
CH.605	-1.15	0.55	-1.56	0.45	1	1	NA	1	1	NA	NA	0.71	NA
CH.634	-0.74	-0.86	-0.31	-0.07	1	1	NA	1	1	NA	NA	-0.43	NA
CH.647	-0.06	-0.13	-0.07	-0.41	1	1	NA	1	1	NA	NA	1.98	NA
CH.655	0.03	-0.04	0.2	-0.25	1	1	NA	1	1	NA	NA	-0.63	NA
CH.657	-0.56	0.44	-0.72	-0.31	1	0	NA	1	1	NA	NA	0.01	NA
CH.658	0.22	-0.01	-0.11	0.04	1	NA	NA	1	1	NA	NA	-0.37	NA
CH.664	-0.03	1	0.26	0.75	1	1	NA	1	1	NA	NA	1.54	NA
CH.671	-0.68	0.61	-0.23	0.65	0	1	NA	0.5	1	NA	NA	2.11	NA
CH.681	0.59	-0.63	0.12	-0.54	1	1	NA	1	1	NA	NA	0.39	NA
CH.690	0.96	0.89	-0.07	0.65	0	1	NA	0.5	1	NA	NA	-0.56	NA
CH.692	-0.03	NA	0.08	-0.21	1	1	NA	1	1	NA	NA	0.14	NA
CH.798	0.09	0.13	-0.07	0.12	0	1	NA	1	1	NA	NA	0.46	NA
CH.81	-1.92	-0.35	-1.93	0.14	1	1	NA	0.5	1	NA	NA	-0.37	NA
CH.823	1.14	0.55	0.28	0.49	1	1	NA	1	1	NA	NA	0.71	NA
CH.85	1.61	0.86	0.71	0.94	NA	NA	NA	NA	NA	NA	NA	NA	NA
CH.875	-0.37	0.58	-1.13	0.88	1	1	NA	1	0	NA	NA	0.27	NA
CH.877	-0.06	-0.46	-0.27	-0.93	1	1	NA	1	1	NA	NA	-1.52	NA
CH.878	1.33	0.44	1.53	0.65	0	1	NA	0	1	NA	NA	0.65	NA
CH.879	1.3	1.08	1.55	1.38	1	0	NA	1	1	NA	NA	0.84	NA
CH.888	-0.9	-0.52	-1.09	-0.41	1	0	NA	1	1	NA	NA	-1.2	NA
CH.89	-0.47	0.94	-0.05	0.89	1	1	NA	1	0	NA	NA	-0.05	NA
CH.893	0.71	0.77	0.45	0.3	1	1	NA	1	0	NA	NA	-0.31	NA
CH.9	1.08	0.58	1.53	0.32	1	0	NA	0.5	1	NA	NA	-0.05	NA
CH.910	-0.78	0.83	0.01	0.59	1	1	NA	0.5	1	NA	NA	0.9	NA
CH.92	-0.99	-0.88	0.4	-0.29	0	0	NA	0.5	1	NA	NA	0.39	NA
CH.931	0.53	0.58	-0.04	0.32	1	1	NA	1	1	NA	NA	-0.43	NA
CH.97	0	-1.33	0.01	-1.03	1	1	NA	1	0	NA	NA	0.71	NA
CH.98	0.8	0.44	0.71	0.55	1	1	NA	0.5	1	NA	NA	0.14	NA
CV010	-1.46	-1.18	-1.82	-0.03	NA	NA	NA	NA	NA	NA	NA	NA	NA
CV014	-0.3	1.13	-0.22	1.21	NA	NA	NA	NA	NA	NA	NA	NA	NA
CV022	-0.69	-0.77	-0.65	-0.38	NA	NA	NA	NA	NA	NA	NA	NA	NA
CV037	3.02	1.13	3.61	2.1	NA	NA	NA	NA	NA	NA	NA	NA	NA
CV038	-0.18	-1.79	-0.33	-0.34	NA	NA	NA	NA	NA	NA	NA	NA	-1.36
CV041	0.85	-0.09	1.91	0.99	NA	NA	NA	NA	NA	NA	NA	NA	0.24
CV043	1.36	0.38	0.95	0.46	NA	NA	NA	NA	NA	NA	NA	NA	NA
CV045	0.46	-0.23	0.31	0.55	NA	NA	NA	NA	NA	NA	NA	NA	NA
CV046	-0.05	0.93	-0.22	1.12	NA	NA	NA	NA	NA	NA	NA	NA	1.25
CV048	0.46	0.18	0.42	0.5	NA	NA	NA	NA	NA	NA	NA	NA	0.2
CV065	2.9	-0.63	NA	NA	NA	NA	NA	NA	NA	NA	NA	NA	-1.83
CV067	-0.94	-1.11	-0.54	-1.4	NA	NA	NA	NA	NA	NA	NA	NA	-0.99
CV068	0.34	0.32	0.1	0.59	NA	NA	NA	NA	NA	NA	NA	NA	NA
CV071	-1.07	-0.02	-0.33	0.99	NA	NA	NA	NA	NA	NA	NA	NA	1.69
CV078	0.34	1.27	1.16	1.12	NA	NA	NA	NA	NA	NA	NA	NA	2.49
CV080A	1.62	1.27	1.7	1.26	NA	NA	NA	NA	NA	NA	NA	NA	NA
CV081	2	1.61	3.51	1.34	NA	NA	NA	NA	NA	NA	NA	NA	NA
CV090	-0.05	1.06	0.2	0.9	NA	NA	NA	NA	NA	NA	NA	NA	-0.12
CV092	-0.94	-1.38	-0.97	-1.54	NA	NA	NA	NA	NA	NA	NA	NA	-0.34
CV095	0.34	0.25	0.31	-0.25	NA	NA	NA	NA	NA	NA	NA	NA	NA
CV099	-0.56	0.32	-0.33	0.24	NA	NA	NA	NA	NA	NA	NA	NA	-0.02
CV105	0.98	0.05	1.27	-0.07	NA	NA	NA	NA	NA	NA	NA	NA	1.76
CV111	0.21	1.13	0.31	0.81	NA	NA	NA	NA	NA	NA	NA	NA	0.89
CV116	0.59	-0.16	0.31	-0.3	NA	NA	NA	NA	NA	NA	NA	NA	NA
CV117	0.34	0.05	0.1	-0.03	NA	NA	NA	NA	NA	NA	NA	NA	-0.05
CV124	-1.07	-1.31	-1.18	-1.58	NA	NA	NA	NA	NA	NA	NA	NA	-0.78
CV128	1.62	1.81	1.59	0.55	NA	NA	NA	NA	NA	NA	NA	NA	NA
CV129	2.38	2.42	1.91	1.03	NA	NA	NA	NA	NA	NA	NA	NA	0.67
CV130	1.1	1.67	1.06	0.15	NA	NA	NA	NA	NA	NA	NA	NA	NA
CV137	0.34	-1.18	-0.01	-1.01	NA	NA	NA	NA	NA	NA	NA	NA	NA
CV141	-0.05	-0.16	-0.12	0.01	NA	NA	NA	NA	NA	NA	NA	NA	0.2
CV142	-1.2	-1.99	-1.07	-1.89	NA	NA	NA	NA	NA	NA	NA	NA	-0.63
CV158	-0.94	-0.63	0.2	-1.14	NA	NA	NA	NA	NA	NA	NA	NA	NA
CV160	-1.33	-2.4	NA	NA	NA	NA	NA	NA	NA	NA	NA	NA	NA
CV162	-0.56	-0.7	-0.54	-0.34	NA	NA	NA	NA	NA	NA	NA	NA	NA
CV167	0.34	-0.16	0.63	-0.07	NA	NA	NA	NA	NA	NA	NA	NA	-0.78
CV176	NA	0.66	NA	NA	NA	NA	NA	NA	NA	NA	NA	NA	NA
CV188	-0.18	0.18	0.2	-0.47	NA	NA	NA	NA	NA	NA	NA	NA	NA
CV196	-0.05	-0.02	-0.54	0.06	NA	NA	NA	NA	NA	NA	NA	NA	NA
CV199	2.26	-0.23	1.91	-0.25	NA	NA	NA	NA	NA	NA	NA	NA	NA
CV222	-0.56	-0.09	-0.75	-0.52	NA	NA	NA	NA	NA	NA	NA	NA	NA
CV223	1.23	0.18	1.38	0.59	NA	NA	NA	NA	NA	NA	NA	NA	-0.41
CV228	0.08	1.47	0.74	1.21	NA	NA	NA	NA	NA	NA	NA	NA	NA
CV231	1.49	0.59	1.06	0.06	NA	NA	NA	NA	NA	NA	NA	NA	NA
CV233	0.46	-0.97	0.42	-0.56	NA	NA	NA	NA	NA	NA	NA	NA	NA
CV235	0.21	-1.18	0.31	-1.18	NA	NA	NA	NA	NA	NA	NA	NA	-0.49
CV237	0.34	0.52	0.1	0.9	NA	NA	NA	NA	NA	NA	NA	NA	NA
CV239	0.46	0.45	0.52	0.28	NA	NA	NA	NA	NA	NA	NA	NA	0.02
CV240	0.59	-0.57	0.42	-0.43	NA	NA	NA	NA	NA	NA	NA	NA	NA
CV252	-0.82	0.45	-0.86	0.32	NA	NA	NA	NA	NA	NA	NA	NA	NA
CV268	-0.94	1.54	0.1	0.86	NA	NA	NA	NA	NA	NA	NA	NA	NA
CV269	0.98	1.34	0.63	0.59	NA	NA	NA	NA	NA	NA	NA	NA	NA
CV272	1.1	0.86	-0.43	NA	NA	NA	NA	NA	NA	NA	NA	NA	NA
CV275	-0.18	-0.02	1.06	-0.78	NA	NA	NA	NA	NA	NA	NA	NA	0.42
CV281	1.36	2.08	1.06	1.97	NA	NA	NA	NA	NA	NA	NA	NA	NA
CV284	0.59	1.67	0.31	1.74	NA	NA	NA	NA	NA	NA	NA	NA	NA
CV291A	1.62	0.86	1.7	1.03	NA	NA	NA	NA	NA	NA	NA	NA	NA
CV295	0.72	1.4	0.31	1.39	NA	NA	NA	NA	NA	NA	NA	NA	0.38
CV305	-0.69	0.66	-0.33	0.95	NA	NA	NA	NA	NA	NA	NA	NA	-0.78
CV306	-0.94	-0.63	-0.97	-0.34	NA	NA	NA	NA	NA	NA	NA	NA	0.82
CV307	-0.69	-0.02	-0.97	0.28	NA	NA	NA	NA	NA	NA	NA	NA	-0.99
CV316	0.59	-0.57	0.2	-0.92	NA	NA	NA	NA	NA	NA	NA	NA	0.82
CV321	0.59	1.27	0.31	1.92	NA	NA	NA	NA	NA	NA	NA	NA	NA
CV324	-0.69	-0.57	-0.75	-0.25	NA	NA	NA	NA	NA	NA	NA	NA	-0.56
CV331	-0.43	-0.77	-0.65	-1.23	NA	NA	NA	NA	NA	NA	NA	NA	-0.27
CV333	-0.18	-0.02	-0.22	0.1	NA	NA	NA	NA	NA	NA	NA	NA	-0.56
CV351	-0.43	-1.11	-0.65	-1.18	NA	NA	NA	NA	NA	NA	NA	NA	NA
CV353	-0.82	0.45	-0.75	0.59	NA	NA	NA	NA	NA	NA	NA	NA	-1.03
CV354	-0.69	0.11	-0.75	0.5	NA	NA	NA	NA	NA	NA	NA	NA	NA
CV361	-0.94	-0.43	-0.86	-0.69	NA	NA	NA	NA	NA	NA	NA	NA	NA
CV363	0.21	0.38	0.2	1.21	NA	NA	NA	NA	NA	NA	NA	NA	NA
CV366	-1.46	-1.18	-1.07	-1.49	NA	NA	NA	NA	NA	NA	NA	NA	-0.6
CV394	0.98	0.79	0.52	0.19	NA	NA	NA	NA	NA	NA	NA	NA	NA
CV399	0.08	1.13	-0.43	-0.69	NA	NA	NA	NA	NA	NA	NA	NA	NA
CV401	0.34	-0.02	-0.01	-0.25	NA	NA	NA	NA	NA	NA	NA	NA	NA
CV403	-0.18	0.86	-0.33	1.21	NA	NA	NA	NA	NA	NA	NA	NA	0.93
CV406	1.1	1.34	1.59	2.45	NA	NA	NA	NA	NA	NA	NA	NA	NA
CV407	0.21	0.93	0.1	0.9	NA	NA	NA	NA	NA	NA	NA	NA	-0.27
CV410	-1.71	0.86	-0.97	0.9	NA	NA	NA	NA	NA	NA	NA	NA	-1.55
CV412	-0.69	-0.91	-0.43	-0.83	NA	NA	NA	NA	NA	NA	NA	NA	-1.07
CV414	-0.69	-0.29	-0.43	0.9	NA	NA	NA	NA	NA	NA	NA	NA	-1.87
CV419	0.08	0.59	0.2	0.81	NA	NA	NA	NA	NA	NA	NA	NA	NA
CV431	-0.43	0.59	-0.43	0.1	NA	NA	NA	NA	NA	NA	NA	NA	-0.45
CV436	0.98	-1.45	0.52	-1.98	NA	NA	NA	NA	NA	NA	NA	NA	-0.99
CV444	-0.3	-0.7	-0.54	-0.92	NA	NA	NA	NA	NA	NA	NA	NA	NA
CV448	-1.07	-1.52	-1.18	-1.45	NA	NA	NA	NA	NA	NA	NA	NA	-0.34
CV449	-0.05	0.18	-0.12	0.37	NA	NA	NA	NA	NA	NA	NA	NA	NA
CV450	-1.71	-1.38	-0.86	-2.11	NA	NA	NA	NA	NA	NA	NA	NA	-0.85
CV451	-0.69	0.38	-0.65	0.5	NA	NA	NA	NA	NA	NA	NA	NA	-0.27
CV455	-0.56	0.05	-0.43	-0.69	NA	NA	NA	NA	NA	NA	NA	NA	-0.49
CV459	0.21	-0.43	-0.12	-0.78	NA	NA	NA	NA	NA	NA	NA	NA	-0.96
CV460	1.87	0.38	1.7	-0.03	NA	NA	NA	NA	NA	NA	NA	NA	NA
CV461	-2.1	0.52	-2.03	-0.61	NA	NA	NA	NA	NA	NA	NA	NA	NA
CV475	0.85	1.2	0.52	1.17	NA	NA	NA	NA	NA	NA	NA	NA	0.35
CV483	0.46	1.34	0.74	1.43	NA	NA	NA	NA	NA	NA	NA	NA	0.89
CV484	0.59	0.66	0.31	0.99	NA	NA	NA	NA	NA	NA	NA	NA	NA
CV496	-0.69	-0.36	-1.71	-0.69	NA	NA	NA	NA	NA	NA	NA	NA	NA
CV512	0.08	-0.84	0.95	-0.78	NA	NA	NA	NA	NA	NA	NA	NA	0.86
CV515	-1.58	-1.79	-1.39	-2.11	NA	NA	NA	NA	NA	NA	NA	NA	NA
CV525	-0.18	-0.63	-0.43	-0.65	NA	NA	NA	NA	NA	NA	NA	NA	1.94
CV529	-0.05	-1.79	-0.54	-2.11	NA	NA	NA	NA	NA	NA	NA	NA	2.16
CV531	2.13	0.93	2.44	1.39	NA	NA	NA	NA	NA	NA	NA	NA	NA
CV533	-0.43	-0.84	-0.54	-0.65	NA	NA	NA	NA	NA	NA	NA	NA	0.75
CV536	-0.43	0.45	-0.65	0.01	NA	NA	NA	NA	NA	NA	NA	NA	0.49
CV537	0.85	0.32	0.42	0.41	NA	NA	NA	NA	NA	NA	NA	NA	0.53
CV541	0.34	0.93	0.31	1.3	NA	NA	NA	NA	NA	NA	NA	NA	NA
CV544	-0.69	0.25	-0.75	-0.38	NA	NA	NA	NA	NA	NA	NA	NA	0.6
CV547	-0.43	-0.57	-0.75	-1.18	NA	NA	NA	NA	NA	NA	NA	NA	1.94
CV548	-0.94	0.86	1.16	0.64	NA	NA	NA	NA	NA	NA	NA	NA	NA
CV550	-0.18	0.32	-0.22	0.1	NA	NA	NA	NA	NA	NA	NA	NA	-0.78
CV555	-0.05	-1.18	0.1	-1.58	NA	NA	NA	NA	NA	NA	NA	NA	-0.45
CV593	0.46	-1.04	0.1	NA	NA	NA	NA	NA	NA	NA	NA	NA	NA
CV597	-0.56	-0.43	-0.43	-0.74	NA	NA	NA	NA	NA	NA	NA	NA	0.93
CV601	-0.05	0.93	-0.22	0.68	NA	NA	NA	NA	NA	NA	NA	NA	NA
CV605	-1.58	-1.99	-1.61	-1.98	NA	NA	NA	NA	NA	NA	NA	NA	0.82
CV608	0.21	-0.77	-0.01	-0.3	NA	NA	NA	NA	NA	NA	NA	NA	NA
CV616	-1.71	0.05	-1.5	-0.03	NA	NA	NA	NA	NA	NA	NA	NA	NA
CV625	-0.69	-2.33	NA	NA	NA	NA	NA	NA	NA	NA	NA	NA	NA
CV629	-0.69	-1.45	-1.18	-1.09	NA	NA	NA	NA	NA	NA	NA	NA	NA
CV631	1.36	-0.02	0.95	-0.38	NA	NA	NA	NA	NA	NA	NA	NA	NA
CV633	-0.69	-1.58	-0.86	-1.45	NA	NA	NA	NA	NA	NA	NA	NA	NA
CV635	-0.69	-0.16	-0.75	-0.74	NA	NA	NA	NA	NA	NA	NA	NA	NA
CV642	-1.2	-1.31	-0.97	-0.16	NA	NA	NA	NA	NA	NA	NA	NA	-1.18
CV656	-0.82	-0.09	-0.97	0.1	NA	NA	NA	NA	NA	NA	NA	NA	NA
CV660	NA	0.18	NA	0.1	NA	NA	NA	NA	NA	NA	NA	NA	NA
CV664	-0.69	0.05	-1.39	-0.07	NA	NA	NA	NA	NA	NA	NA	NA	-0.96
MAHBC1_008	-1.45	0	0.33	0.66	1	1	NA	1	1	0	0	-0.49	NA
MAHBC1_021	0.04	-0.62	-0.08	-1.22	0	1	1	1	0	1	1	-0.35	NA
MAHBC1_026	-1.33	-1.35	-1.25	-0.73	1	1	0	1	1	0	0	0.45	NA
MAHBC1_035	-0.13	-2.14	-0.74	-2.08	1	1	1	1	0	1	1	0.01	NA
MAHBC1_041	1.59	0.79	1.15	1.06	0	0	1	1	1	0	1	0.09	NA
MAHBC1_043	-1.89	-1.15	-2.05	-1.03	0	0	1	0.5	0	0	0	-1.35	NA
MAHBC1_046	-0.5	-0.1	0.61	0.31	0	0	1	0.5	0	0	0	-1.57	NA
MAHBC1_048	1.23	0.3	1.38	0.25	0	0	0	0.5	0	0	0	-0.92	NA
MAHBC1_049	-0.94	-1.67	-1.53	-0.74	1	1	0	1	1	0	0	0.95	NA
MAHBC1_062	-1.3	-0.42	-1.71	-0.58	1	1	1	1	1	0	0	-0.2	NA
MAHBC1_064	-1.03	-1.49	-0.53	-0.94	0	1	NA	1	1	1	1	-0.92	NA
MAHBC1_074	-1.29	-0.7	-1.19	-0.78	0	1	1	0	0	0	1	-1.86	NA
MAHBC1_084	0.67	1.45	1.01	1.83	1	1	NA	0.5	1	0	1	-0.49	NA
MAHBC1_085	0.63	-0.34	0.94	-0.48	1	1	0	0.5	0	1	1	1.52	NA
MAHBC1_089	-1.7	-1.69	-1.9	-0.73	0	1	NA	0.5	0	1	1	-1.28	NA
MAHBC1_090	1.4	2.16	0.97	1.95	0	1	1	0.5	1	1	1	-0.63	NA
MAHBC1_104	-1.02	-0.18	-0.69	0.23	1	0	1	1	1	0	0	0.23	NA
MAHBC1_135	-0.46	-0.32	-0.24	0.2	0	1	0	0.5	0	0	1	0.45	NA
MAHBC1_142	-0.17	-0.6	0.05	-0.52	1	1	0	0.5	0	0	0	1.02	NA
MAHBC1_155	1.09	0.83	1.17	0.51	1	0	0	1	1	1	1	0.37	NA
MAHBC1_158	0.99	0.51	0.65	-0.01	1	1	0	1	0	0	0	0.23	NA
MAHBC1_165	0.33	1.11	0.39	1	0	1	1	0.5	1	0	0	0.59	NA
MAHBC1_170	-0.5	1.72	0.06	1.37	0	1	0	1	0	0	1	1.02	NA
MAHBC1_171	-1.66	-1.35	-1.87	-0.91	0	1	1	0.5	1	0	1	0.88	NA
MAHBC1_231	-0.29	0.91	-0.6	1.17	0	1	1	0.5	1	0	1	-0.27	NA
MAHBC1_235	NA	NA	-1.7	-0.23	0	0	NA	1	0	0	1	0.37	NA
MAHBC1_245	NA	NA	NA	NA	1	NA	NA	1	1	0	1	-1.21	NA
MAHBC1_252	-1.03	-0.95	-1.3	-2.61	1	1	0	1	1	0	1	1.45	NA
MAHBC1_255	1.5	-0.54	1.39	1.22	1	0	1	0.5	0	0	0	-1.21	NA
MAHBC1_256	NA	NA	NA	NA	0	NA	NA	0	0	1	1	-1.57	NA
MAHBC1_285	0.57	1.23	0.28	1.21	1	1	1	1	0	0	0	-0.35	NA
MAHBC1_299	-0.55	-1.59	-0.65	-1.09	0	1	1	0.5	1	0	0	1.67	NA
MAHBC1_309	0.28	1.05	0.37	0.82	0	1	0	1	1	0	1	-0.06	NA
MAHBC1_315	1.35	0.73	1.28	1.25	1	1	1	1	1	0	0	3.82	NA
MAHBC1_318G	-0.7	-0.04	-1.01	-0.36	1	NA	1	NA	0	0	0	-0.35	NA
MAHBC1_322	0.82	1.17	0.83	1.06	1	0	0	1	1	1	1	-0.13	NA
MAHBC1_335	0.81	0.37	0.82	-0.08	0	1	NA	0.5	0	1	1	0.8	NA
MAHBC1_346	-0.25	0.41	-0.82	0.34	1	1	NA	1	1	0	0	0.16	NA
MAHBC1_363	-0.76	0.22	0.09	-0.02	1	0	NA	1	1	0	0	-0.78	NA
MAHBC1_364	0.73	0.28	0.68	0.43	1	0	1	0.5	0	0	0	-0.06	NA
MAHBC1_380	1.4	1.23	1.26	1.24	1	0	0	1	0	0	0	0.45	NA
MAHBC1_383	NA	NA	NA	NA	1	NA	0	0.5	0	0	1	0.23	NA
MAHBC1_385	-1.06	-2.12	-0.91	-0.56	0	1	1	0	1	1	1	0.16	NA
MAHBC1_388	NA	NA	NA	NA	0	NA	1	1	0	0	1	-1.64	NA
MAHBC1_399	0.24	0.53	0.03	-0.06	0	1	NA	0	1	1	0	0.8	NA
MAHBC1_402	0.55	0.12	0.54	-0.32	0	0	NA	0.5	1	0	0	-0.35	NA
MAHBC1_410	-0.61	-0.42	-0.29	-0.77	0	1	0	0	1	1	1	-0.13	NA
MAHBC1_411	0.97	0.53	1.41	0.43	1	1	0	0.5	0	1	1	0.09	NA
MAHBC1_423	0.64	0.63	1.2	0.03	0	1	NA	1	0	1	1	-0.49	NA
MAHBC1_430	0.85	-0.06	1.01	-2.71	0	0	NA	1	1	0	0	0.88	NA
MAHBC1_433	0.66	0.61	-0.09	0.08	1	1	1	1	1	1	1	1.31	NA
NankBC1.10	NA	NA	NA	NA	0	NA	0	0.5	NA	1	1	-0.51	NA
NankBC1.105	-1.4	-2.13	-1.01	-1.21	1	NA	0	1	NA	0	1	0.92	NA
NankBC1.106	2.68	-0.26	1.97	-0.05	0	1	0	0	NA	0	0	1.37	NA
NankBC1.111	0.47	1.05	1.16	1.99	0	1	0	0.5	NA	1	1	-0.66	NA
NankBC1.117	-0.72	0.56	0.34	0.63	1	0	0	0.5	NA	1	0	0.77	NA
NankBC1.119	-1.48	-0.09	0.31	1.17	1	0	1	0.5	NA	1	0	-0.81	NA
NankBC1.12	0.64	-0.09	0.85	-0.68	0	1	0	0.5	NA	1	0	-0.36	NA
NankBC1.128	-1.06	-2.05	-1.4	-1.6	1	NA	0	1	NA	1	1	1.07	NA
NankBC1.135	1.4	-0.26	1.58	0.92	1	0	0	0.5	NA	0	0	0.77	NA
NankBC1.136	0.21	-0.91	0.34	-0.14	0	0	0	0	NA	0	1	-0.36	NA
NankBC1.139	-0.8	-1.32	-0.7	-1.12	0	0	0	0.5	NA	0	0	0.02	NA
NankBC1.145	0.47	-0.42	1.2	0.44	1	1	0	0.5	NA	1	0	-0.89	NA
NankBC1.147	-0.13	-0.26	-0.12	-1.07	0	1	0	0.5	NA	0	0	1.37	NA
NankBC1.148	NA	NA	NA	NA	1	NA	0	0.5	NA	NA	NA	-1.26	NA
NankBC1.150	-0.89	-0.42	-0.66	-0.78	1	NA	0	0.5	NA	1	1	1.37	NA
NankBC1.156	0.04	0.15	-0.54	0.34	0	0	0	0.5	NA	0	0	0.24	NA
NankBC1.162	0.64	-1.56	0.81	-0.29	0	0	0	0.5	NA	0	0	0.17	NA
NankBC1.173	0.21	-0.26	-0.2	-0.29	1	1	0	0.5	NA	1	0	0.47	NA
NankBC1.178	-0.3	0.07	0.31	0.73	1	1	0	0.5	NA	1	0	0.17	NA
NankBC1.180	-0.89	0.23	-1.05	0	1	NA	0	1	NA	0	0	0.62	NA
NankBC1.192	-1.06	0.81	0.38	0.29	1	1	0	1	NA	1	1	-0.51	NA
NankBC1.200	1.74	NA	NA	NA	1	0	0	0	NA	NA	NA	-0.21	NA
NankBC1.201	0.04	0.89	-0.39	0.63	1	0	1	0.5	NA	0	0	-0.29	NA
NankBC1.202	0.04	0.4	-0.35	-0.1	0	1	0	0.5	NA	0	0	-0.36	NA
NankBC1.204	-0.21	-0.34	0.42	-0.92	1	0	0	0.5	NA	0	1	2.35	NA
NankBC1.211	-1.14	-0.75	-0.43	-0.82	0	1	0	0	NA	0	0	-0.89	NA
NankBC1.214	-0.89	0.32	-1.28	-0.19	0	1	0	0.5	NA	1	0	-0.51	NA
NankBC1.22	-0.8	-1.72	-1.71	-0.48	1	NA	0	1	NA	1	1	-1.72	NA
NankBC1.229	-1.23	-0.83	-1.51	-0.78	1	NA	0	1	NA	0	0	0.84	NA
NankBC1.239	2.08	2.36	1.85	2.43	1	0	0	0.5	NA	NA	0	-0.29	NA
NankBC1.255	0.13	0.23	-0.27	0.68	1	0	0	0.5	NA	0	0	0.54	NA
NankBC1.264	0.81	0.4	1.39	1.65	1	0	1	0.5	NA	0	0	-0.06	NA
NankBC1.266	-0.13	-2.7	0.11	-3.45	0	1	0	0.5	NA	1	1	-1.64	NA
NankBC1.274	-0.72	0.81	-1.51	0.58	0	1	0	0.5	NA	1	1	-1.72	NA
NankBC1.276	-0.04	-1.15	-1.32	-0.97	0	1	1	0.5	NA	1	1	0.69	NA
NankBC1.278	-0.47	1.38	-0.43	0.54	1	1	0	0.5	NA	0	0	0.54	NA
NankBC1.28	-0.21	-0.42	-0.35	-1.07	1	NA	0	1	NA	1	1	1.52	NA
NankBC1.29	-0.97	0.15	-1.4	-0.63	1	NA	0	1	NA	0	0	0.32	NA
NankBC1.291	NA	NA	NA	NA	1	NA	0	1	NA	NA	NA	-0.96	NA
NankBC1.293	0.04	0.56	-0.7	0.24	1	NA	0	1	NA	0	1	0.92	NA
NankBC1.294	-0.55	0.32	-1.05	-0.78	0	0	0	1	NA	1	1	1.29	NA
NankBC1.299	1.23	-1.24	NA	-0.19	0	0	0	0.5	NA	1	1	-1.04	NA
NankBC1.30	2.17	1.78	1.97	1.8	1	0	0	0.5	NA	1	1	-1.04	NA
NankBC1.300	1.57	0.89	1.2	0.63	0	1	0	0.5	NA	1	1	0.24	NA
NankBC1.302	-0.89	1.13	0.5	1.12	0	1	1	0.5	NA	1	1	1.75	NA
NankBC1.303	0.64	-0.42	1.35	-0.19	0	1	0	0.5	NA	1	1	-1.26	NA
NankBC1.306	-0.55	-0.26	-0.62	0	0	1	0	0.5	NA	0	0	-0.44	NA
NankBC1.310	-0.55	-1.15	-0.7	-1.12	0	0	0	0.5	NA	0	1	0.69	NA
NankBC1.312	0.38	-0.66	-0.2	-0.05	0	1	0	0	NA	1	0	-0.81	NA
NankBC1.313	-1.4	-0.99	-1.63	-1.99	1	NA	0	1	NA	0	0	1.52	NA
NankBC1.315	NA	NA	NA	NA	0	NA	0	0	NA	NA	NA	0.02	NA
NankBC1.318	2.59	0.72	1.85	-0.73	1	1	0	0	NA	0	0	1.07	NA
NankBC1.320	0.98	0.89	0.5	0.15	1	0	1	0	NA	1	1	0.32	NA
NankBC1.324	NA	NA	NA	NA	1	NA	0	0.5	NA	NA	NA	0.09	NA
NankBC1.325	-0.13	-0.26	1.23	0.68	1	0	0	0.5	NA	0	1	-0.21	NA
NankBC1.330	NA	NA	NA	NA	1	NA	0	0.5	NA	0	0	0.54	NA
NankBC1.333	0.55	-0.83	0.31	0.05	0	0	0	0	NA	1	1	-0.51	NA
NankBC1.338	-0.47	0.32	0.54	0.54	1	0	0	0.5	NA	0	0	-0.29	NA
NankBC1.344	-0.64	-0.09	-0.85	-0.92	1	1	1	0.5	NA	1	1	0.09	NA
NankBC1.351	NA	NA	NA	NA	0	NA	0	0.5	NA	1	1	-0.14	NA
NankBC1.353	NA	NA	NA	NA	1	NA	0	0.5	NA	1	1	1.52	NA
NankBC1.354	0.04	-0.66	0.07	0.63	0	1	1	0	NA	0	0	-0.14	NA
NankBC1.36	-0.64	0.48	-1.01	0.73	1	NA	0	1	NA	0	0	0.09	NA
NankBC1.361	0.98	-0.34	1.23	-0.44	0	1	0	0.5	NA	1	1	0.69	NA
NankBC1.362	-1.14	-1.32	-1.05	-0.73	1	1	0	0.5	NA	0	1	1.22	NA
NankBC1.363	1.49	0.32	1.31	1.02	0	1	0	1	NA	0	0	-0.36	NA
NankBC1.377	NA	NA	NA	NA	0	NA	0	0	NA	NA	NA	-1.94	NA
NankBC1.384	-1.23	-0.26	-0.47	-1.36	1	NA	0	0.5	NA	1	1	-1.34	NA
NankBC1.386	0.3	-0.09	-0.04	-0.63	1	1	0	0.5	NA	1	1	1.29	NA
NankBC1.387	-0.97	-0.09	-0.2	-0.97	1	NA	0	1	NA	0	0	1.45	NA
NankBC1.389	NA	NA	NA	NA	0	NA	0	0.5	NA	NA	NA	-0.81	NA
NankBC1.394	0.47	-1.64	-0.35	-1.31	1	0	0	0.5	NA	0	0	0.54	NA
NankBC1.401	NA	NA	NA	NA	1	NA	0	1	NA	1	1	-0.06	NA
NankBC1.417	-0.55	0.23	-1.13	-0.19	1	NA	0	1	NA	0	0	1.37	NA
NankBC1.418	0.89	1.95	1.78	1.85	0	0	0	0.5	NA	0	0	0.77	NA
NankBC1.439	NA	NA	NA	NA	1	NA	0	0.5	NA	NA	NA	-0.36	NA
NankBC1.449	-0.04	1.78	-0.39	0.68	1	1	0	0.5	NA	1	1	0.62	NA
NankBC1.450	0.55	0.56	0.27	0.29	0	0	0	0	NA	0	1	0.69	NA
NankBC1.452	-0.3	-0.26	-0.04	0.58	0	1	0	0	NA	0	0	0.62	NA
NankBC1.454	NA	NA	NA	NA	1	NA	0	1	NA	1	1	-0.66	NA
NankBC1.461	0.21	0.15	-0.2	-0.29	1	NA	0	0.5	NA	0	0	0.47	NA
NankBC1.463	1.06	0.23	1.35	0.54	1	0	1	0.5	NA	0	0	0.09	NA
NankBC1.466	-1.23	0.07	-1.67	-0.39	1	NA	0	1	NA	0	0	0.62	NA
NankBC1.476	0.38	0.07	-0.04	-0.34	0	1	0	0.5	NA	1	1	0.24	NA
NankBC1.481	NA	NA	NA	NA	1	NA	0	0.5	NA	1	1	-0.36	NA
NankBC1.490	1.74	1.78	0.89	1.55	0	1	1	0.5	NA	0	0	1.6	NA
NankBC1.491	-0.64	1.87	-0.89	0.88	0	0	0	0.5	NA	0	1	1.29	NA
NankBC1.493	-0.3	-0.99	-0.27	-0.92	0	0	0	0.5	NA	0	0	0.54	NA
NankBC1.494	NA	NA	NA	NA	1	NA	0	1	NA	NA	NA	-0.96	NA
NankBC1.498	NA	NA	NA	NA	1	NA	0	0.5	NA	NA	1	-0.59	NA
NankBC1.5	-1.14	0.15	-1.59	0.49	1	1	0	1	NA	0	0	1.07	NA
NankBC1.501	0.55	1.21	0.81	1.17	1	1	1	0.5	NA	0	0	0.47	NA
NankBC1.503	NA	NA	NA	NA	0	NA	0	0.5	NA	1	1	0.84	NA
NankBC1.507	1.23	2.19	1.51	2.48	1	NA	1	0.5	NA	0	0	0.09	NA
NankBC1.51	1.49	0.81	1.23	0.2	0	NA	0	0	NA	0	0	0.09	NA
NankBC1.59	0.13	0.32	-0.08	0.05	1	1	0	1	NA	0	0	0.47	NA
NankBC1.68	-0.64	-0.09	-0.82	-0.48	0	NA	0	1	NA	1	1	0.54	NA
NankBC1.81	NA	NA	NA	NA	1	NA	0	0.5	NA	NA	1	-0.21	NA
NankBC1.97	-1.82	-0.09	NA	NA	1	1	0	0.5	NA	1	1	-1.49	NA
NankBC1.99	-1.65	-1.56	-0.89	-1.12	0	1	0	0	NA	1	0	-0.81	NA
WV.1	NA	NA	-0.74	-0.28	1	1	0	0.5	1	0	0	0.46	0.93
WV.100	NA	NA	-0.46	-0.53	1	0	0	0.5	0	0	0	-1.06	-1.01
WV.107	NA	NA	NA	NA	1	NA	NA	0.5	1	0	0	-0.55	-0.36
WV.111	NA	NA	2.02	1.05	0	0	0	0	1	0	0	-0.2	-0.69
WV.131	NA	NA	-0.63	-0.78	0	0	0	0	0	0	1	-0.05	0.28
WV.155	NA	NA	0.72	-0.28	NA	1	0	NA	NA	0	0	1.06	0.93
WV.156	NA	NA	-0.35	-1.29	0	0	NA	0.5	0	0	0	1.41	1.25
WV.158	NA	NA	-1.65	-0.78	0	1	0	0	1	0	1	1.67	1.25
WV.174	NA	NA	NA	NA	1	NA	NA	0.5	1	0	0	-0.5	-1.01
WV.181	NA	NA	-0.35	-1.04	1	1	NA	0.5	1	0	0	0.71	0.93
WV.184	NA	NA	-0.69	-0.47	1	1	1	0.5	0	0	0	1.56	1.58
WV.187	NA	NA	-0.74	-1.23	0	1	1	0	0	0	0	2.02	2.55
WV.216	NA	NA	-1.48	-0.91	0	0	0	0.5	0	0	0	0.05	0.28
WV.229	NA	NA	1.18	0.73	1	1	1	0.5	0	0	0	-0.96	-1.33
WV.234	NA	NA	0.89	-0.4	1	NA	NA	0.5	0	0	0	-0.96	-1.01
WV.238	NA	NA	0.56	-0.91	1	0	0	0.5	1	0	0	-1.06	-1.01
WV.247	NA	NA	-0.46	-0.53	1	0	0	0.5	1	0	0	0.91	0.61
WV.251	NA	NA	-1.31	-0.34	0	1	NA	0	0	0	0	-0.75	-0.04
WV.254	NA	NA	0.16	0.42	1	1	NA	0.5	0	0	0	-0.45	-0.36
WV.260	NA	NA	0.84	-0.03	0	0	0	0	0	0	0	-0.35	-0.69
WV.274	NA	NA	-0.97	-1.54	1	0	1	0.5	0	0	0	0.15	1.25
WV.285	NA	NA	NA	NA	0	NA	NA	0.5	0	0	0	1.01	1.25
WV.288	NA	NA	NA	NA	NA	NA	NA	NA	NA	0	0	-1.36	-0.69
WV.291	NA	NA	-0.91	-0.85	0	0	NA	0.5	0	NA	1	-0.55	0.28
WV.3	NA	NA	-0.46	0.04	1	1	NA	0.5	0	0	0	-1.11	-1.33
WV.30	NA	NA	-0.97	-0.53	1	1	1	0	1	0	0	-0.05	-0.36
WV.304	NA	NA	-1.08	0.16	1	0	0	0.5	1	0	0	-0.2	-0.36
WV.308	NA	NA	-0.74	-0.03	1	1	NA	0.5	1	0	0	0.76	0.61
WV.311	NA	NA	-0.57	-1.04	1	0	0	0.5	1	0	0	1.26	0.93
WV.319	NA	NA	0.67	0.48	0	1	NA	0.5	0	0	0	1.01	1.25
WV.32	NA	NA	-0.12	-0.72	1	1	1	0.5	1	0	0	-0.9	-1.33
WV.320	NA	NA	-0.24	-0.15	1	0	NA	0.5	0	0	0	0	-0.04
WV.330	NA	NA	-0.91	0.54	1	0	0	0.5	0	0	0	0.05	0.28
WV.338	NA	NA	0.33	-0.28	0	0	0	0	1	0	1	-1.21	-1.33
WV.35	NA	NA	0.22	0.54	1	1	1	0.5	1	0	0	-0.15	-0.36
WV.403	NA	NA	0.27	0.42	0	0	0	0	1	NA	1	1.77	1.25
WV.431	NA	NA	NA	NA	0	NA	NA	0	0	0	0	0	NA
WV.451	NA	NA	-0.35	0.16	1	1	0	0.5	0	0	0	-0.4	-0.69
WV.458	NA	NA	-0.91	-0.47	0	1	0	0.5	0	NA	1	0.35	0.61
WV.465	NA	NA	-1.37	-2.05	0	1	0	0.5	1	0	0	2.22	1.58
WV.474	NA	NA	-0.63	-0.78	1	1	1	0.5	0	0	0	1.36	0.93
WV.484	NA	NA	-0.18	0.1	1	0	0	0.5	0	NA	1	0.41	0.61
WV.488	NA	NA	0.61	1.68	0	0	0	0.5	0	0	0	0.96	0.93
WV.49	NA	NA	0.1	-1.1	1	0	NA	0.5	0	0	0	-0.96	-1.66
WV.491	NA	NA	0.72	1.36	1	1	0	0.5	1	0	0	1.01	1.25
WV.494	NA	NA	0.67	0.48	1	1	1	0.5	0	0	0	1.97	1.58
WV.5	NA	NA	-1.03	-1.29	1	1	0	0.5	1	0	0	-1.06	-0.69
WV.64	NA	NA	0.1	0.23	0	1	0	0.5	0	0	0	0.81	0.61
WV.68	NA	NA	1.46	-0.15	0	0	1	0.5	1	0	0	0.25	0.28
WV.87	NA	NA	0.33	0.67	0	1	NA	0	1	0	0	0.81	-0.04
WV.98	NA	NA	-0.8	0.04	1	1	1	0.5	1	0	0	0.1	0.28

## Sheet: S_Data2
Supplementary Data 2. Genotypic data of 3920 SNPs of 1131 chestnut interspecies hybrid trees
rs#	alleles	chrom	pos	strand	assembly#	center	protLSID	assayLSID	panelLSID	QCcode	BC3_1001a	BC3_1002a	BC3_1007a	BC3_1009a	BC3_1013a	BC3_1014a	BC3_1017a	BC3_1018a	BC3_1020a	BC3_1021a	BC3_1022a	BC3_1024a	BC3_1025a	BC3_1026a	BC3_1030b	BC3_1033b	BC3_1038a	BC3_1042a	BC3_1045a	BC3_1046a	BC3_104a	BC3_1053a	BC3_1055a	BC3_1056a	BC3_1058a	BC3_1060a	BC3_1068a	BC3_106a	BC3_1070a	BC3_1076a	BC3_1077a	BC3_1078a	BC3_1079a	BC3_107a	BC3_1081a	BC3_1082a	BC3_1083a	BC3_1087a	BC3_1088a
CCallv2c6215_103	A/T	1	0	+	NA	NA	NA	NA	NA	NA	W	A	W	N	N	W	N	W	N	W	W	N	W	A	N	W	N	W	W	N	N	N	N	W	A	A	N	N	W	N	N	N	N	A	N	N	A	W	N
CCallv2c6215_779	C/A	1	0	+	NA	NA	NA	NA	NA	NA	C	C	C	C	C	C	C	C	C	C	C	C	C	C	C	C	C	C	C	C	C	C	C	C	C	C	C	C	C	C	C	C	C	C	C	C	C	C	C
CCallv2c40546_331	C/A	1	1.4	+	NA	NA	NA	NA	NA	NA	N	N	N	N	N	N	N	N	N	N	N	N	N	N	N	N	N	N	N	N	N	N	N	N	N	N	N	N	N	N	N	N	N	N	N	N	N	N	N
CCallv2c4592_1081	A/T	1	1.4	+	NA	NA	NA	NA	NA	NA	N	N	N	N	N	N	N	N	N	N	N	N	N	N	N	N	N	N	N	N	N	N	N	N	N	N	N	N	N	N	N	N	N	N	N	N	N	N	N
CCallv2c4592_487	A/T	1	1.4	+	NA	NA	NA	NA	NA	NA	N	N	N	N	N	N	N	N	N	N	N	N	N	A	N	N	N	N	N	N	N	N	N	N	N	N	N	N	N	N	N	N	N	N	N	N	N	N	N
AC454v3c32698_243	C/A	1	2.501	+	NA	NA	NA	NA	NA	NA	C	C	C	M	M	C	C	C	C	C	C	C	C	C	M	C	C	C	C	C	C	C	C	M	C	C	C	C	M	M	C	C	C	C	C	C	C	C	C
AC454v3c11192_220	G/A	1	5.453	+	NA	NA	NA	NA	NA	NA	G	R	G	G	G	G	G	N	G	G	G	G	N	R	G	R	G	G	G	G	G	G	N	G	G	G	G	G	G	G	G	G	G	G	N	G	G	G	R
AC454v3c7618_608	A/G	1	5.453	+	NA	NA	NA	NA	NA	NA	R	A	A	A	R	G	R	N	R	R	A	R	R	N	G	N	R	R	R	R	G	R	R	R	G	R	N	R	A	R	R	G	R	R	R	R	N	R	R
CCallv2c3506_1146	A/G	1	5.453	+	NA	NA	NA	NA	NA	NA	A	A	A	R	R	A	A	A	A	A	A	A	A	A	A	A	A	A	A	A	A	A	A	A	A	R	A	R	R	A	A	A	A	R	A	A	A	A	A
CCallv2c3506_765	T/A	1	5.453	+	NA	NA	NA	NA	NA	NA	T	T	T	T	T	T	T	T	T	T	T	T	T	T	T	T	T	T	T	T	T	T	T	T	T	T	T	T	T	T	T	T	T	T	T	T	T	N	T
CCallv2c43701_201	A/G	1	5.453	+	NA	NA	NA	NA	NA	NA	A	A	A	A	A	A	A	A	A	A	A	A	A	A	A	A	A	A	A	A	A	A	A	A	A	A	A	A	A	A	A	A	A	A	A	A	A	A	A
CCallv2c8970_380	C/A	1	5.737	+	NA	NA	NA	NA	NA	NA	C	C	C	M	C	C	C	C	C	C	C	C	C	C	C	C	C	C	C	C	C	M	C	C	C	M	C	M	C	C	C	C	C	M	C	C	C	C	C
AC454v3c34164_1098	G/A	1	8.227	+	NA	NA	NA	NA	NA	NA	N	R	R	R	N	N	R	R	R	R	R	R	R	R	G	N	N	N	R	R	N	N	R	N	R	N	N	N	R	R	N	N	N	N	N	N	R	N	R
AC454v3c34164_1187	A/G	1	8.227	+	NA	NA	NA	NA	NA	NA	N	N	N	N	N	N	N	N	N	N	N	N	N	N	N	N	N	N	N	N	N	N	N	N	N	N	N	N	N	N	N	N	N	N	N	N	N	N	N
CCallv2c8310_1411	A/G	1	8.227	+	NA	NA	NA	NA	NA	NA	A	A	A	R	A	A	A	A	A	A	A	A	A	A	A	A	A	A	A	A	A	R	A	A	A	R	A	R	A	A	A	A	A	R	A	A	A	A	A
CCallv2c8310_721	A/C	1	8.227	+	NA	NA	NA	NA	NA	NA	N	N	N	N	N	N	N	N	N	N	N	N	N	M	N	N	N	N	N	N	N	N	N	N	N	N	N	N	N	N	N	N	N	N	N	N	N	N	N
CCallv2c39220_141	G/A	1	8.297	+	NA	NA	NA	NA	NA	NA	G	G	G	G	G	G	G	G	G	G	G	G	G	G	G	G	G	G	G	G	G	G	G	G	G	G	G	G	G	G	G	G	G	G	G	G	G	G	G
AC454v3c15688_425	A/T	1	8.497	+	NA	NA	NA	NA	NA	NA	A	A	A	N	A	A	A	A	A	A	A	A	A	N	A	A	A	A	A	A	A	A	A	A	A	A	A	W	A	A	A	A	A	W	W	A	A	A	A
AC454v3c2205_520	T/A	1	8.497	+	NA	NA	NA	NA	NA	NA	N	N	N	N	W	W	N	N	N	N	N	W	N	W	N	N	N	N	N	N	T	N	N	W	N	N	N	W	W	N	N	N	N	W	N	N	N	W	N
AC454v3c2205_743	G/A	1	8.497	+	NA	NA	NA	NA	NA	NA	G	G	G	G	G	G	G	G	G	G	G	G	G	G	G	G	G	G	G	G	G	G	G	G	G	G	G	G	G	G	G	G	G	G	G	G	G	G	G
AC454v3c26621_140	C/A	1	8.497	+	NA	NA	NA	NA	NA	NA	C	C	C	C	C	C	C	C	C	C	C	C	C	C	C	C	C	C	C	C	C	C	C	C	C	C	C	C	C	C	C	C	C	C	C	C	C	C	C
AC454v3c6939_715	G/A	1	8.497	+	NA	NA	NA	NA	NA	NA	N	G	G	R	G	G	G	N	G	G	N	N	N	R	G	R	G	R	N	G	G	G	G	G	G	G	G	G	G	G	G	G	G	G	G	N	G	G	G
CCallv2c309_1034	G/A	1	8.497	+	NA	NA	NA	NA	NA	NA	G	G	G	G	G	G	G	G	G	R	G	G	G	G	G	G	G	G	G	G	G	G	G	G	G	G	G	G	G	G	G	G	G	G	G	G	G	G	G
CCallv2c309_842	C/A	1	8.497	+	NA	NA	NA	NA	NA	NA	C	C	C	C	C	C	C	C	C	C	C	C	C	N	C	C	C	C	C	C	C	C	C	C	C	C	C	C	C	C	C	C	C	C	C	C	C	C	C
CCallv2c14185_1058	G/A	1	9.331	+	NA	NA	NA	NA	NA	NA	G	G	G	R	G	G	G	G	G	G	G	G	G	G	G	G	G	G	G	G	G	G	G	G	G	R	G	R	R	G	G	G	G	R	G	G	G	G	G
CCallv2c14185_752	A/C	1	9.331	+	NA	NA	NA	NA	NA	NA	A	A	A	N	A	A	A	A	A	A	A	A	A	A	A	A	A	A	A	A	A	A	A	A	A	M	A	M	M	A	A	A	A	M	A	A	A	A	A
CCallv2c45259_310	G/A	1	9.331	+	NA	NA	NA	NA	NA	NA	G	N	G	R	G	N	N	N	N	G	N	N	N	A	N	R	G	N	N	N	N	G	N	N	G	G	N	N	N	N	N	G	N	G	R	N	G	G	N
CCallv2c6041_518	C/A	1	9.331	+	NA	NA	NA	NA	NA	NA	C	C	C	M	C	C	C	C	C	C	C	C	C	C	C	C	C	C	C	C	C	C	C	C	C	M	C	M	M	C	C	C	C	M	C	C	C	C	C
CCallv2c7279_234	C/A	1	9.331	+	NA	NA	NA	NA	NA	NA	C	C	C	C	C	C	C	C	C	C	C	C	C	C	C	C	C	C	C	C	C	C	C	C	C	C	C	C	C	C	C	C	C	C	C	C	C	C	C
CCallv2c7279_80	A/G	1	9.331	+	NA	NA	NA	NA	NA	NA	A	A	A	A	A	A	A	A	N	A	A	A	A	A	A	A	A	A	A	A	A	A	A	A	A	A	A	A	A	A	A	A	A	A	A	A	A	A	A
CCallv2c5223_481	A/T	1	14.16	+	NA	NA	NA	NA	NA	NA	A	A	A	A	A	A	A	A	A	A	A	A	A	A	A	A	A	A	A	A	A	A	A	A	A	A	A	A	A	A	A	A	A	A	A	A	A	A	A
CCallv2c18828_971	A/G	1	15.097	+	NA	NA	NA	NA	NA	NA	A	A	A	A	A	A	A	A	A	A	A	A	A	A	A	A	A	A	A	A	A	A	A	A	A	A	A	A	A	A	A	A	A	A	A	A	A	A	A
CCallv2c9319_601	G/A	1	15.097	+	NA	NA	NA	NA	NA	NA	G	R	G	G	G	G	R	G	A	G	G	R	G	R	G	G	G	G	R	R	G	R	G	G	G	G	G	G	G	G	R	G	R	G	R	G	G	R	G
CCallv2c11841_790	A/G	1	20.072	+	NA	NA	NA	NA	NA	NA	A	A	A	A	A	A	A	A	A	A	A	A	A	A	A	A	A	A	A	A	A	A	A	A	A	A	A	A	A	A	A	A	A	A	A	A	A	A	A
CCallv2c38911_621	G/C	1	20.072	+	NA	NA	NA	NA	NA	NA	G	G	G	G	G	G	G	G	G	G	G	G	G	G	G	G	G	G	G	G	G	G	G	G	G	G	G	G	G	G	G	G	G	G	G	G	G	G	G
CCallv2c44040_380	A/G	1	20.097	+	NA	NA	NA	NA	NA	NA	A	A	A	A	A	A	A	A	A	A	A	A	A	A	A	A	A	A	A	A	A	A	A	A	A	A	A	A	A	A	A	A	A	A	A	A	A	A	A
AC454v3c25033_1200	A/G	1	21.155	+	NA	NA	NA	NA	NA	NA	A	R	A	R	A	A	A	A	R	A	A	R	A	R	A	N	A	A	R	R	A	R	A	A	A	A	A	A	A	A	R	A	R	A	N	A	A	R	A
AC454v3c25033_756	A/G	1	21.155	+	NA	NA	NA	NA	NA	NA	A	A	A	A	A	A	N	A	A	A	A	A	A	A	A	A	A	A	A	A	A	A	A	A	A	A	A	A	A	A	A	A	A	A	A	A	A	A	A
AC454v3c25033_996	C/A	1	21.155	+	NA	NA	NA	NA	NA	NA	C	A	C	M	C	M	M	M	M	M	C	M	M	M	C	C	C	C	M	M	C	M	M	C	C	C	C	C	C	M	M	C	M	C	C	C	C	M	M
AC454v3c25996_1468	A/C	1	21.155	+	NA	NA	NA	NA	NA	NA	A	A	M	A	A	M	M	M	A	C	A	A	A	A	M	M	A	A	A	A	A	A	A	M	A	A	M	M	M	M	M	A	M	M	C	A	A	M	A
AC454v3c25996_1564	G/C	1	21.155	+	NA	NA	NA	NA	NA	NA	N	N	N	N	N	N	N	N	N	N	N	N	N	G	N	G	N	N	N	N	N	N	N	N	N	N	N	N	N	N	N	N	N	N	G	N	N	N	N
AC454v3c25996_765	G/A	1	21.155	+	NA	NA	NA	NA	NA	NA	N	R	N	N	N	G	N	N	N	G	N	N	N	R	N	R	N	R	N	N	N	G	N	N	G	G	N	N	G	N	N	G	N	G	N	N	G	N	N
CCallv2c3322_1033	G/A	1	21.155	+	NA	NA	NA	NA	NA	NA	G	G	G	G	G	G	G	G	G	G	G	G	G	G	G	G	G	G	G	G	G	G	G	G	R	G	G	G	G	G	G	G	G	G	G	G	R	G	G
CCallv2c3322_861	A/G	1	21.155	+	NA	NA	NA	NA	NA	NA	N	N	N	A	A	N	N	N	N	N	N	N	N	N	N	N	N	N	N	N	N	N	N	N	N	A	N	A	A	N	N	N	N	A	N	N	N	N	N
CCallv2c5532_701	G/A	1	22.435	+	NA	NA	NA	NA	NA	NA	G	G	G	G	G	G	G	G	G	G	G	G	G	G	G	G	G	G	G	G	G	G	G	G	G	G	G	G	G	G	G	G	G	G	G	G	G	G	G
CCallv2c16393_672	G/A	1	23.181	+	NA	NA	NA	NA	NA	NA	G	G	G	N	G	G	G	N	G	G	G	G	G	G	G	N	G	G	G	G	G	G	G	G	G	G	G	G	G	G	G	G	G	G	N	G	G	G	G
AC454v3c31727_496	G/A	1	24.734	+	NA	NA	NA	NA	NA	NA	G	R	R	G	G	N	R	R	G	N	N	R	R	N	G	R	G	G	G	G	G	R	R	N	G	N	R	N	G	N	N	G	R	N	G	G	N	R	N
CCallv2c688_487	G/A	1	24.734	+	NA	NA	NA	NA	NA	NA	G	G	G	G	G	G	G	G	G	G	G	G	G	G	G	G	G	G	G	G	G	G	G	G	G	G	G	G	G	G	G	G	G	G	G	G	G	G	G
AC454v3c21011_271	A/C	1	26.039	+	NA	NA	NA	NA	NA	NA	N	A	C	A	N	C	A	A	A	C	N	A	A	A	C	A	N	N	N	N	N	N	A	C	A	N	C	N	A	N	N	N	N	N	A	N	A	N	A
CCallv2c13790_1620	A/G	1	26.039	+	NA	NA	NA	NA	NA	NA	A	N	A	A	A	A	N	N	A	A	A	N	N	A	A	R	A	N	A	A	A	A	N	A	A	A	A	A	A	A	A	A	A	A	A	A	A	A	A
CCallv2c1685_196	A/G	1	26.334	+	NA	NA	NA	NA	NA	NA	A	A	A	A	A	A	A	A	A	A	A	A	A	A	A	A	A	A	A	A	A	A	A	A	A	A	A	A	A	A	A	A	A	A	A	A	A	A	A
CCallv2c23241_440	A/C	1	26.334	+	NA	NA	NA	NA	NA	NA	A	A	A	M	M	A	A	A	A	A	A	A	A	A	A	A	A	A	A	A	A	A	A	A	A	M	A	M	M	A	A	A	A	M	A	A	A	A	A
CCallv2c42795_492	A/C	1	26.334	+	NA	NA	NA	NA	NA	NA	A	A	A	M	M	A	A	A	A	A	A	A	A	A	A	A	A	A	A	A	A	A	A	A	A	M	A	M	M	A	A	A	A	M	A	A	A	A	A
AC454v3c12648_773	T/A	1	27.681	+	NA	NA	NA	NA	NA	NA	T	T	W	T	T	T	W	T	W	T	T	T	T	T	T	T	T	T	T	T	T	T	T	T	T	T	W	T	W	W	W	T	W	T	T	W	T	W	W
AC454v3c14110_1186	A/G	1	27.681	+	NA	NA	NA	NA	NA	NA	A	R	G	A	R	A	R	R	R	A	A	R	G	R	R	R	R	R	A	A	R	G	R	A	G	R	G	A	R	A	G	R	R	A	N	A	G	G	R
AC454v3c2277_219	C/A	1	27.681	+	NA	NA	NA	NA	NA	NA	M	M	M	C	C	M	C	M	C	C	M	M	M	M	M	M	M	M	M	M	M	C	M	M	C	M	M	C	M	C	C	M	A	C	M	M	C	M	C
AC454v3c29905_123	A/G	1	27.681	+	NA	NA	NA	NA	NA	NA	A	A	R	R	A	R	R	A	A	R	A	A	A	A	G	R	A	A	A	A	A	A	R	R	A	A	R	R	A	A	R	A	A	R	A	A	A	A	R
AC454v3c5812_744	G/A	1	27.681	+	NA	NA	NA	NA	NA	NA	G	G	G	G	G	G	G	G	N	G	G	G	G	G	G	G	G	G	G	G	G	G	G	G	G	G	G	G	G	N	N	G	G	G	G	G	G	G	N
CCallv2c14232_263	C/A	1	27.681	+	NA	NA	NA	NA	NA	NA	C	C	C	C	C	C	C	C	C	C	C	C	C	C	C	N	C	C	C	C	C	C	C	C	C	C	C	C	C	C	C	C	C	C	C	C	C	C	C
CCallv2c21355_891	G/C	1	27.681	+	NA	NA	NA	NA	NA	NA	G	G	G	G	G	G	G	G	G	G	G	G	G	G	G	G	G	G	G	G	G	G	G	G	G	G	G	G	G	G	G	G	G	G	G	G	G	G	G
CCallv2c2492_1177	A/G	1	27.681	+	NA	NA	NA	NA	NA	NA	R	R	A	A	R	R	R	R	R	R	R	R	R	R	R	R	R	R	R	R	R	R	R	R	R	R	R	R	R	A	A	R	A	R	R	R	R	A	R
CCallv2c2492_529	A/G	1	27.681	+	NA	NA	NA	NA	NA	NA	A	A	A	A	A	A	A	A	A	A	A	A	A	A	A	A	A	A	A	A	A	A	A	A	A	A	A	A	A	A	A	A	A	A	A	A	A	A	A
CCallv2c26559_190	A/G	1	27.681	+	NA	NA	NA	NA	NA	NA	A	A	A	R	R	A	A	A	A	A	A	A	A	A	A	A	A	A	A	A	A	A	A	A	A	R	A	R	R	A	A	A	A	R	A	A	A	A	A
CCallv2c43309_1060	C/G	1	27.681	+	NA	NA	NA	NA	NA	NA	C	C	C	S	S	C	C	C	C	C	C	C	C	C	C	C	C	C	C	C	C	C	C	C	C	S	C	S	S	C	C	C	C	S	C	C	C	C	C
CCallv2c43309_509	A/C	1	27.681	+	NA	NA	NA	NA	NA	NA	A	A	A	A	M	A	A	A	A	A	A	A	A	A	A	A	A	A	A	A	A	A	A	A	A	M	A	M	N	A	A	A	A	M	A	A	A	A	A
CCallv2c43309_573	G/A	1	27.681	+	NA	NA	NA	NA	NA	NA	G	R	G	R	R	G	G	N	G	G	G	G	G	R	G	R	G	G	G	G	G	G	G	G	G	R	G	R	R	G	G	G	G	R	G	G	G	G	G
CCallv2c43309_975	A/G	1	27.681	+	NA	NA	NA	NA	NA	NA	A	A	A	A	A	A	A	A	A	A	A	A	A	A	A	A	A	A	A	A	A	A	A	A	A	A	A	A	A	A	A	A	A	A	A	A	A	A	A
CCallv2c7825_291	A/G	1	27.681	+	NA	NA	NA	NA	NA	NA	N	N	N	N	N	N	N	N	N	N	N	N	N	N	N	N	N	N	N	N	N	N	N	N	N	N	N	N	N	N	N	N	N	N	N	N	N	N	N
CCallv2c1508_873	G/A	1	28.834	+	NA	NA	NA	NA	NA	NA	G	G	G	G	G	G	G	G	G	G	G	G	G	G	G	G	G	G	G	G	G	G	G	G	G	G	G	G	G	G	G	G	G	G	G	G	G	G	G
CCallv2c923_358	C/A	1	29.38	+	NA	NA	NA	NA	NA	NA	C	C	C	C	M	C	C	C	C	C	C	C	C	N	C	C	C	C	C	C	C	C	C	C	C	M	C	M	M	C	C	C	C	M	C	C	C	C	C
AC454v3c17364_184	G/A	1	29.494	+	NA	NA	NA	NA	NA	NA	G	G	G	G	G	G	G	N	G	G	G	G	N	G	G	G	G	G	G	G	G	G	G	G	G	G	G	G	G	G	G	G	N	G	G	G	G	G	G
CCallv2c9786_225	A/G	1	29.494	+	NA	NA	NA	NA	NA	NA	N	N	N	N	A	N	N	N	N	N	N	N	N	N	N	N	N	R	N	N	N	N	N	N	N	A	N	A	A	N	N	N	R	A	N	N	N	R	N
CCallv2c9786_318	A/G	1	29.494	+	NA	NA	NA	NA	NA	NA	A	N	A	A	R	A	A	A	A	A	N	A	A	A	A	A	A	A	A	A	A	A	N	A	A	R	A	R	R	A	A	A	A	R	A	A	A	A	A
CCallv2c9786_494	A/G	1	29.494	+	NA	NA	NA	NA	NA	NA	A	A	A	A	A	A	A	A	A	A	A	A	A	A	A	A	A	A	A	A	A	A	A	A	A	A	A	A	A	A	A	A	A	A	A	A	A	A	A
AC454v3c3669_614	A/G	1	29.62	+	NA	NA	NA	NA	NA	NA	R	A	R	R	A	A	R	A	A	R	A	R	R	R	A	A	A	R	R	R	R	A	A	A	A	A	A	A	A	G	R	R	A	A	A	R	A	A	A
AC454v3c45050_468	C/A	1	29.62	+	NA	NA	NA	NA	NA	NA	C	M	C	N	C	C	C	N	C	C	C	N	N	N	C	M	C	N	N	C	N	C	N	C	C	C	C	C	C	C	C	C	C	C	N	N	C	C	N
CCallv2c44863_491	G/A	1	29.62	+	NA	NA	NA	NA	NA	NA	G	G	G	G	R	G	G	G	G	G	G	G	G	G	G	G	G	G	G	G	G	G	G	G	G	R	G	R	R	G	G	G	G	R	G	G	G	G	G
AC454v3c3144_814	T/A	1	29.645	+	NA	NA	NA	NA	NA	NA	T	T	T	T	W	T	T	T	W	T	T	T	T	T	T	T	W	W	T	T	W	W	T	T	W	W	T	T	T	T	T	W	T	T	W	T	W	T	T
AC454v3c37697_249	G/A	1	29.645	+	NA	NA	NA	NA	NA	NA	N	N	N	N	N	N	N	N	N	N	N	N	N	N	N	N	N	N	N	N	N	N	N	N	N	N	N	N	N	N	N	N	N	N	N	N	N	N	N
CCallv2c3428_1064	A/G	1	29.645	+	NA	NA	NA	NA	NA	NA	A	A	A	A	A	A	A	A	A	A	A	A	A	A	A	A	A	A	A	A	A	A	A	A	A	A	A	A	A	A	A	A	A	A	A	A	A	A	A
CCallv2c3965_847	G/A	1	29.645	+	NA	NA	NA	NA	NA	NA	G	G	G	G	R	G	G	G	G	G	G	G	G	G	G	G	G	G	G	G	G	G	G	G	G	R	G	R	R	G	G	G	G	R	G	G	G	G	G
AC454v3c10657_226	T/A	1	29.745	+	NA	NA	NA	NA	NA	NA	N	N	N	N	N	N	N	N	N	N	N	N	N	N	N	N	N	N	N	N	N	N	N	N	N	N	N	N	N	N	N	N	N	N	N	N	N	N	N
AC454v3c2586_184	A/G	1	29.745	+	NA	NA	NA	NA	NA	NA	A	A	A	A	A	A	A	A	A	A	A	A	A	A	A	A	A	A	A	A	A	A	A	A	A	A	A	A	A	A	A	A	N	A	A	A	A	A	A
AC454v3c32951_853	G/C	1	29.745	+	NA	NA	NA	NA	NA	NA	G	G	G	G	N	G	N	G	G	G	N	G	G	N	G	N	G	N	G	G	G	N	G	G	G	G	N	N	N	G	G	N	N	N	G	G	G	G	G
CCallv2c2571_102	G/A	1	29.745	+	NA	NA	NA	NA	NA	NA	G	N	G	G	G	N	N	N	G	G	N	N	N	N	G	N	G	N	G	G	G	G	G	G	G	N	G	N	R	N	N	N	G	N	N	G	G	G	N
CCallv2c2571_169	C/A	1	29.745	+	NA	NA	NA	NA	NA	NA	C	C	C	C	M	C	C	C	C	C	C	C	C	C	C	C	C	C	C	C	C	C	C	C	C	M	C	M	M	C	C	C	C	M	C	C	C	C	C
CCallv2c34300_1338	G/A	1	29.745	+	NA	NA	NA	NA	NA	NA	G	G	G	G	G	G	G	G	G	G	G	G	G	G	G	G	G	G	G	G	G	G	G	G	G	G	G	G	G	G	G	G	G	G	N	G	G	G	G
CCallv2c47403_706	A/C	1	29.745	+	NA	NA	NA	NA	NA	NA	A	A	A	A	M	A	A	A	A	A	A	A	A	A	A	A	A	A	A	A	A	A	A	A	A	M	A	M	M	A	A	A	A	M	A	A	A	A	A
CCallv2c9543_1573	C/A	1	29.745	+	NA	NA	NA	NA	NA	NA	C	C	C	C	C	C	C	C	C	C	C	C	C	C	C	C	C	C	C	C	C	C	C	C	C	C	C	C	C	C	C	C	C	C	C	C	C	C	C
CCallv2c9543_561	G/A	1	29.745	+	NA	NA	NA	NA	NA	NA	G	G	G	G	G	G	G	G	G	G	G	G	G	G	G	G	G	G	G	G	G	G	G	G	G	G	G	G	G	G	G	G	G	G	G	G	G	G	G
AC454v3c891_291	G/A	1	30.445	+	NA	NA	NA	NA	NA	NA	R	G	G	R	G	R	R	R	R	R	G	R	R	R	G	R	G	R	R	R	R	R	R	G	G	G	R	G	G	G	G	R	R	G	G	R	G	R	R
CCallv2c9677_1127	G/A	1	30.445	+	NA	NA	NA	NA	NA	NA	G	G	G	G	G	G	G	G	G	G	G	G	G	G	G	G	G	G	G	G	G	G	G	G	G	G	G	G	G	G	G	G	G	G	G	G	G	G	G
CCallv2c9677_2275	A/G	1	30.445	+	NA	NA	NA	NA	NA	NA	A	A	A	A	A	A	A	A	A	A	A	A	A	A	A	A	A	A	A	A	A	A	A	A	A	A	A	A	A	A	A	A	A	A	A	A	A	A	A
CCallv2c25544_790	A/G	1	30.606	+	NA	NA	NA	NA	NA	NA	A	A	A	A	A	A	A	A	A	A	A	A	A	A	A	A	A	A	A	A	A	A	A	A	A	A	A	A	A	A	A	A	A	A	A	A	A	A	A
AC454v3c10213_554	G/A	1	30.654	+	NA	NA	NA	NA	NA	NA	G	G	G	G	G	G	G	G	G	G	G	G	G	G	G	G	G	G	G	G	G	G	G	G	G	G	G	G	G	G	G	G	G	G	G	G	G	G	G
AC454v3c12770_157	G/A	1	30.654	+	NA	NA	NA	NA	NA	NA	G	G	G	G	G	R	R	G	G	R	G	G	G	G	G	G	G	N	G	G	R	G	G	N	G	G	G	R	N	R	N	R	G	R	G	G	G	G	G
AC454v3c5078_1508	G/A	1	30.654	+	NA	NA	NA	NA	NA	NA	G	G	G	G	G	G	G	G	G	G	G	G	G	G	G	G	G	G	G	G	G	G	G	G	G	G	G	G	G	G	G	G	G	G	G	G	G	G	G
AC454v3c5078_305	A/G	1	30.654	+	NA	NA	NA	NA	NA	NA	R	A	G	G	A	A	A	A	A	R	G	A	A	A	A	R	G	R	A	A	R	A	A	R	R	A	A	A	R	G	R	R	A	A	A	A	R	A	A
AC454v3c5078_473	G/A	1	30.654	+	NA	NA	NA	NA	NA	NA	R	G	A	A	G	G	G	G	G	R	A	G	G	G	G	R	A	R	G	G	R	G	G	R	R	G	G	G	R	A	R	R	G	G	G	G	R	G	G
CCallv2c5261_1755	G/A	1	30.654	+	NA	NA	NA	NA	NA	NA	G	G	G	G	G	G	G	G	G	G	G	G	G	N	G	G	G	G	G	G	G	G	G	G	G	G	G	G	G	G	G	G	G	G	G	G	G	G	G
CCallv2c11367_174	G/A	1	30.99	+	NA	NA	NA	NA	NA	NA	G	G	G	G	G	G	G	G	G	G	G	G	G	G	G	G	G	G	G	G	G	G	G	G	G	G	G	G	G	G	G	G	G	G	G	G	G	G	G
AC454v3c44601_1282	G/A	1	31.087	+	NA	NA	NA	NA	NA	NA	G	G	R	N	R	G	G	R	R	R	G	G	R	G	G	G	R	G	G	G	G	G	G	R	R	R	R	G	N	G	R	G	G	G	G	R	R	R	G
AC454v3c44601_1343	A/C	1	31.087	+	NA	NA	NA	NA	NA	NA	N	N	N	N	N	N	N	N	N	N	N	N	N	N	N	N	N	N	N	N	N	N	N	N	N	N	N	N	N	N	N	N	N	N	N	N	N	N	N
AC454v3c44601_778	G/A	1	31.087	+	NA	NA	NA	NA	NA	NA	G	G	G	G	G	G	G	G	G	G	G	G	G	G	G	N	G	R	G	G	G	G	N	G	G	G	G	G	G	G	G	G	N	N	G	G	G	G	N
CCallv2c4905_1125	G/A	1	31.218	+	NA	NA	NA	NA	NA	NA	G	G	G	G	G	G	G	G	G	G	G	G	G	G	G	G	G	G	G	G	G	G	G	G	G	G	G	G	G	G	G	G	G	G	G	G	G	G	G
CCallv2c38656_529	A/G	1	31.321	+	NA	NA	NA	NA	NA	NA	A	A	A	A	R	A	A	A	A	A	A	A	A	A	A	A	A	A	A	A	A	A	A	A	A	R	A	R	R	A	A	A	A	R	A	A	A	A	A
AC454v3c19807_582	C/A	1	31.354	+	NA	NA	NA	NA	NA	NA	C	C	C	C	C	C	C	C	C	C	C	C	C	N	C	C	C	C	C	C	C	C	C	C	C	C	C	C	C	C	C	C	C	C	C	C	C	C	C
AC454v3c28633_868	A/G	1	31.354	+	NA	NA	NA	NA	NA	NA	A	R	A	R	A	A	A	A	A	A	A	A	A	A	A	A	A	A	A	A	A	A	A	A	A	A	A	R	A	A	A	A	A	R	A	A	A	A	A
AC454v3c42359_548	A/C	1	31.354	+	NA	NA	NA	NA	NA	NA	N	N	N	N	A	N	A	A	N	A	A	N	N	N	A	A	A	N	A	A	N	A	A	A	A	A	N	A	A	A	N	C	N	A	N	N	A	N	A
CCallv2c39259_623	A/G	1	31.354	+	NA	NA	NA	NA	NA	NA	A	A	A	A	A	A	A	A	A	A	A	A	A	A	A	A	A	A	A	A	A	A	A	A	A	A	A	A	A	A	A	A	A	A	A	A	A	A	A
CCallv2c44426_214	A/G	1	31.354	+	NA	NA	NA	NA	NA	NA	A	A	A	A	A	A	A	A	A	A	A	A	A	A	A	A	A	A	A	A	A	A	A	A	A	A	A	A	A	A	A	A	A	A	A	A	A	A	A
CCallv2c47118_623	G/A	1	31.354	+	NA	NA	NA	NA	NA	NA	G	G	G	G	G	G	G	G	G	G	G	G	G	G	G	G	G	G	G	G	G	G	G	G	G	G	G	G	G	G	G	G	G	G	G	G	G	G	G
CCallv2c6241_791	G/A	1	31.354	+	NA	NA	NA	NA	NA	NA	G	G	G	G	R	G	G	G	G	R	G	G	G	G	G	G	G	G	G	G	G	G	G	G	G	R	G	R	R	G	G	G	G	R	G	G	G	G	G
AC454v3c13554_2442	A/G	1	31.372	+	NA	NA	NA	NA	NA	NA	A	A	A	A	A	A	N	N	A	A	A	N	A	R	A	A	A	A	N	N	A	A	A	A	A	A	A	N	A	A	A	A	N	N	A	N	A	A	A
AC454v3c20378_1076	G/A	1	31.372	+	NA	NA	NA	NA	NA	NA	G	N	G	R	G	G	N	R	R	N	G	N	N	A	G	R	G	N	N	G	G	G	G	R	G	G	N	G	G	G	N	G	N	G	R	N	G	N	G
AC454v3c20378_918	A/T	1	31.372	+	NA	NA	NA	NA	NA	NA	A	A	T	A	N	A	W	A	N	A	N	A	N	N	N	W	N	A	A	A	A	A	W	W	N	N	A	A	W	A	A	A	A	A	W	A	N	A	W
CCallv2c1821_1323	G/A	1	31.372	+	NA	NA	NA	NA	NA	NA	G	G	G	G	G	G	G	G	G	G	G	G	G	G	G	G	G	G	G	G	G	G	G	G	G	G	G	G	G	G	G	G	G	G	G	G	G	G	G
CCallv2c1821_400	T/A	1	31.372	+	NA	NA	NA	NA	NA	NA	N	A	N	N	T	N	N	N	N	T	W	N	N	W	N	N	N	N	N	N	N	N	N	A	N	T	N	T	T	N	N	N	N	T	A	N	N	N	N
CCallv2c40640_240	A/G	1	31.372	+	NA	NA	NA	NA	NA	NA	A	A	A	A	A	A	A	A	A	A	A	A	A	A	A	A	A	A	A	A	A	A	A	A	A	A	A	A	A	A	A	A	A	A	A	A	A	A	A
CCallv2c40923_221	A/G	1	31.372	+	NA	NA	NA	NA	NA	NA	A	A	A	A	A	A	A	A	A	A	A	A	A	A	A	A	A	A	A	A	A	A	A	A	A	A	A	A	A	A	A	A	A	A	A	A	A	A	A
CCallv2c42285_648	A/G	1	31.533	+	NA	NA	NA	NA	NA	NA	A	A	A	A	A	A	A	A	A	A	A	A	A	A	A	A	A	A	A	A	A	A	A	A	A	A	A	A	A	A	A	A	A	A	A	A	A	A	A
AC454v3c24547_452	C/A	1	31.629	+	NA	NA	NA	NA	NA	NA	N	N	N	N	N	N	N	M	C	N	N	M	M	M	N	M	N	M	N	N	N	N	N	C	C	N	N	N	M	N	N	N	N	N	M	N	C	N	M
CCallv2c3274_300	A/C	1	31.629	+	NA	NA	NA	NA	NA	NA	A	A	A	A	A	A	A	A	A	A	A	A	A	A	A	A	A	A	A	A	A	A	A	A	A	A	A	A	A	A	A	A	A	A	A	A	A	A	A
CCallv2c42262_1606	A/G	1	31.629	+	NA	NA	NA	NA	NA	NA	A	A	A	A	A	A	A	A	A	A	A	A	A	A	A	A	A	A	A	A	A	A	A	A	A	A	A	A	A	A	A	A	A	A	A	A	A	A	A
CCallv2c719_725	A/G	1	31.629	+	NA	NA	NA	NA	NA	NA	A	A	A	A	G	N	A	A	A	G	A	A	A	A	A	A	A	A	A	A	A	A	A	A	A	G	A	G	G	A	A	A	A	G	A	A	A	A	A
CCallv2c18429_1434	G/A	1	32.047	+	NA	NA	NA	NA	NA	NA	G	G	G	G	G	G	G	G	G	G	G	G	G	G	G	G	G	G	G	G	G	G	G	G	G	G	G	G	G	G	G	G	G	G	G	G	G	G	G
CCallv2c42941_1632	G/A	1	32.123	+	NA	NA	NA	NA	NA	NA	N	N	N	G	G	N	G	N	N	N	N	G	N	G	N	G	G	N	G	G	N	N	N	N	N	G	N	G	G	N	N	N	N	G	N	G	N	N	N
AC454v3c16837_515	G/A	1	32.353	+	NA	NA	NA	NA	NA	NA	N	G	N	G	G	N	G	G	G	N	N	G	G	G	N	G	N	N	N	N	N	G	N	R	G	G	G	N	G	G	N	N	G	N	R	N	G	G	N
AC454v3c41836_459	G/A	1	32.909	+	NA	NA	NA	NA	NA	NA	G	G	G	G	G	G	G	G	R	G	G	G	G	G	G	G	G	G	G	G	G	G	G	R	R	G	G	G	G	G	G	G	G	G	R	G	R	G	G
CCallv2c10563_380	A/G	1	32.909	+	NA	NA	NA	NA	NA	NA	A	A	A	A	A	A	A	A	A	A	A	A	A	A	A	A	A	A	A	A	A	A	A	A	A	A	A	A	A	A	A	A	A	A	A	A	A	A	A
CCallv2c42646_83	A/C	1	32.909	+	NA	NA	NA	NA	NA	NA	A	A	A	A	M	A	A	A	A	M	A	A	A	A	A	A	A	A	A	A	A	A	A	A	A	M	A	M	M	A	A	A	A	M	A	A	A	A	A
AC454v3c10959_538	G/A	1	33.576	+	NA	NA	NA	NA	NA	NA	R	N	R	R	G	G	R	R	R	G	R	G	R	R	R	N	G	N	G	G	G	G	G	A	R	G	G	G	G	G	R	G	G	G	R	G	R	G	G
AC454v3c5216_283	C/A	1	33.717	+	NA	NA	NA	NA	NA	NA	C	C	C	C	C	C	C	C	C	C	C	C	C	C	C	C	C	C	C	C	C	C	C	C	C	C	C	C	M	C	C	C	C	C	M	C	C	C	C
CCallv2c19733_392	A/G	1	33.717	+	NA	NA	NA	NA	NA	NA	A	A	A	A	A	A	A	A	A	A	A	A	A	A	A	A	A	A	A	A	A	A	A	A	A	A	A	A	A	A	A	A	A	A	A	A	A	A	A
AC454v3c10549_468	T/A	1	34.168	+	NA	NA	NA	NA	NA	NA	N	N	N	N	N	N	N	N	N	N	N	N	N	N	N	N	N	N	N	N	N	N	N	N	N	N	N	N	N	N	N	N	N	N	N	N	N	N	N
CCallv2c14656_922	G/A	1	34.168	+	NA	NA	NA	NA	NA	NA	G	G	G	G	G	G	G	G	G	G	G	G	G	N	G	N	G	G	G	G	G	G	G	G	G	G	G	G	G	G	G	G	G	G	G	G	G	G	G
CCallv2c29331_644	G/A	1	34.168	+	NA	NA	NA	NA	NA	NA	G	G	G	G	G	G	G	G	G	G	G	G	G	G	G	G	G	G	G	G	G	G	G	G	G	G	G	G	G	G	G	G	G	G	G	G	G	G	G
CCallv2c39517_654	G/A	1	34.168	+	NA	NA	NA	NA	NA	NA	G	G	G	G	G	G	G	G	G	G	G	G	G	G	G	G	G	G	G	G	G	G	G	G	G	G	G	G	G	G	G	G	G	G	G	G	G	G	G
AC454v3c41455_394	A/G	1	34.517	+	NA	NA	NA	NA	NA	NA	A	A	A	A	A	A	N	A	A	A	A	A	A	A	A	A	A	A	A	A	A	A	A	A	A	A	A	A	A	A	A	A	A	A	A	A	A	A	A
AC454v3c41455_454	G/A	1	34.517	+	NA	NA	NA	NA	NA	NA	R	G	G	G	G	G	G	G	R	G	R	G	G	G	G	R	R	R	G	G	R	G	G	R	R	G	G	G	G	G	G	R	G	G	R	G	R	G	G
CCallv2c5355_137	A/G	1	34.517	+	NA	NA	NA	NA	NA	NA	A	A	A	A	A	A	A	A	A	A	A	A	A	A	A	A	A	A	A	A	A	A	A	A	A	A	A	A	A	A	A	A	A	A	A	A	A	A	A
AC454v3c12697_241	A/G	1	35.025	+	NA	NA	NA	NA	NA	NA	A	A	A	R	R	A	R	G	G	A	R	R	A	R	A	R	R	A	R	R	A	R	R	A	A	R	R	R	R	A	A	A	R	R	R	R	A	R	R
CCallv2c13487_1219	C/A	1	35.025	+	NA	NA	NA	NA	NA	NA	C	C	C	C	M	C	C	C	C	C	C	C	C	C	C	C	C	C	C	C	C	C	C	C	C	M	C	M	M	C	C	C	C	M	C	C	C	C	C
AC454v3c39542_585	G/A	1	35.045	+	NA	NA	NA	NA	NA	NA	G	R	R	R	G	A	A	R	A	G	R	R	R	R	R	R	G	G	R	R	G	R	A	A	R	G	A	G	R	R	A	G	R	G	R	R	R	A	A
CCallv2c27008_459	A/G	1	35.045	+	NA	NA	NA	NA	NA	NA	A	A	A	A	A	A	A	A	A	A	A	A	A	A	A	A	A	A	A	A	A	A	A	A	A	A	A	A	A	A	A	A	A	A	A	A	A	A	A
CCallv2c4635_1401	A/G	1	35.045	+	NA	NA	NA	NA	NA	NA	A	A	A	A	A	A	A	A	A	A	A	A	A	A	A	A	A	A	A	A	A	A	A	A	A	A	A	A	A	A	A	A	A	A	A	A	A	A	A
CCallv2c4635_1620	A/G	1	35.045	+	NA	NA	NA	NA	NA	NA	A	A	A	A	R	A	A	A	A	R	A	A	A	A	A	A	A	A	A	A	A	A	A	A	A	R	A	R	R	A	A	A	A	R	A	A	A	A	A
AC454v3c10272_231	G/A	1	35.111	+	NA	NA	NA	NA	NA	NA	G	R	G	R	G	G	R	G	G	G	R	G	G	G	R	G	G	G	G	G	G	G	G	R	G	G	G	G	G	G	G	G	G	G	R	G	G	G	G
AC454v3c10272_333	G/A	1	35.111	+	NA	NA	NA	NA	NA	NA	G	R	G	R	G	G	R	G	G	G	R	G	G	G	R	G	G	G	G	G	G	G	G	R	G	G	G	G	G	G	G	G	G	G	R	G	G	G	G
AC454v3c27531_324	A/G	1	35.111	+	NA	NA	NA	NA	NA	NA	R	A	R	G	G	A	A	A	R	G	A	R	R	R	A	A	R	R	A	A	R	G	A	R	A	G	G	R	R	A	R	R	R	R	A	A	A	G	R
AC454v3c41714_349	G/A	1	35.111	+	NA	NA	NA	NA	NA	NA	G	G	G	G	R	G	R	G	G	R	R	G	G	G	G	R	G	G	G	G	G	G	G	G	G	R	G	R	R	G	G	G	G	R	G	G	G	G	G
CCallv2c10012_892	A/T	1	35.111	+	NA	NA	NA	NA	NA	NA	N	N	N	N	N	N	N	N	N	N	N	N	N	N	N	N	N	N	N	N	N	N	N	N	N	N	N	N	N	N	N	N	N	N	N	N	N	N	N
CCallv2c14239_1083	A/G	1	35.111	+	NA	NA	NA	NA	NA	NA	A	A	A	A	A	A	A	A	A	A	A	A	A	A	A	A	A	A	A	A	A	A	A	A	A	A	A	A	A	A	A	A	A	A	A	N	A	A	A
CCallv2c14239_321	A/G	1	35.111	+	NA	NA	NA	NA	NA	NA	R	N	N	N	A	G	R	A	R	R	R	R	N	R	R	A	R	R	A	A	R	R	R	R	A	A	G	A	A	A	G	R	R	A	R	N	A	G	A
CCallv2c2644_499	G/A	1	35.111	+	NA	NA	NA	NA	NA	NA	G	G	G	G	G	G	G	G	G	G	G	G	G	R	G	G	G	G	G	G	G	G	G	G	G	G	G	G	G	G	G	G	G	G	G	G	G	G	G
CCallv2c365_215	A/C	1	35.111	+	NA	NA	NA	NA	NA	NA	A	A	A	A	A	A	A	A	A	A	A	A	A	A	A	A	A	A	A	A	A	A	A	A	A	A	A	A	A	A	A	A	A	A	A	A	A	A	A
CCallv2c5152_210	A/G	1	35.111	+	NA	NA	NA	NA	NA	NA	A	N	A	N	R	A	A	N	A	R	A	A	A	N	A	N	A	A	A	A	A	A	A	A	A	R	A	R	R	A	A	A	A	R	A	A	A	A	A
CCallv2c9183_2092	A/G	1	35.111	+	NA	NA	NA	NA	NA	NA	A	A	A	A	R	A	A	A	A	R	A	A	A	A	A	A	A	A	A	A	A	A	A	A	A	R	A	R	R	A	A	A	A	R	A	A	A	A	A
CCallv2c46666_1110	G/A	1	35.165	+	NA	NA	NA	NA	NA	NA	G	G	G	G	R	G	G	G	G	R	G	G	G	G	G	G	G	G	G	G	G	G	G	G	G	R	G	R	R	G	G	G	G	R	G	G	G	G	G
CCallv2c40371_1040	A/C	1	35.19	+	NA	NA	NA	NA	NA	NA	A	A	A	A	A	A	A	A	A	A	A	A	A	A	A	A	A	A	A	A	A	A	N	A	A	A	A	A	A	A	A	A	A	A	A	A	A	A	A
AC454v3c41033_204	A/C	1	35.605	+	NA	NA	NA	NA	NA	NA	A	A	A	A	A	A	A	A	A	A	A	A	A	A	A	A	A	A	A	A	A	A	A	A	A	A	A	A	A	A	A	A	A	A	A	A	A	A	A
AC454v3c4285_919	G/A	1	35.605	+	NA	NA	NA	NA	NA	NA	G	R	N	N	N	G	N	N	N	N	N	N	N	N	N	N	G	N	N	N	N	G	G	N	G	N	N	R	R	N	N	G	G	R	N	N	N	G	N
CCallv2c47776_1604	G/A	1	35.605	+	NA	NA	NA	NA	NA	NA	G	G	G	G	G	G	G	G	G	G	G	G	G	G	G	G	G	G	G	G	G	G	G	G	G	G	G	G	G	G	G	G	G	G	G	G	G	G	G
AC454v3c1345_597	A/T	1	35.935	+	NA	NA	NA	NA	NA	NA	N	N	N	N	N	N	N	N	N	N	N	N	N	N	N	N	N	N	N	N	N	N	N	N	N	N	N	N	N	N	N	N	N	N	N	N	N	N	N
AC454v3c20792_1639	A/C	1	35.935	+	NA	NA	NA	NA	NA	NA	A	N	A	N	A	A	A	N	A	A	A	A	N	N	A	N	A	A	A	A	A	A	A	A	A	A	A	A	A	A	A	A	A	A	N	A	A	A	A
AC454v3c20792_781	A/G	1	35.935	+	NA	NA	NA	NA	NA	NA	N	N	N	N	N	N	N	N	N	N	N	N	N	N	N	N	N	N	N	N	N	N	N	N	N	N	N	N	N	N	N	N	N	N	N	N	N	N	N
CCallv2c2685_1204	G/A	1	35.935	+	NA	NA	NA	NA	NA	NA	G	G	G	R	G	G	G	N	R	G	G	G	G	G	G	G	G	G	N	R	G	G	R	G	R	G	G	G	G	R	G	G	G	G	G	R	R	G	N
CCallv2c2685_259	T/A	1	35.935	+	NA	NA	NA	NA	NA	NA	T	T	T	T	T	T	T	T	T	T	T	T	T	T	T	T	T	T	T	T	T	T	T	T	T	T	T	T	T	T	T	T	T	T	T	T	T	T	T
CCallv2c2685_3304	A/C	1	35.935	+	NA	NA	NA	NA	NA	NA	A	A	A	A	A	A	A	A	A	A	A	A	A	A	A	A	A	A	A	A	A	A	A	A	A	A	A	A	A	A	A	A	A	A	A	A	A	A	A
CCallv2c45762_1272	A/C	1	36.118	+	NA	NA	NA	NA	NA	NA	A	A	A	A	A	A	A	A	A	A	A	A	A	A	A	A	A	A	A	A	A	A	A	A	A	A	A	A	A	A	A	A	A	A	A	A	A	A	A
CCallv2c45762_2037	A/G	1	36.118	+	NA	NA	NA	NA	NA	NA	A	A	R	R	A	A	A	A	A	R	A	R	A	R	R	A	A	A	R	R	A	R	A	R	A	A	A	R	A	A	A	A	A	R	A	A	R	A	A
CCallv2c45762_950	A/G	1	36.118	+	NA	NA	NA	NA	NA	NA	A	N	A	A	R	A	A	A	A	R	A	A	A	A	A	A	A	A	A	A	A	A	A	A	A	R	A	R	R	A	A	A	A	R	A	A	A	A	A
AC454v3c19014_321	T/A	1	36.318	+	NA	NA	NA	NA	NA	NA	T	T	T	T	T	T	T	T	T	T	T	T	T	T	T	T	T	T	T	T	T	T	T	T	T	T	T	T	T	T	T	T	T	T	T	T	T	T	T
AC454v3c19014_504	C/A	1	36.318	+	NA	NA	NA	NA	NA	NA	C	C	C	C	C	C	C	C	C	C	C	C	C	C	C	C	C	C	C	C	C	C	C	C	C	C	C	C	C	C	C	C	C	C	C	C	C	C	C
AC454v3c3466_379	G/A	1	36.318	+	NA	NA	NA	NA	NA	NA	R	G	G	G	R	G	R	G	G	G	R	G	R	G	G	R	G	G	G	G	G	R	G	G	R	R	G	R	G	G	G	G	R	R	R	G	R	G	G
AC454v3c3466_616	G/A	1	36.318	+	NA	NA	NA	NA	NA	NA	G	G	G	G	G	G	G	R	R	G	G	G	G	G	G	G	G	G	R	R	G	G	R	G	R	G	G	G	G	R	G	G	G	G	G	R	R	G	R
CCallv2c1341_1091	A/C	1	36.318	+	NA	NA	NA	NA	NA	NA	A	A	A	A	A	A	A	A	A	A	A	A	A	A	A	A	A	A	A	A	A	A	A	N	A	A	A	A	A	A	A	A	A	A	A	A	A	A	A
CCallv2c1341_263	A/G	1	36.318	+	NA	NA	NA	NA	NA	NA	A	A	A	A	A	A	A	A	A	A	A	A	A	A	A	A	A	A	A	A	A	A	A	A	A	A	A	A	A	A	A	A	A	A	A	A	A	A	A
CCallv2c1341_343	G/A	1	36.318	+	NA	NA	NA	NA	NA	NA	G	G	G	G	R	G	G	G	G	R	G	G	G	G	G	G	G	G	G	G	G	G	G	G	G	R	G	R	R	G	G	G	G	R	G	G	G	G	G
CCallv2c1341_385	A/C	1	36.318	+	NA	NA	NA	NA	NA	NA	A	A	A	A	M	A	A	A	A	M	A	A	A	A	A	A	A	A	A	A	A	A	A	A	A	M	A	M	M	A	A	A	A	M	A	A	A	A	A
CCallv2c2155_443	G/A	1	36.318	+	NA	NA	NA	NA	NA	NA	G	G	G	G	R	G	G	G	G	R	G	G	G	G	G	G	G	G	G	G	G	G	G	G	G	R	G	R	R	G	G	G	G	R	G	G	G	G	G
CCallv2c2611_237	G/A	1	36.318	+	NA	NA	NA	NA	NA	NA	G	G	G	G	R	G	G	G	G	R	G	G	G	G	G	G	G	G	G	G	G	G	G	G	G	R	G	R	R	G	G	G	G	R	G	G	G	G	G
CCallv2c44486_598	G/A	1	36.318	+	NA	NA	NA	NA	NA	NA	G	R	G	N	G	G	G	R	N	G	G	N	R	R	G	R	G	G	G	G	G	G	G	N	G	G	G	G	G	G	G	G	G	G	R	G	G	G	G
CCallv2c44486_905	G/A	1	36.318	+	NA	NA	NA	NA	NA	NA	G	G	G	G	G	G	G	G	G	G	G	G	G	G	G	G	G	G	G	G	G	G	G	G	G	G	G	G	G	G	G	G	G	G	G	G	G	G	G
CCallv2c458_115	A/G	1	36.318	+	NA	NA	NA	NA	NA	NA	N	N	N	N	N	N	N	N	N	N	N	N	N	R	N	R	N	N	N	N	N	N	N	N	N	N	N	N	N	N	N	N	N	N	N	N	N	N	N
AC454v3c8681_465	A/G	1	36.415	+	NA	NA	NA	NA	NA	NA	A	A	A	A	A	A	A	R	R	A	A	A	R	A	R	A	A	A	R	R	A	A	R	R	R	A	A	A	A	R	A	A	A	A	A	R	R	A	R
AC454v3c8681_508	C/A	1	36.415	+	NA	NA	NA	NA	NA	NA	C	M	C	C	C	C	M	A	M	C	M	M	A	M	M	M	M	M	A	A	M	C	A	M	M	C	M	M	C	A	M	M	C	M	N	A	M	M	M
AC454v3c8681_729	A/G	1	36.415	+	NA	NA	NA	NA	NA	NA	N	A	N	N	N	N	A	A	A	N	A	A	A	A	A	A	A	A	A	A	A	N	A	A	A	N	A	A	N	A	A	A	N	A	N	A	A	A	A
CCallv2c11010_725	G/A	1	36.415	+	NA	NA	NA	NA	NA	NA	A	G	R	R	A	R	G	G	R	R	R	R	G	R	G	R	R	R	G	G	R	A	G	R	R	A	R	R	R	G	R	R	R	R	R	G	R	R	R
AC454v3c1264_126	A/G	1	36.618	+	NA	NA	NA	NA	NA	NA	A	N	R	A	A	R	A	N	A	A	A	N	R	N	G	N	A	N	A	A	A	A	R	R	A	A	A	A	A	A	R	A	A	A	A	A	A	A	A
CCallv2c7327_1525	A/G	1	36.618	+	NA	NA	NA	NA	NA	NA	A	A	A	A	A	A	A	A	A	A	A	A	A	A	A	A	A	A	A	A	A	A	A	A	A	A	A	A	A	A	A	A	A	A	A	A	A	A	A
CCallv2c7543_174	G/A	1	36.618	+	NA	NA	NA	NA	NA	NA	G	G	G	G	G	G	G	G	G	G	G	G	G	G	G	G	G	G	G	G	G	G	G	G	G	G	G	G	G	G	G	G	G	G	G	G	G	G	G
CCallv2c26620_778	G/A	1	37.746	+	NA	NA	NA	NA	NA	NA	G	N	G	N	G	G	G	N	R	G	G	N	G	R	G	R	G	R	N	G	G	G	G	N	G	G	G	G	G	N	G	G	G	G	R	N	N	G	N
AC454v3c11158_217	G/A	1	37.776	+	NA	NA	NA	NA	NA	NA	G	G	R	G	R	G	R	G	G	R	G	G	G	G	R	G	G	G	G	G	G	G	G	R	G	R	G	R	R	G	G	G	G	R	A	G	G	G	G
CCallv2c47744_314	T/A	1	37.776	+	NA	NA	NA	NA	NA	NA	T	T	T	T	W	T	T	T	T	W	T	T	T	T	T	T	T	T	T	T	T	T	T	T	T	T	T	W	W	T	T	T	T	W	T	T	T	T	T
AC454v3c42642_214	G/A	1	38.163	+	NA	NA	NA	NA	NA	NA	N	N	N	N	G	G	N	N	N	N	N	N	N	R	N	N	N	N	N	N	N	G	N	N	G	G	N	N	N	N	N	N	N	N	N	N	G	N	N
AC454v3c5738_253	A/T	1	38.163	+	NA	NA	NA	NA	NA	NA	N	N	N	N	N	N	N	N	N	N	N	N	N	N	N	N	N	N	N	N	N	N	N	N	N	N	N	N	N	N	N	N	N	N	N	N	N	N	N
AC454v3c45157_248	G/A	1	38.457	+	NA	NA	NA	NA	NA	NA	G	G	R	G	G	G	G	R	R	G	G	G	G	G	G	G	G	G	R	R	G	G	R	G	R	G	G	G	G	R	R	G	G	G	R	R	R	G	R
CCallv2c42844_1742	A/C	1	38.457	+	NA	NA	NA	NA	NA	NA	A	A	A	A	A	A	A	A	A	A	A	A	A	A	A	A	A	A	A	A	A	A	A	A	A	A	A	A	A	A	A	A	A	A	A	A	A	A	A
CCallv2c42844_511	G/A	1	38.457	+	NA	NA	NA	NA	NA	NA	N	N	N	N	N	N	N	N	N	N	N	N	N	N	N	N	N	N	N	N	N	N	N	N	N	N	N	N	N	N	N	N	N	N	N	N	N	N	N
AC454v3c11346_115	G/A	1	38.488	+	NA	NA	NA	NA	NA	NA	G	G	G	G	G	G	G	N	G	N	G	N	G	R	G	N	G	G	N	N	G	G	G	N	G	G	N	G	N	N	N	G	N	G	G	N	G	N	G
AC454v3c11346_155	A/T	1	38.488	+	NA	NA	NA	NA	NA	NA	N	N	N	N	N	N	N	N	N	N	N	N	N	W	N	N	N	N	N	N	N	N	N	N	N	N	N	N	N	N	N	N	N	N	N	N	N	N	N
AC454v3c11346_454	A/G	1	38.488	+	NA	NA	NA	NA	NA	NA	A	A	A	A	A	A	A	A	A	A	A	A	A	A	A	N	A	A	A	A	A	A	A	A	A	A	N	A	N	A	N	A	A	A	A	A	A	N	A
AC454v3c11346_649	C/A	1	38.488	+	NA	NA	NA	NA	NA	NA	M	M	M	A	M	A	M	N	M	C	M	C	M	N	A	N	A	N	C	C	A	M	M	N	M	A	M	M	M	M	M	A	C	M	A	C	M	M	M
AC454v3c24419_1216	G/A	1	38.488	+	NA	NA	NA	NA	NA	NA	R	R	R	G	G	G	R	A	R	R	R	A	R	A	G	A	G	G	A	A	G	R	R	R	R	G	R	G	G	R	R	G	A	G	G	A	R	R	R
AC454v3c7151_1399	G/A	1	38.488	+	NA	NA	NA	NA	NA	NA	G	G	G	G	G	R	G	G	G	G	G	R	G	G	A	G	G	G	G	G	G	G	G	R	G	R	G	G	G	G	G	G	G	G	G	G	G	G	G
CCallv2c12115_1214	A/C	1	38.488	+	NA	NA	NA	NA	NA	NA	A	A	A	A	A	A	A	A	A	A	A	A	A	A	A	A	A	A	A	A	A	A	A	A	A	A	A	A	A	A	A	A	A	A	A	A	A	A	A
CCallv2c12115_149	A/G	1	38.488	+	NA	NA	NA	NA	NA	NA	A	A	A	A	R	A	A	A	A	R	A	A	A	A	A	A	A	A	A	A	A	A	A	A	A	A	A	R	R	A	A	A	A	R	A	A	A	A	A
CCallv2c12115_331	A/G	1	38.488	+	NA	NA	NA	NA	NA	NA	A	A	A	A	R	A	A	A	A	R	A	A	A	A	A	A	A	A	A	A	A	A	A	A	A	A	A	R	R	A	A	A	A	R	A	A	A	A	A
CCallv2c12115_618	A/G	1	38.488	+	NA	NA	NA	NA	NA	NA	A	A	A	A	R	A	A	A	A	R	A	A	A	A	A	A	A	A	A	A	A	A	A	A	A	A	A	R	R	A	A	A	A	R	A	A	A	A	A
CCallv2c12115_947	C/A	1	38.488	+	NA	NA	NA	NA	NA	NA	C	C	C	C	C	C	C	C	C	C	C	C	C	C	C	C	C	C	C	C	C	C	C	C	C	C	C	C	C	C	C	C	C	C	C	C	C	C	C
CCallv2c17358_682	A/G	1	38.488	+	NA	NA	NA	NA	NA	NA	N	N	N	R	N	N	N	N	R	R	N	N	N	N	N	N	N	N	N	N	N	N	N	R	N	N	N	N	N	N	N	N	N	N	R	N	N	N	N
AC454v3c11252_641	G/A	1	38.512	+	NA	NA	NA	NA	NA	NA	G	R	G	G	R	G	R	G	G	N	G	G	G	G	G	G	G	G	G	G	G	G	G	G	G	G	G	R	R	G	G	G	R	R	R	G	G	G	G
CCallv2c17545_186	A/G	1	38.512	+	NA	NA	NA	NA	NA	NA	N	N	N	N	N	N	N	N	N	N	N	N	N	N	N	N	N	N	N	N	N	N	N	N	N	N	N	N	N	N	N	N	N	N	N	N	N	N	N
CCallv2c5419_764	A/G	1	38.512	+	NA	NA	NA	NA	NA	NA	A	A	A	A	A	A	A	A	A	A	A	A	A	A	A	A	A	A	A	A	A	A	A	A	A	A	A	A	A	A	A	A	A	A	A	A	A	A	A
CCallv2c5419_80	C/A	1	38.512	+	NA	NA	NA	NA	NA	NA	N	C	N	C	N	N	C	C	N	N	C	C	C	C	N	C	N	C	C	N	N	N	C	N	N	N	N	N	N	N	N	N	N	N	C	N	N	C	N
CCallv2c6589_1264	G/A	1	38.512	+	NA	NA	NA	NA	NA	NA	G	G	G	G	G	G	G	G	G	G	G	G	G	G	G	G	G	G	G	G	G	G	G	G	G	G	G	G	G	G	G	G	G	G	G	G	G	G	G
AC454v3c11685_545	C/G	1	38.596	+	NA	NA	NA	NA	NA	NA	C	N	C	N	C	S	S	C	S	S	C	S	S	C	S	C	C	N	C	C	N	C	C	N	S	S	C	S	N	S	C	C	S	N	N	C	S	C	S
AC454v3c1422_481	G/A	1	38.596	+	NA	NA	NA	NA	NA	NA	G	G	G	G	G	G	G	G	G	G	G	G	G	G	G	G	G	G	G	G	G	G	G	G	G	G	G	G	G	G	G	G	G	G	G	G	G	G	G
AC454v3c31845_543	A/G	1	38.596	+	NA	NA	NA	NA	NA	NA	A	A	A	R	A	A	R	A	R	R	A	A	A	A	A	R	A	A	A	A	A	A	A	A	A	A	A	A	A	G	A	A	A	A	A	A	A	A	R
AC454v3c31845_596	A/G	1	38.596	+	NA	NA	NA	NA	NA	NA	A	A	A	R	A	A	R	A	R	R	A	A	A	A	R	R	A	A	A	A	A	A	A	R	A	R	A	A	A	G	A	A	A	A	A	A	A	A	R
AC454v3c3355_280	A/C	1	38.596	+	NA	NA	NA	NA	NA	NA	A	M	A	A	A	M	A	A	A	A	A	A	M	A	M	A	A	A	A	A	A	A	A	M	A	M	A	M	A	A	A	A	A	M	A	A	A	A	A
CCallv2c32035_1012	G/A	1	38.596	+	NA	NA	NA	NA	NA	NA	G	G	G	G	R	G	G	G	G	R	G	R	G	R	G	G	G	G	G	G	G	G	G	G	G	G	G	R	R	G	G	G	G	R	G	G	G	G	G
CCallv2c46241_1970	G/A	1	38.596	+	NA	NA	NA	NA	NA	NA	N	N	N	N	N	N	N	N	N	N	N	N	N	N	N	N	N	N	N	N	N	N	N	N	N	N	N	N	N	N	N	N	N	N	N	N	N	N	N
CCallv2c46241_2456	A/G	1	38.596	+	NA	NA	NA	NA	NA	NA	R	R	R	R	R	R	R	R	R	R	R	R	R	R	R	R	R	R	R	R	R	R	R	N	R	R	R	R	R	R	R	R	R	R	R	N	R	R	R
CCallv2c8098_446	G/A	1	38.604	+	NA	NA	NA	NA	NA	NA	G	G	G	G	G	G	G	G	G	G	G	G	G	G	G	G	G	G	G	G	G	G	G	G	G	G	G	G	G	G	G	G	G	G	G	G	G	G	G
AC454v3c12285_503	A/G	1	38.924	+	NA	NA	NA	NA	NA	NA	A	R	R	A	R	A	R	A	A	A	A	A	R	A	A	N	A	A	A	A	A	R	A	A	R	A	A	R	R	R	A	A	R	R	N	A	R	A	A
AC454v3c19695_471	A/C	1	39.003	+	NA	NA	NA	NA	NA	NA	C	N	A	M	A	M	C	N	C	A	C	M	N	M	A	M	M	C	M	M	M	A	C	N	A	A	A	A	A	A	A	M	A	A	N	N	A	A	M
CCallv2c3210_492	G/A	1	39.003	+	NA	NA	NA	NA	NA	NA	G	G	G	G	G	G	G	G	G	G	G	G	G	G	G	G	G	G	G	G	G	G	G	G	G	G	G	G	G	G	G	G	G	G	G	G	G	G	G
CCallv2c3210_878	G/A	1	39.003	+	NA	NA	NA	NA	NA	NA	G	G	G	N	G	G	G	G	G	G	G	G	N	N	G	G	G	G	N	G	G	G	G	G	G	G	N	G	G	G	G	G	G	G	G	N	G	G	G
AC454v3c10419_809	G/A	1	39.403	+	NA	NA	NA	NA	NA	NA	G	G	G	R	G	G	N	R	R	G	G	N	R	R	G	R	G	R	G	G	G	G	G	G	G	G	G	G	G	G	G	G	G	G	G	N	G	G	G
AC454v3c12002_2177	G/A	1	39.403	+	NA	NA	NA	NA	NA	NA	G	G	G	G	G	G	G	G	G	G	G	G	G	G	G	G	G	G	G	G	G	G	G	G	G	G	G	G	G	G	G	G	G	G	G	G	G	G	G
AC454v3c12002_243	G/A	1	39.403	+	NA	NA	NA	NA	NA	NA	R	G	G	R	G	G	G	A	A	G	R	R	G	R	G	R	R	G	A	A	G	R	R	G	R	G	G	G	G	R	G	G	G	G	G	A	R	G	A
AC454v3c12002_2563	A/C	1	39.403	+	NA	NA	NA	NA	NA	NA	A	A	A	M	A	A	A	A	M	A	A	M	A	A	A	A	A	A	A	A	A	A	A	A	A	A	A	A	A	A	A	A	A	A	A	A	A	A	M
AC454v3c12002_2783	G/A	1	39.403	+	NA	NA	NA	NA	NA	NA	R	R	G	A	R	G	G	R	A	R	R	R	A	G	G	G	R	R	R	R	R	A	R	G	A	R	A	G	G	R	R	R	A	G	R	R	A	A	A
AC454v3c12002_872	G/A	1	39.403	+	NA	NA	NA	NA	NA	NA	G	R	R	G	R	R	G	G	G	R	G	R	G	R	G	G	G	G	G	G	G	G	R	R	G	G	G	A	A	G	G	G	G	A	R	G	G	G	G
AC454v3c34881_263	C/A	1	39.403	+	NA	NA	NA	NA	NA	NA	C	M	A	A	C	C	C	A	A	M	C	C	C	M	M	C	C	C	A	A	C	M	A	M	C	M	M	C	C	A	M	C	M	C	M	A	C	M	A
AC454v3c34881_790	G/A	1	39.403	+	NA	NA	NA	NA	NA	NA	R	G	G	G	G	G	R	G	G	G	R	G	R	G	G	G	R	A	G	G	A	G	G	G	G	G	G	G	R	G	G	A	G	G	R	G	G	G	G
CCallv2c10654_2456	A/G	1	39.403	+	NA	NA	NA	NA	NA	NA	A	A	A	A	A	A	A	A	A	A	A	A	A	A	A	A	A	A	A	A	A	A	A	A	A	A	A	A	A	A	A	A	A	A	A	A	A	A	A
CCallv2c10654_3323	G/A	1	39.403	+	NA	NA	NA	NA	NA	NA	G	G	G	G	R	G	G	G	G	R	G	R	G	R	G	G	G	G	G	G	G	G	G	G	G	G	G	R	R	G	G	G	G	R	G	G	G	G	G
CCallv2c10654_775	G/A	1	39.403	+	NA	NA	NA	NA	NA	NA	G	G	G	G	G	G	G	G	G	G	G	G	G	N	G	G	G	G	G	G	G	G	G	G	G	G	G	G	G	G	G	G	G	G	G	G	G	G	G
CCallv2c46696_637	G/A	1	39.403	+	NA	NA	NA	NA	NA	NA	G	G	G	G	G	G	G	G	G	G	G	G	G	G	G	G	G	G	G	G	G	G	G	G	G	G	G	G	G	G	G	G	G	G	G	G	G	G	G
AC454v3c24592_447	A/G	1	40.117	+	NA	NA	NA	NA	NA	NA	N	N	N	N	N	N	N	N	N	N	N	N	N	N	N	N	N	N	N	N	N	N	N	N	N	N	N	N	N	N	N	N	N	N	N	N	N	N	N
AC454v3c25543_1137	T/A	1	40.117	+	NA	NA	NA	NA	NA	NA	T	T	T	N	N	T	T	T	T	N	T	T	T	N	T	T	T	T	T	T	T	T	T	T	T	T	T	T	T	T	T	T	T	T	N	T	T	N	T
AC454v3c25543_1414	G/A	1	40.117	+	NA	NA	NA	NA	NA	NA	N	N	N	N	N	N	N	N	N	N	N	N	N	N	N	N	N	N	N	N	N	N	N	N	N	N	N	N	N	N	N	N	N	N	N	N	N	N	N
CCallv2c17921_738	A/G	1	40.117	+	NA	NA	NA	NA	NA	NA	N	N	N	N	N	N	N	N	N	N	N	N	N	N	N	N	N	N	N	N	N	N	N	N	N	N	N	N	N	N	N	N	N	N	N	N	N	N	N
CCallv2c25318_1261	C/A	1	40.117	+	NA	NA	NA	NA	NA	NA	C	C	C	C	C	C	C	C	C	C	C	C	C	C	C	C	C	C	C	C	C	C	C	C	C	C	C	C	C	C	C	C	C	C	C	C	C	C	C
CCallv2c25318_369	A/C	1	40.117	+	NA	NA	NA	NA	NA	NA	A	A	A	A	A	A	A	A	A	A	A	A	A	A	A	A	A	A	A	A	A	A	A	A	A	A	A	A	A	A	A	A	A	A	A	A	A	A	A
CCallv2c25318_507	G/A	1	40.117	+	NA	NA	NA	NA	NA	NA	G	G	G	G	G	G	G	G	G	G	G	G	G	G	G	G	G	G	G	G	G	G	G	G	G	G	G	G	G	G	G	G	G	G	G	G	G	G	G
CCallv2c41735_2228	G/A	1	40.117	+	NA	NA	NA	NA	NA	NA	G	G	G	G	G	G	G	G	G	G	G	G	G	G	G	G	G	G	G	G	G	G	G	G	G	G	G	G	G	G	G	G	G	G	G	G	G	G	G
CCallv2c41735_595	A/G	1	40.117	+	NA	NA	NA	NA	NA	NA	A	A	A	A	R	A	A	A	A	R	A	R	A	R	A	A	A	A	A	A	A	A	A	A	A	A	A	R	R	A	A	A	A	R	A	A	A	A	A
CCallv2c41735_771	A/C	1	40.117	+	NA	NA	NA	NA	NA	NA	A	A	A	A	M	A	A	A	A	M	A	M	A	M	A	A	A	A	A	A	A	A	A	A	A	A	A	M	M	A	A	A	A	M	A	A	A	A	A
CCallv2c44590_1040	G/A	1	40.117	+	NA	NA	NA	NA	NA	NA	G	G	G	G	G	G	G	G	G	G	G	G	G	G	G	G	G	G	G	G	G	G	G	G	G	G	G	G	G	G	G	G	G	G	G	G	G	G	G
CCallv2c44590_351	G/C	1	40.117	+	NA	NA	NA	NA	NA	NA	G	N	S	S	G	G	G	N	S	N	N	N	G	S	N	N	G	N	N	G	G	G	N	N	G	G	G	G	G	G	G	G	G	G	S	N	N	G	G
CCallv2c47998_380	A/G	1	40.217	+	NA	NA	NA	NA	NA	NA	A	N	A	A	R	A	N	N	A	R	A	R	R	R	A	R	A	N	A	A	A	A	A	A	A	A	A	R	R	A	A	A	A	R	A	A	A	A	A
CCallv2c24586_547	A/C	1	40.279	+	NA	NA	NA	NA	NA	NA	A	A	A	A	A	A	A	A	A	A	A	A	A	A	A	N	A	A	A	A	A	A	A	A	A	A	A	A	A	A	A	A	A	A	A	A	A	A	A
CCallv2c31853_653	A/G	1	40.279	+	NA	NA	NA	NA	NA	NA	A	A	A	A	R	A	A	A	N	R	N	R	A	R	N	N	A	N	N	A	A	A	N	N	A	A	N	R	N	A	A	A	A	R	N	N	A	A	A
CCallv2c40008_416	C/A	1	40.279	+	NA	NA	NA	NA	NA	NA	C	C	C	C	C	C	C	C	C	C	C	C	C	C	C	C	C	C	C	C	C	C	C	C	C	C	C	C	C	C	C	C	C	C	C	C	C	C	C
CCallv2c41219_708	G/A	1	40.312	+	NA	NA	NA	NA	NA	NA	G	G	G	G	R	G	G	G	G	R	G	R	G	R	G	G	G	G	G	G	G	G	G	G	G	G	G	R	R	G	G	G	G	R	G	G	G	G	G
CCallv2c41219_815	A/C	1	40.312	+	NA	NA	NA	NA	NA	NA	A	A	A	A	A	A	A	A	M	A	A	M	A	A	A	A	A	A	A	A	A	A	A	A	A	A	A	A	A	M	A	A	A	A	A	A	A	A	M
CCallv2c1985_757	C/G	1	40.37	+	NA	NA	NA	NA	NA	NA	C	C	C	C	S	C	C	C	C	S	C	S	C	S	C	C	C	C	C	C	C	C	C	C	C	C	C	S	S	C	C	C	C	S	C	C	C	C	C
CCallv2c2319_995	G/A	1	40.37	+	NA	NA	NA	NA	NA	NA	G	G	G	G	G	G	G	G	G	G	G	G	G	G	G	G	G	G	G	G	G	G	G	G	G	G	G	G	G	G	G	G	G	G	G	G	G	G	G
CCallv2c42771_328	G/A	1	40.37	+	NA	NA	NA	NA	NA	NA	G	G	G	G	G	G	G	G	G	G	G	G	G	G	G	G	G	G	G	G	G	G	G	G	G	G	G	G	G	G	G	G	G	G	G	G	G	G	G
CCallv2c43604_2608	A/G	1	40.37	+	NA	NA	NA	NA	NA	NA	N	A	A	A	R	A	A	A	A	R	N	R	A	G	A	A	N	A	A	A	A	A	A	A	A	A	A	R	R	A	A	A	A	R	A	A	A	A	A
CCallv2c43604_913	A/G	1	40.37	+	NA	NA	NA	NA	NA	NA	A	A	A	A	A	A	A	A	A	A	A	A	A	A	A	A	A	A	A	A	A	A	A	A	A	A	A	A	A	A	A	A	A	A	A	A	A	A	A
CCallv2c48236_312	G/C	1	40.37	+	NA	NA	NA	NA	NA	NA	G	G	G	G	G	G	G	G	G	G	G	G	G	G	G	G	G	G	G	G	G	G	G	G	G	G	G	G	G	N	G	G	G	G	G	G	G	G	G
AC454v3c1474_1384	G/A	1	40.418	+	NA	NA	NA	NA	NA	NA	G	G	G	G	G	G	A	G	G	G	G	G	G	G	R	R	G	G	G	G	G	R	G	G	R	G	R	G	G	G	G	G	R	G	G	G	G	G	G
AC454v3c1474_697	A/C	1	40.418	+	NA	NA	NA	NA	NA	NA	A	A	A	A	A	A	A	A	A	A	A	A	A	A	A	A	A	A	A	A	A	A	A	A	A	A	A	A	A	A	A	A	A	A	A	A	A	A	A
AC454v3c15626_430	A/G	1	40.418	+	NA	NA	NA	NA	NA	NA	N	A	N	A	N	A	A	A	N	N	N	A	A	A	N	A	N	N	N	N	N	N	N	A	N	N	A	N	N	A	N	N	N	N	A	N	N	N	N
AC454v3c30532_603	G/A	1	40.418	+	NA	NA	NA	NA	NA	NA	N	N	G	N	G	G	N	N	G	G	N	G	N	R	G	N	N	N	N	N	N	G	N	G	G	G	N	N	G	G	G	N	N	N	N	N	G	N	G
AC454v3c44605_724	A/G	1	40.418	+	NA	NA	NA	NA	NA	NA	A	A	A	A	A	A	A	A	A	A	A	A	A	A	A	A	A	A	A	A	A	A	A	A	A	A	A	A	A	A	A	A	A	A	A	A	A	A	A
AC454v3c7746_1392	G/A	1	40.418	+	NA	NA	NA	NA	NA	NA	G	G	G	G	G	G	G	G	G	G	G	G	G	G	G	G	G	G	G	G	G	G	G	G	G	G	G	G	G	G	G	G	G	G	G	G	G	G	G
CCallv2c18230_459	G/A	1	40.418	+	NA	NA	NA	NA	NA	NA	G	N	G	G	G	G	G	G	G	G	N	G	G	R	G	N	G	G	G	G	N	G	G	G	G	G	G	G	G	G	G	G	G	G	G	N	G	G	G
CCallv2c706_1307	A/C	1	40.418	+	NA	NA	NA	NA	NA	NA	A	A	A	A	A	A	A	A	A	A	A	A	A	A	A	A	A	A	A	A	A	A	A	A	A	A	A	A	A	A	A	A	A	A	A	A	A	A	A
CCallv2c706_420	A/G	1	40.418	+	NA	NA	NA	NA	NA	NA	A	A	A	A	A	A	A	A	A	A	A	A	A	A	A	A	A	A	A	A	A	A	A	A	A	A	A	A	A	A	A	A	A	A	A	A	A	A	A
CCallv2c706_607	G/A	1	40.418	+	NA	NA	NA	NA	NA	NA	G	G	G	G	G	G	G	G	G	G	G	G	G	G	G	G	G	G	G	G	G	G	G	G	G	G	G	G	G	G	G	G	G	G	G	G	G	G	G
CCallv2c8738_1080	G/A	1	40.418	+	NA	NA	NA	NA	NA	NA	G	G	G	G	G	G	G	G	G	G	G	G	G	G	G	G	G	G	G	G	G	G	G	G	G	G	G	G	G	G	G	G	G	G	G	G	G	G	G
CCallv2c8738_1143	A/G	1	40.418	+	NA	NA	NA	NA	NA	NA	A	A	A	A	A	A	A	A	A	A	A	A	A	A	A	A	A	A	A	A	A	A	A	A	A	A	A	A	A	A	A	A	A	A	A	A	A	A	A
CCallv2c8738_1812	A/G	1	40.418	+	NA	NA	NA	NA	NA	NA	N	A	N	R	N	N	N	A	N	N	N	N	N	A	N	N	N	N	N	N	N	N	N	N	N	N	N	N	N	N	N	N	N	N	R	N	N	N	N
CCallv2c8738_2096	G/A	1	40.418	+	NA	NA	NA	NA	NA	NA	G	G	G	G	G	G	G	G	G	G	G	G	G	G	G	G	G	G	G	G	G	G	G	G	G	G	G	G	G	G	G	G	G	G	G	G	G	G	G
CCallv2c8738_930	G/A	1	40.418	+	NA	NA	NA	NA	NA	NA	G	G	G	G	G	G	G	G	G	N	G	G	G	G	G	G	G	G	G	G	G	G	G	G	G	G	G	N	N	G	G	G	G	N	G	G	G	G	G
CCallv2c31354_1267	A/G	1	40.52	+	NA	NA	NA	NA	NA	NA	A	A	A	A	R	A	A	A	A	R	A	R	A	R	A	A	A	A	A	A	A	A	A	A	A	A	A	R	R	A	A	A	A	R	A	A	A	A	A
AC454v3c1642_744	G/A	1	40.676	+	NA	NA	NA	NA	NA	NA	G	G	R	R	G	R	G	G	G	G	G	G	G	G	G	G	G	G	G	G	G	G	G	G	G	G	R	G	G	R	G	G	R	G	R	G	G	R	G
AC454v3c21227_268	A/G	1	40.679	+	NA	NA	NA	NA	NA	NA	R	R	A	G	G	A	G	A	A	A	R	A	R	A	R	R	R	R	A	A	R	R	A	N	R	R	G	G	A	G	R	R	G	G	R	A	R	G	A
AC454v3c21227_679	A/G	1	40.679	+	NA	NA	NA	NA	NA	NA	R	R	A	A	R	R	R	G	R	A	R	R	G	R	A	R	R	A	G	G	A	G	R	R	G	R	R	R	A	R	R	A	R	R	G	G	G	R	R
AC454v3c21227_775	A/G	1	40.679	+	NA	NA	NA	NA	NA	NA	R	R	R	A	R	R	R	R	A	R	R	R	G	R	A	R	R	A	R	R	A	G	A	R	G	R	A	R	A	R	R	A	A	R	R	R	G	A	A
CCallv2c1327_423	A/G	1	40.679	+	NA	NA	NA	NA	NA	NA	A	A	A	A	R	A	A	A	A	R	A	R	A	R	A	A	A	A	A	A	A	A	A	A	A	A	A	R	R	A	A	A	A	R	A	A	A	A	A
CCallv2c2819_263	C/A	1	40.679	+	NA	NA	NA	NA	NA	NA	C	C	C	C	C	C	C	C	C	C	C	C	C	C	C	C	C	C	C	C	C	C	C	C	C	C	C	C	C	C	C	C	C	C	C	C	C	C	C
CCallv2c3514_281	C/G	1	40.679	+	NA	NA	NA	NA	NA	NA	C	C	C	C	C	C	C	C	C	C	C	C	C	C	C	C	C	C	C	C	C	C	C	C	C	C	C	C	C	C	C	C	C	C	C	C	C	C	C
AC454v3c29364_1464	G/A	1	40.682	+	NA	NA	NA	NA	NA	NA	G	G	G	G	G	G	G	G	G	G	G	G	G	G	G	G	G	G	G	G	G	G	G	G	G	G	G	G	G	G	G	G	G	G	G	G	G	G	G
AC454v3c29364_868	G/A	1	40.682	+	NA	NA	NA	NA	NA	NA	G	G	G	G	R	A	G	A	A	G	G	G	G	R	G	G	G	G	A	A	G	R	R	G	R	R	R	G	R	G	R	G	R	G	G	A	R	R	A
CCallv2c1749_1051	T/A	1	40.682	+	NA	NA	NA	NA	NA	NA	T	T	T	T	T	T	T	T	T	T	T	T	T	T	T	T	T	T	T	T	T	T	T	T	T	T	T	T	T	T	T	T	T	T	T	T	T	T	T
CCallv2c1749_628	G/C	1	40.682	+	NA	NA	NA	NA	NA	NA	N	N	N	N	N	N	N	N	N	N	N	N	N	G	N	G	N	N	N	N	N	N	N	N	N	N	N	N	N	N	N	N	N	N	N	N	N	N	N
CCallv2c38704_409	C/A	1	40.682	+	NA	NA	NA	NA	NA	NA	C	N	C	N	C	C	C	N	C	C	C	C	N	N	C	N	C	C	C	C	C	C	C	C	C	C	C	C	C	C	C	C	C	C	N	C	C	C	C
CCallv2c12970_341	G/A	1	40.931	+	NA	NA	NA	NA	NA	NA	R	G	G	G	G	G	G	G	G	G	R	G	G	R	G	G	R	R	G	G	R	G	G	G	G	G	G	G	G	G	G	R	G	G	G	G	G	G	G
CCallv2c19644_313	G/A	1	40.931	+	NA	NA	NA	NA	NA	NA	G	G	G	R	R	G	G	G	G	R	G	R	G	R	G	G	G	G	G	G	G	G	G	G	G	G	G	R	R	G	G	G	G	R	G	G	G	G	G
CCallv2c19644_379	A/G	1	40.931	+	NA	NA	NA	NA	NA	NA	A	A	A	R	R	A	A	A	A	R	A	R	A	R	A	A	A	A	A	A	A	A	A	A	A	A	A	R	R	A	A	A	A	R	A	A	A	A	A
AC454v3c1088_222	C/G	1	40.962	+	NA	NA	NA	NA	NA	NA	N	N	N	N	N	N	N	N	N	N	N	N	N	N	N	N	N	N	N	N	N	N	N	N	N	N	N	N	N	N	N	N	N	N	N	N	N	N	N
AC454v3c22537_82	T/A	1	40.962	+	NA	NA	NA	NA	NA	NA	N	N	N	N	N	N	N	N	N	N	N	N	N	N	N	N	N	N	N	N	N	N	N	N	N	N	N	N	N	N	N	N	N	N	N	N	N	N	N
AC454v3c4891_167	C/A	1	41.209	+	NA	NA	NA	NA	NA	NA	C	C	C	C	C	C	C	C	C	C	C	C	C	C	C	C	C	C	C	C	C	C	C	C	C	C	C	C	C	C	C	C	C	C	C	C	C	C	C
AC454v3c4891_225	A/G	1	41.209	+	NA	NA	NA	NA	NA	NA	R	A	A	A	A	A	A	R	G	A	R	A	A	A	R	A	R	R	R	R	R	A	R	R	A	A	A	A	A	A	A	R	A	A	A	R	A	A	G
AC454v3c4891_507	G/A	1	41.209	+	NA	NA	NA	NA	NA	NA	G	G	G	G	G	G	G	G	G	G	G	G	G	G	G	G	G	G	G	G	G	G	G	G	G	G	G	G	G	G	G	G	G	G	G	G	G	G	G
AC454v3c4891_684	G/A	1	41.209	+	NA	NA	NA	NA	NA	NA	R	G	G	G	G	G	G	R	A	G	R	G	R	G	R	G	R	R	R	R	R	G	R	R	G	G	G	G	G	G	G	R	G	G	G	R	G	G	A
CCallv2c1090_1262	A/T	1	41.209	+	NA	NA	NA	NA	NA	NA	N	N	N	A	N	N	N	N	N	N	N	N	T	A	N	N	N	N	N	N	N	N	N	N	N	N	N	N	N	N	N	N	N	A	W	N	N	N	N
CCallv2c1090_1362	C/A	1	41.209	+	NA	NA	NA	NA	NA	NA	C	C	C	C	C	C	C	C	C	C	C	C	C	C	C	C	C	C	C	C	C	C	C	C	C	C	C	C	C	C	C	C	C	C	C	C	C	C	C
CCallv2c1090_201	G/A	1	41.209	+	NA	NA	NA	NA	NA	NA	G	G	G	R	R	G	G	G	G	R	G	R	G	R	G	G	G	G	G	G	G	G	G	G	G	G	G	R	R	G	G	G	G	R	G	G	G	G	G
CCallv2c18772_344	C/A	1	41.209	+	NA	NA	NA	NA	NA	NA	C	C	C	M	M	C	C	C	C	M	C	M	C	M	C	C	C	C	C	C	C	C	C	C	C	C	C	M	M	C	C	C	C	M	C	C	C	C	C
CCallv2c18772_94	A/C	1	41.209	+	NA	NA	NA	NA	NA	NA	A	A	A	A	A	A	A	A	A	A	A	A	A	A	A	A	A	A	A	A	A	A	A	A	A	A	A	A	A	A	A	A	A	A	A	A	A	A	A
CCallv2c44289_306	A/G	1	41.209	+	NA	NA	NA	NA	NA	NA	A	A	A	A	A	A	A	A	A	A	A	A	A	A	A	A	A	A	A	A	A	A	A	A	A	A	A	A	A	A	A	A	A	A	A	A	A	A	A
CCallv2c5555_223	A/G	1	41.209	+	NA	NA	NA	NA	NA	NA	N	N	N	N	N	N	N	N	N	N	N	N	N	N	N	N	N	N	N	N	N	N	N	N	N	N	N	N	N	N	N	N	N	N	N	N	N	N	N
AC454v3c22087_900	G/A	1	41.3	+	NA	NA	NA	NA	NA	NA	G	G	R	R	R	G	G	G	G	A	G	R	G	R	G	G	G	G	G	G	G	G	G	G	G	G	G	R	R	G	R	G	G	R	G	G	G	G	G
AC454v3c2875_629	A/G	1	41.3	+	NA	NA	NA	NA	NA	NA	A	A	A	A	A	A	A	A	A	A	A	A	A	A	A	A	A	A	A	A	A	A	A	A	A	A	A	A	A	A	A	A	A	A	A	A	A	A	A
AC454v3c2875_911	A/G	1	41.3	+	NA	NA	NA	NA	NA	NA	G	A	A	A	A	A	G	G	G	A	G	A	G	A	A	N	G	G	G	G	G	G	A	A	G	A	A	A	A	N	A	G	A	A	N	N	G	A	N
AC454v3c5619_294	G/A	1	41.3	+	NA	NA	NA	NA	NA	NA	R	G	G	R	R	G	R	G	G	R	R	R	G	R	G	R	R	G	G	G	G	R	G	R	R	G	G	R	R	R	G	G	R	R	G	G	R	G	G
CCallv2c2283_1534	A/G	1	41.3	+	NA	NA	NA	NA	NA	NA	A	A	A	A	A	A	A	A	A	A	A	A	A	A	A	A	A	A	A	A	A	A	A	A	A	A	A	A	A	A	A	A	A	A	A	A	A	A	A
CCallv2c2283_550	G/A	1	41.3	+	NA	NA	NA	NA	NA	NA	G	G	G	G	G	G	G	G	G	G	G	G	G	G	G	G	G	G	G	G	G	G	G	G	G	G	G	G	G	G	G	G	G	G	G	G	G	G	G
CCallv2c29641_823	G/A	1	41.3	+	NA	NA	NA	NA	NA	NA	G	G	G	G	G	G	G	G	G	G	G	G	G	G	G	G	G	G	G	G	G	G	G	G	G	G	G	G	G	G	G	G	G	G	G	G	G	G	G
CCallv2c30374_801	G/A	1	41.3	+	NA	NA	NA	NA	NA	NA	G	G	G	R	R	G	G	G	G	R	G	R	G	R	G	G	G	G	G	G	G	G	G	G	G	G	G	R	R	G	G	G	G	R	G	G	G	G	G
CCallv2c40470_1101	A/G	1	41.3	+	NA	NA	NA	NA	NA	NA	A	A	A	A	A	A	A	A	A	A	A	A	A	A	A	A	A	A	A	A	N	A	A	N	A	A	A	A	A	A	A	A	A	A	A	N	A	A	A
CCallv2c4168_418	A/G	1	41.3	+	NA	NA	NA	NA	NA	NA	A	R	A	N	A	A	N	R	A	A	N	N	R	R	A	R	A	N	A	A	A	A	N	A	A	A	N	A	A	A	A	A	A	A	R	A	A	A	A
CCallv2c4168_61	G/A	1	41.3	+	NA	NA	NA	NA	NA	NA	G	G	G	G	G	G	G	G	G	G	G	G	G	G	G	G	G	G	G	G	G	G	G	G	G	G	G	G	G	G	G	G	G	G	G	G	G	G	G
CCallv2c43506_313	A/G	1	41.3	+	NA	NA	NA	NA	NA	NA	A	A	A	A	A	A	A	A	A	A	A	A	A	A	A	A	A	A	A	A	A	A	A	A	A	A	A	A	A	A	A	A	A	A	A	A	A	A	A
CCallv2c7506_216	G/A	1	41.3	+	NA	NA	NA	NA	NA	NA	G	G	G	G	R	G	G	G	G	R	G	R	G	R	G	G	G	G	G	G	G	G	G	G	G	G	G	R	R	G	G	G	G	R	G	G	G	G	G
AC454v3c24564_506	A/G	1	41.335	+	NA	NA	NA	NA	NA	NA	R	A	A	A	A	A	A	A	A	A	R	A	A	A	A	A	R	G	A	A	G	A	A	A	A	A	A	A	A	A	A	G	A	A	A	A	A	A	A
CCallv2c12838_213	G/A	1	41.335	+	NA	NA	NA	NA	NA	NA	G	G	G	G	G	G	G	G	G	G	G	G	G	G	G	G	G	G	G	G	G	G	G	G	G	G	G	G	G	G	G	G	G	G	G	G	G	G	G
CCallv2c1399_246	G/A	1	41.335	+	NA	NA	NA	NA	NA	NA	G	N	N	R	G	G	N	R	N	N	G	R	R	N	G	R	G	N	G	G	G	G	R	R	G	G	G	G	G	G	N	G	G	G	R	G	G	N	N
AC454v3c44023_229	G/A	1	41.48	+	NA	NA	NA	NA	NA	NA	G	R	G	G	G	G	G	G	G	G	G	G	R	G	G	G	G	G	G	G	G	G	G	G	G	G	R	G	R	G	R	G	G	G	G	G	G	R	G
CCallv2c27743_1255	G/A	1	41.496	+	NA	NA	NA	NA	NA	NA	N	R	N	R	N	N	N	R	N	N	N	N	N	R	N	R	N	N	N	N	N	N	N	N	N	N	N	N	N	N	N	N	N	N	N	N	N	N	N
AC454v3c15889_579	G/A	1	41.87	+	NA	NA	NA	NA	NA	NA	G	G	G	G	G	G	G	G	G	G	G	G	G	G	G	G	G	G	G	G	G	G	G	G	G	G	G	G	G	G	G	G	G	G	G	G	G	G	G
CCallv2c45938_1701	A/G	1	41.87	+	NA	NA	NA	NA	NA	NA	A	A	A	A	A	A	A	A	A	A	A	A	A	A	A	A	A	A	A	A	A	A	A	A	A	A	A	A	A	A	A	A	A	A	A	A	A	A	A
CCallv2c45938_374	G/A	1	41.87	+	NA	NA	NA	NA	NA	NA	G	N	G	G	G	G	G	G	G	G	G	G	G	R	G	R	G	G	G	G	G	G	G	G	G	G	G	G	G	G	G	G	G	G	N	G	G	G	G
CCallv2c22732_326	C/A	1	41.947	+	NA	NA	NA	NA	NA	NA	C	C	C	C	C	C	C	C	C	C	C	C	C	C	C	C	C	C	C	C	C	C	C	C	C	C	C	C	C	C	C	C	C	C	C	C	C	C	C
AC454v3c15377_284	A/C	1	41.97	+	NA	NA	NA	NA	NA	NA	A	A	A	A	A	M	N	N	N	A	A	A	A	A	M	M	A	A	N	N	A	N	N	N	M	N	A	A	A	N	A	A	A	A	N	N	N	A	N
AC454v3c15967_201	A/G	1	41.97	+	NA	NA	NA	NA	NA	NA	R	G	R	R	A	A	A	R	G	R	R	A	G	A	R	A	R	G	R	R	G	R	G	A	R	A	G	A	R	R	R	G	G	A	A	R	R	G	G
AC454v3c25730_181	A/C	1	41.97	+	NA	NA	NA	NA	NA	NA	M	A	M	M	A	M	A	A	A	A	M	M	M	A	M	M	M	M	A	A	M	A	A	M	A	M	C	M	A	M	C	M	C	M	M	A	A	C	A
CCallv2c11550_607	G/A	1	41.97	+	NA	NA	NA	NA	NA	NA	G	G	G	G	G	G	G	G	G	G	G	G	G	G	G	G	G	G	G	G	G	G	G	G	G	G	G	G	G	G	G	G	G	G	G	G	G	G	G
CCallv2c11576_130	G/C	1	41.97	+	NA	NA	NA	NA	NA	NA	G	G	G	G	G	G	G	G	G	G	G	G	G	N	G	G	G	G	G	G	G	G	G	G	G	G	G	N	G	G	G	G	G	S	G	G	G	G	G
CCallv2c30320_473	A/G	1	41.97	+	NA	NA	NA	NA	NA	NA	A	A	A	A	A	A	A	A	A	A	A	A	A	A	A	A	A	A	A	A	A	A	A	A	A	A	A	A	A	A	A	A	A	A	A	A	A	A	A
CCallv2c3033_248	G/A	1	41.97	+	NA	NA	NA	NA	NA	NA	G	G	G	G	G	G	G	G	G	G	G	G	G	G	G	G	G	G	G	G	G	G	G	G	G	G	G	G	G	G	G	G	G	G	G	G	G	G	G
CCallv2c34816_201	A/G	1	41.97	+	NA	NA	NA	NA	NA	NA	A	A	A	A	A	A	A	A	A	A	A	A	A	A	A	A	A	A	A	A	A	A	A	A	A	A	A	A	A	A	A	A	A	A	A	A	A	A	A
CCallv2c35382_793	A/G	1	41.97	+	NA	NA	NA	NA	NA	NA	A	A	A	A	A	A	A	A	A	A	A	A	A	A	A	A	A	A	A	A	A	A	A	A	A	A	A	A	A	A	A	A	A	A	A	A	A	A	A
CCallv2c41681_748	G/A	1	41.97	+	NA	NA	NA	NA	NA	NA	G	G	G	G	R	G	G	G	G	R	G	R	G	R	G	G	G	G	G	G	G	G	G	G	G	G	G	R	R	G	G	G	G	R	G	G	G	G	G
CCallv2c45031_530	G/A	1	41.97	+	NA	NA	NA	NA	NA	NA	G	G	G	G	G	G	G	G	G	G	G	G	G	G	G	G	G	G	G	G	G	G	G	G	G	G	G	G	G	G	G	G	G	G	G	G	G	G	G
AC454v3c17070_1110	G/A	1	42.07	+	NA	NA	NA	NA	NA	NA	A	N	R	R	G	R	R	N	R	R	A	G	G	R	R	R	A	A	G	G	A	R	G	R	R	R	A	R	G	A	R	A	A	R	A	G	R	A	R
CCallv2c12609_1969	A/G	1	42.07	+	NA	NA	NA	NA	NA	NA	A	A	A	A	A	A	A	A	A	A	A	A	A	A	A	A	A	A	A	A	A	A	A	A	A	A	A	A	A	A	A	A	A	A	A	A	A	A	A
CCallv2c30450_1020	A/G	1	42.12	+	NA	NA	NA	NA	NA	NA	A	A	A	A	A	A	A	A	A	A	A	A	A	A	A	A	A	A	A	A	A	A	A	A	A	A	A	A	A	A	A	A	A	A	A	A	A	A	A
AC454v3c27751_1403	G/A	1	42.171	+	NA	NA	NA	NA	NA	NA	G	G	G	G	G	G	G	G	G	G	G	G	G	G	G	G	G	G	G	G	G	G	G	G	G	G	G	G	G	G	G	G	G	G	G	G	G	G	G
AC454v3c27751_599	G/A	1	42.171	+	NA	NA	NA	NA	NA	NA	G	G	G	G	G	G	N	G	G	G	G	G	G	G	G	G	G	G	G	G	G	G	G	G	G	G	G	G	G	G	G	G	G	G	G	G	G	G	G
CCallv2c42319_225	G/A	1	42.769	+	NA	NA	NA	NA	NA	NA	G	G	G	R	R	G	G	G	G	R	G	R	G	R	G	G	G	G	G	G	G	G	G	G	G	G	G	R	R	G	G	G	G	R	G	G	G	G	G
AC454v3c43679_76	A/C	1	42.813	+	NA	NA	NA	NA	NA	NA	N	A	N	A	A	A	A	A	N	A	N	A	A	A	A	A	N	A	A	A	A	A	N	A	A	A	A	A	A	N	A	A	A	A	A	A	A	A	N
AC454v3c6103_129	G/A	1	42.813	+	NA	NA	NA	NA	NA	NA	N	G	N	N	N	A	N	N	N	N	N	N	N	G	A	N	R	N	N	N	N	N	N	N	N	R	N	R	N	N	N	N	N	R	G	N	N	N	N
CCallv2c22390_631	A/T	1	42.929	+	NA	NA	NA	NA	NA	NA	A	A	A	A	A	A	A	A	A	A	A	A	A	A	A	A	A	A	A	A	A	A	A	A	A	A	A	A	A	A	A	A	A	A	A	A	A	A	A
AC454v3c13824_216	A/G	1	43.388	+	NA	NA	NA	NA	NA	NA	N	N	N	N	N	N	N	N	N	N	N	N	N	A	N	N	N	R	N	N	N	N	N	N	N	N	N	N	N	N	N	N	N	N	N	N	N	N	N
AC454v3c20219_481	A/G	1	43.388	+	NA	NA	NA	NA	NA	NA	A	A	R	R	R	A	R	R	A	A	A	R	R	R	R	R	R	R	R	R	R	A	R	R	A	R	A	R	A	A	R	A	R	R	R	A	R	R	R
AC454v3c27871_2119	A/G	1	43.388	+	NA	NA	NA	NA	NA	NA	R	A	R	N	R	G	R	R	R	R	R	A	A	A	G	R	R	R	R	R	R	R	R	G	R	G	G	R	A	R	R	R	G	R	A	R	R	G	R
AC454v3c27871_2227	G/A	1	43.388	+	NA	NA	NA	NA	NA	NA	R	R	R	G	G	G	G	G	G	G	R	R	R	G	G	G	R	R	G	G	R	R	R	G	R	G	G	G	G	R	R	R	G	G	A	G	R	G	G
AC454v3c27871_2617	A/G	1	43.388	+	NA	NA	NA	NA	NA	NA	A	A	A	A	A	N	A	A	A	A	A	A	A	A	A	A	A	A	A	A	A	A	A	A	A	N	N	A	A	A	A	A	N	A	A	A	A	N	N
AC454v3c3479_929	C/A	1	43.388	+	NA	NA	NA	NA	NA	NA	C	C	C	M	M	A	C	C	M	C	C	M	C	C	M	C	C	M	C	C	M	A	C	M	A	M	A	M	C	C	M	M	M	M	C	C	A	A	M
CCallv2c1716_212	A/G	1	43.388	+	NA	NA	NA	NA	NA	NA	A	A	A	A	A	A	A	A	A	A	A	A	A	A	A	A	A	A	A	A	A	A	A	A	A	A	A	A	A	A	A	A	A	A	A	A	A	A	A
CCallv2c40754_629	A/C	1	43.388	+	NA	NA	NA	NA	NA	NA	A	A	A	A	A	A	A	A	A	A	A	A	A	A	A	A	A	A	A	A	A	A	A	A	A	A	A	A	A	A	A	A	A	A	A	A	A	A	A
CCallv2c43281_1263	A/G	1	43.388	+	NA	NA	NA	NA	NA	NA	A	A	A	A	A	A	A	A	A	A	A	A	A	A	A	A	A	A	A	A	A	A	A	A	A	A	A	A	A	N	A	A	A	A	A	A	A	A	A
CCallv2c43281_2214	A/G	1	43.388	+	NA	NA	NA	NA	NA	NA	A	A	A	A	A	A	A	A	A	A	A	A	A	A	A	A	A	A	A	A	A	A	A	A	A	A	A	A	A	A	A	A	A	A	A	A	A	A	A
CCallv2c44291_382	G/A	1	43.388	+	NA	NA	NA	NA	NA	NA	G	G	G	G	G	G	G	G	G	G	G	G	G	G	G	G	G	G	G	G	G	G	G	G	G	G	G	G	G	G	G	G	G	G	G	G	G	G	G
CCallv2c46590_361	G/A	1	43.388	+	NA	NA	NA	NA	NA	NA	G	G	G	R	R	G	G	G	G	R	G	R	G	R	G	G	G	G	G	G	G	G	G	G	G	G	G	R	R	G	G	G	G	R	G	G	G	G	G
CCallv2c6825_1144	A/T	1	43.716	+	NA	NA	NA	NA	NA	NA	A	A	A	A	A	A	A	A	A	A	A	A	A	A	A	A	A	A	A	A	A	A	A	A	A	A	A	A	A	A	A	A	A	A	A	A	A	A	A
AC454v3c30825_129	G/A	1	44.013	+	NA	NA	NA	NA	NA	NA	R	R	R	G	R	R	R	R	R	G	R	G	G	R	R	R	R	A	R	R	A	A	G	G	A	R	R	G	G	R	R	A	G	G	G	R	A	R	R
AC454v3c30825_73	T/A	1	44.013	+	NA	NA	NA	NA	NA	NA	T	W	W	T	T	T	T	T	T	T	T	T	W	T	T	T	T	T	T	T	T	T	W	T	T	T	T	T	T	T	W	T	T	T	W	T	T	T	T
AC454v3c4089_174	A/G	1	44.016	+	NA	NA	NA	NA	NA	NA	R	G	G	R	A	A	G	R	R	N	R	R	G	A	R	R	R	R	R	R	R	R	G	R	R	R	R	R	A	R	R	R	R	R	R	N	R	R	R
AC454v3c4754_1034	G/A	1	44.016	+	NA	NA	NA	NA	NA	NA	G	G	G	G	G	G	G	G	G	G	G	G	G	G	G	G	G	G	G	G	G	G	G	G	G	G	G	G	G	G	G	G	G	G	G	G	G	G	G
AC454v3c4754_1276	A/C	1	44.016	+	NA	NA	NA	NA	NA	NA	A	A	A	A	A	A	A	A	A	A	A	A	A	A	A	A	A	A	A	A	A	A	A	A	A	A	A	A	A	A	A	A	A	A	A	A	A	A	A
AC454v3c4754_1455	A/G	1	44.016	+	NA	NA	NA	NA	NA	NA	A	N	A	A	N	A	N	N	N	N	A	N	A	N	A	N	A	A	N	N	A	A	A	N	A	N	A	A	N	A	A	A	A	A	N	N	A	A	N
CCallv2c31450_1959	G/A	1	44.016	+	NA	NA	NA	NA	NA	NA	G	G	G	R	R	G	G	G	G	R	G	R	G	R	G	G	G	G	G	G	G	G	G	G	G	G	G	R	R	G	G	G	G	R	G	G	G	G	G
CCallv2c44022_578	G/A	1	44.239	+	NA	NA	NA	NA	NA	NA	G	G	G	G	G	G	G	G	G	G	G	G	G	G	G	G	G	G	G	G	G	G	G	G	G	G	G	G	G	G	G	G	G	G	G	G	G	G	G
AC454v3c14085_1046	G/A	1	44.251	+	NA	NA	NA	NA	NA	NA	G	G	G	G	G	G	G	G	G	G	G	G	G	G	G	G	G	G	G	G	G	G	G	G	G	G	G	G	G	G	G	G	G	G	G	G	G	G	G
CCallv2c18973_622	A/G	1	44.251	+	NA	NA	NA	NA	NA	NA	A	A	R	G	G	R	R	R	R	R	A	R	A	G	A	G	A	R	R	R	R	G	G	A	G	R	R	G	R	A	A	R	R	G	A	R	G	R	R
CCallv2c18973_991	G/A	1	44.251	+	NA	NA	NA	NA	NA	NA	G	G	G	G	G	G	G	G	G	G	G	G	G	G	G	G	N	G	G	G	G	G	G	G	G	G	G	G	G	G	G	G	G	G	G	G	G	G	G
CCallv2c40204_315	G/C	1	44.251	+	NA	NA	NA	NA	NA	NA	G	G	G	G	G	G	G	G	G	G	G	G	G	G	G	G	G	G	G	G	G	G	G	G	G	G	G	G	G	G	G	G	G	G	G	G	G	G	G
CCallv2c6040_553	A/G	1	44.255	+	NA	NA	NA	NA	NA	NA	A	A	A	R	R	A	A	A	A	R	A	R	A	R	A	A	A	A	A	A	A	A	R	A	A	A	A	R	R	A	A	A	A	R	A	A	A	A	A
CCallv2c6040_604	G/A	1	44.255	+	NA	NA	NA	NA	NA	NA	G	G	G	R	R	G	G	G	G	R	G	R	G	R	G	G	G	G	G	G	G	G	R	G	G	G	G	R	R	G	G	G	G	R	G	G	G	G	G
AC454v3c16865_207	T/A	1	44.3	+	NA	NA	NA	NA	NA	NA	N	N	N	N	N	N	N	N	N	N	N	N	N	T	N	T	N	N	N	N	T	N	N	N	N	N	N	N	N	N	N	N	T	N	N	N	N	T	N
AC454v3c16865_279	G/A	1	44.3	+	NA	NA	NA	NA	NA	NA	G	G	G	G	G	G	G	G	G	G	G	G	G	G	G	N	G	G	G	G	G	G	G	G	G	G	G	G	G	G	G	G	G	G	N	G	G	G	G
CCallv2c10079_563	C/A	1	44.3	+	NA	NA	NA	NA	NA	NA	C	C	C	M	M	C	C	C	C	M	C	M	C	M	C	C	C	C	C	C	C	C	M	C	C	C	C	M	M	C	C	C	C	M	C	C	C	C	C
CCallv2c29568_416	A/G	1	44.3	+	NA	NA	NA	NA	NA	NA	A	A	A	R	R	A	A	A	A	R	A	R	A	R	A	A	A	A	A	A	A	A	R	A	A	A	A	R	R	A	A	A	A	R	A	A	A	A	A
CCallv2c38979_883	G/A	1	44.3	+	NA	NA	NA	NA	NA	NA	G	G	G	G	G	G	G	G	G	G	G	G	G	G	G	G	G	G	G	G	G	G	G	G	G	G	G	G	G	G	G	G	G	G	G	G	G	G	G
CCallv2c45708_272	G/A	1	44.3	+	NA	NA	NA	NA	NA	NA	G	G	G	R	R	G	G	G	G	R	G	R	G	R	G	G	G	G	G	G	G	G	R	G	G	G	G	R	R	G	G	G	G	R	G	G	G	G	G
CCallv2c5087_826	A/G	1	44.3	+	NA	NA	NA	NA	NA	NA	A	A	A	R	R	A	A	A	A	R	A	R	A	R	A	A	A	A	A	A	A	A	R	A	A	A	A	R	R	A	A	A	A	R	A	A	A	A	A
CCallv2c318_1074	A/G	1	44.6	+	NA	NA	NA	NA	NA	NA	A	A	A	A	A	A	A	A	A	A	A	A	A	A	A	A	A	A	A	A	A	A	A	A	A	A	A	A	A	A	A	A	A	A	A	A	A	A	A
CCallv2c47204_1138	A/G	1	44.6	+	NA	NA	NA	NA	NA	NA	A	A	A	A	A	A	A	N	A	A	A	A	N	R	A	N	A	N	A	A	A	A	A	A	A	A	A	A	A	A	A	A	A	A	A	N	A	A	N
CCallv2c47204_733	G/A	1	44.6	+	NA	NA	NA	NA	NA	NA	G	G	G	G	G	G	G	G	G	G	G	G	G	G	G	G	G	G	G	G	G	G	G	G	G	G	G	G	G	G	G	G	G	G	G	G	G	G	G
CCallv2c47204_771	A/G	1	44.6	+	NA	NA	NA	NA	NA	NA	A	A	A	A	A	A	A	A	A	A	A	A	A	A	A	A	A	A	A	A	A	A	A	A	A	A	A	A	A	A	A	A	A	A	A	A	A	A	A
AC454v3c43898_1474	A/G	1	44.825	+	NA	NA	NA	NA	NA	NA	A	A	A	A	A	A	A	A	A	A	A	A	A	A	A	A	A	A	A	A	A	A	A	A	A	A	A	N	A	A	A	A	A	A	A	N	A	A	A
AC454v3c43898_1986	G/A	1	44.825	+	NA	NA	NA	NA	NA	NA	G	G	G	G	G	G	G	G	G	G	G	G	G	G	G	G	G	G	G	G	G	G	G	G	G	G	G	G	G	G	G	G	G	G	G	G	G	G	G
CCallv2c3029_393	A/G	1	44.825	+	NA	NA	NA	NA	NA	NA	A	R	A	N	A	A	N	N	N	A	N	N	R	N	N	R	A	R	A	A	A	A	R	N	A	A	N	A	A	A	A	A	A	A	N	N	A	A	N
CCallv2c8379_102	G/A	1	44.825	+	NA	NA	NA	NA	NA	NA	G	R	G	G	G	G	G	N	G	G	G	G	N	G	G	N	G	G	G	G	N	G	G	G	G	G	G	G	G	G	N	G	G	G	N	N	G	G	G
AC454v3c10150_200	A/G	1	44.985	+	NA	NA	NA	NA	NA	NA	A	R	A	N	A	A	A	R	A	A	A	N	N	R	A	R	A	A	N	A	A	A	A	A	A	A	A	A	A	A	A	A	A	A	N	A	A	A	A
AC454v3c11348_2889	A/T	1	44.985	+	NA	NA	NA	NA	NA	NA	N	N	N	N	N	N	N	N	N	N	N	N	N	N	N	N	N	N	N	N	N	N	N	N	N	N	N	N	N	N	N	N	N	N	N	N	N	N	N
AC454v3c22799_1576	G/A	1	44.985	+	NA	NA	NA	NA	NA	NA	G	G	R	G	G	R	R	G	G	G	G	R	G	G	R	G	G	G	G	G	G	G	G	G	G	G	G	G	R	G	R	G	G	G	G	G	G	G	G
AC454v3c36487_195	G/A	1	44.985	+	NA	NA	NA	NA	NA	NA	G	G	G	G	G	G	G	R	R	G	G	G	G	R	G	G	G	G	R	R	G	R	G	G	R	G	R	R	G	R	R	G	G	R	R	R	R	R	R
AC454v3c40223_1010	A/G	1	44.985	+	NA	NA	NA	NA	NA	NA	A	A	R	A	A	A	A	A	A	A	A	A	R	A	A	A	A	A	A	A	A	A	A	A	A	A	A	R	A	A	A	A	A	R	R	A	A	A	A
AC454v3c5385_1720	A/G	1	44.985	+	NA	NA	NA	NA	NA	NA	A	A	A	A	A	A	A	A	A	A	A	A	A	A	A	A	A	A	A	A	A	N	A	A	N	A	A	A	A	A	A	A	A	A	A	A	N	A	A
CCallv2c2063_400	A/T	1	44.985	+	NA	NA	NA	NA	NA	NA	N	N	N	N	N	N	N	N	N	N	N	N	N	N	N	N	N	N	N	N	N	N	N	N	N	N	N	N	N	N	N	N	N	N	N	N	N	N	N
CCallv2c21742_1349	G/A	1	44.985	+	NA	NA	NA	NA	NA	NA	G	G	G	G	G	G	G	G	G	G	G	G	G	G	G	G	G	G	G	G	G	G	G	G	G	G	G	G	G	G	G	G	G	G	G	G	G	G	G
CCallv2c21742_1469	C/A	1	44.985	+	NA	NA	NA	NA	NA	NA	C	C	C	M	M	C	C	C	C	M	C	M	C	M	C	C	C	C	C	C	C	C	M	C	C	C	C	M	M	C	C	C	C	M	C	C	C	C	C
CCallv2c21742_3566	G/A	1	44.985	+	NA	NA	NA	NA	NA	NA	G	G	G	R	R	G	G	G	G	R	G	R	G	R	G	G	G	G	G	G	G	G	R	G	G	G	G	R	R	G	G	G	G	R	G	G	G	G	G
CCallv2c27936_445	A/G	1	44.985	+	NA	NA	NA	NA	NA	NA	A	A	A	A	A	A	A	A	A	A	A	A	A	A	A	A	A	A	A	A	A	A	A	A	A	A	A	A	A	A	A	A	A	A	A	A	A	A	A
CCallv2c28740_574	A/T	1	44.985	+	NA	NA	NA	NA	NA	NA	A	A	A	A	A	A	A	A	A	A	A	A	A	A	A	A	A	A	A	A	A	A	A	A	A	A	A	A	A	A	A	A	A	A	A	A	A	A	A
CCallv2c29892_496	G/A	1	44.985	+	NA	NA	NA	NA	NA	NA	G	G	G	G	G	G	G	G	G	G	G	G	G	G	G	G	G	G	G	G	G	G	G	G	G	G	G	G	G	G	G	G	G	G	G	G	G	G	G
CCallv2c3187_830	G/A	1	44.985	+	NA	NA	NA	NA	NA	NA	G	G	G	G	G	G	G	G	G	G	G	G	G	G	G	G	G	G	G	G	G	G	G	G	G	G	G	G	G	G	G	G	G	G	G	G	G	G	G
CCallv2c39542_2179	A/G	1	44.985	+	NA	NA	NA	NA	NA	NA	A	A	A	A	A	A	A	A	A	A	A	A	A	A	A	A	A	A	A	A	A	A	A	A	A	A	A	A	A	A	A	A	A	A	A	A	A	A	A
CCallv2c40213_458	A/G	1	44.985	+	NA	NA	NA	NA	NA	NA	N	A	A	A	A	N	N	A	A	A	A	A	A	A	N	A	N	A	A	A	N	N	A	A	N	N	N	A	A	N	A	N	N	A	A	N	N	N	A
CCallv2c42625_3588	A/G	1	44.985	+	NA	NA	NA	NA	NA	NA	A	A	A	A	A	A	A	A	A	A	A	A	A	A	A	A	A	A	A	A	A	A	A	A	A	A	A	A	A	A	A	A	A	A	A	A	A	A	A
CCallv2c42625_3957	A/G	1	44.985	+	NA	NA	NA	NA	NA	NA	A	A	A	A	A	A	A	A	A	A	A	A	A	A	A	A	A	A	A	A	A	A	A	A	A	A	A	A	A	A	A	A	A	A	A	A	A	A	A
CCallv2c42625_4502	A/G	1	44.985	+	NA	NA	NA	NA	NA	NA	A	A	A	A	A	A	A	A	A	A	A	A	A	A	A	A	A	A	A	A	A	A	A	A	A	A	A	A	A	A	A	A	A	A	A	A	A	A	A
CCallv2c42625_5828	A/G	1	44.985	+	NA	NA	NA	NA	NA	NA	A	A	A	R	R	A	A	A	A	R	A	R	A	R	A	A	A	A	A	A	A	A	R	A	A	A	A	R	R	A	A	A	A	R	A	A	A	A	A
CCallv2c44653_647	A/G	1	44.985	+	NA	NA	NA	NA	NA	NA	N	N	N	N	N	N	N	N	N	N	N	N	N	N	N	N	N	N	N	N	N	N	N	N	N	N	N	N	N	N	N	N	N	N	N	N	N	N	N
CCallv2c45303_345	G/A	1	44.985	+	NA	NA	NA	NA	NA	NA	G	G	G	G	G	R	R	R	G	G	G	G	G	R	G	G	G	G	R	R	G	G	G	G	G	G	G	G	G	G	G	G	G	G	G	R	G	G	G
CCallv2c4944_366	C/A	1	44.985	+	NA	NA	NA	NA	NA	NA	C	C	C	M	M	C	C	C	C	M	C	M	C	M	C	C	C	C	C	C	C	C	M	C	C	C	C	M	M	C	C	C	C	M	C	C	C	C	C
CCallv2c7576_1081	A/G	1	44.985	+	NA	NA	NA	NA	NA	NA	A	A	A	R	R	A	A	A	A	R	A	R	A	R	A	A	A	A	A	A	A	A	R	A	A	A	A	R	R	A	A	A	A	R	A	A	A	A	A
CCallv2c44168_798	A/G	1	45.006	+	NA	NA	NA	NA	NA	NA	A	A	A	A	A	A	A	A	A	A	A	A	A	A	A	A	A	A	A	A	A	A	A	A	A	A	A	A	A	A	A	A	A	A	A	A	A	A	A
CCallv2c6815_612	G/A	1	45.006	+	NA	NA	NA	NA	NA	NA	G	G	G	G	G	G	G	G	G	G	G	G	G	G	G	G	G	G	G	G	G	G	G	G	G	G	G	G	G	G	G	G	G	G	G	G	G	G	G
CCallv2c40070_318	G/A	1	45.016	+	NA	NA	NA	NA	NA	NA	G	G	G	G	G	G	G	G	G	G	G	G	G	G	G	G	G	G	G	G	G	G	G	G	G	G	G	G	G	G	G	G	G	G	G	G	G	G	G
CCallv2c9795_244	G/A	1	45.016	+	NA	NA	NA	NA	NA	NA	N	N	R	G	G	R	N	N	N	G	N	G	N	G	N	N	N	N	N	N	N	N	G	N	N	N	N	G	G	N	N	N	N	G	R	N	N	N	N
AC454v3c23701_276	A/G	1	45.185	+	NA	NA	NA	NA	NA	NA	N	N	N	N	N	N	N	N	N	N	N	N	N	N	N	N	N	N	N	N	N	N	N	N	N	N	N	N	N	N	N	N	N	N	N	N	N	N	N
AC454v3c5284_357	A/C	1	45.185	+	NA	NA	NA	NA	NA	NA	N	N	N	N	N	N	N	N	N	N	N	N	N	N	N	N	N	N	N	N	N	N	N	N	N	N	N	N	N	N	N	N	N	N	N	N	N	N	N
CCallv2c19169_182	G/A	1	45.185	+	NA	NA	NA	NA	NA	NA	G	G	G	R	R	G	G	G	G	R	G	R	G	R	G	G	G	G	G	G	G	G	R	G	R	G	G	R	R	G	G	G	G	R	G	G	G	G	G
CCallv2c19169_284	G/A	1	45.185	+	NA	NA	NA	NA	NA	NA	G	G	G	G	G	G	G	G	G	G	G	G	G	G	G	G	G	G	G	G	G	G	G	G	G	G	G	G	G	G	G	G	G	G	G	G	G	G	G
CCallv2c39070_731	G/A	1	45.185	+	NA	NA	NA	NA	NA	NA	G	G	G	G	G	G	G	G	R	G	G	G	G	G	G	G	G	G	G	G	G	G	G	G	G	G	G	G	G	G	G	G	G	G	G	G	G	G	R
CCallv2c39203_78	A/G	1	45.185	+	NA	NA	NA	NA	NA	NA	A	A	A	R	R	A	A	A	A	R	A	R	A	R	A	A	A	A	A	A	A	A	R	A	A	A	A	R	R	A	A	A	A	R	A	A	A	A	A
CCallv2c40361_1003	G/A	1	45.185	+	NA	NA	NA	NA	NA	NA	R	N	G	G	G	N	R	R	R	G	N	G	R	G	N	R	R	R	R	R	R	R	G	R	R	N	R	G	G	R	G	R	R	G	R	N	R	R	R
CCallv2c9945_1028	A/G	1	45.185	+	NA	NA	NA	NA	NA	NA	A	A	A	A	R	A	A	A	A	A	A	A	A	A	A	A	A	A	A	A	A	A	A	A	A	R	A	R	R	A	A	A	A	R	A	A	A	A	A
CCallv2c383_1405	G/A	1	45.255	+	NA	NA	NA	NA	NA	NA	G	G	G	G	G	G	G	G	G	G	G	G	G	G	G	G	G	G	G	G	G	G	G	G	G	G	G	G	G	G	G	G	G	G	G	G	G	G	G
CCallv2c383_678	A/G	1	45.255	+	NA	NA	NA	NA	NA	NA	A	A	A	A	A	A	A	A	A	A	A	A	A	A	A	A	A	A	A	A	A	A	A	A	A	A	A	A	A	A	A	A	A	A	A	A	A	A	A
CCallv2c383_975	A/G	1	45.255	+	NA	NA	NA	NA	NA	NA	N	N	N	N	N	N	N	N	N	N	N	N	N	N	N	N	N	N	N	N	N	N	N	N	N	N	N	N	N	N	N	N	N	N	N	N	N	N	N
AC454v3c44045_276	G/A	1	45.725	+	NA	NA	NA	NA	NA	NA	R	N	R	N	N	R	R	N	N	N	N	N	N	A	N	G	R	G	N	N	R	R	N	N	R	R	N	N	N	N	N	R	R	N	G	N	R	R	N
CCallv2c18965_449	T/A	1	45.725	+	NA	NA	NA	NA	NA	NA	N	T	T	T	T	T	T	T	T	T	T	T	T	T	T	T	T	T	T	T	T	N	T	T	T	T	N	T	T	T	N	T	T	T	T	T	T	T	T
CCallv2c39916_1973	A/T	1	45.725	+	NA	NA	NA	NA	NA	NA	A	A	A	A	A	A	A	A	A	A	A	A	A	A	A	A	A	A	A	A	A	A	A	N	A	A	A	A	A	A	A	A	A	A	W	A	A	A	A
AC454v3c28919_257	A/G	1	45.994	+	NA	NA	NA	NA	NA	NA	R	A	A	A	A	A	A	R	G	A	R	A	A	A	A	A	R	R	R	R	R	A	A	R	A	A	A	A	A	A	A	R	A	A	R	R	R	A	G
CCallv2c45557_415	A/G	1	46.059	+	NA	NA	NA	NA	NA	NA	A	A	A	A	A	A	A	A	A	A	A	A	A	A	A	A	A	A	A	A	A	A	A	A	A	A	A	A	A	A	A	A	A	A	A	A	A	A	A
CCallv2c45557_497	A/G	1	46.059	+	NA	NA	NA	NA	NA	NA	A	A	A	A	A	A	A	A	A	A	A	A	A	A	A	A	A	A	A	A	A	A	A	A	A	A	A	A	A	A	A	A	A	A	A	A	A	A	A
CCallv2c5790_816	C/A	1	46.059	+	NA	NA	NA	NA	NA	NA	C	N	C	M	M	C	C	C	C	M	C	M	N	M	C	N	C	C	C	C	C	C	M	N	M	C	C	M	M	C	C	C	C	M	N	C	C	C	C
CCallv2c44436_1862	G/A	1	46.772	+	NA	NA	NA	NA	NA	NA	G	G	G	G	G	G	G	G	G	G	G	G	G	G	G	G	G	G	G	G	G	G	G	G	G	G	G	G	G	G	G	G	G	G	G	G	G	G	G
CCallv2c13514_163	T/A	1	48.562	+	NA	NA	NA	NA	NA	NA	T	T	T	N	T	T	T	T	T	T	T	T	T	A	T	W	T	T	T	T	T	T	T	T	T	T	T	T	T	T	T	T	T	T	T	T	T	T	T
AC454v3c13606_257	G/A	1	49.975	+	NA	NA	NA	NA	NA	NA	G	G	G	G	G	G	G	G	G	G	G	G	G	N	G	G	G	G	G	G	G	G	G	G	G	G	G	G	G	G	G	G	G	G	N	G	G	G	G
AC454v3c14260_616	G/C	1	49.975	+	NA	NA	NA	NA	NA	NA	N	N	N	N	N	N	N	N	N	N	N	N	N	N	N	N	N	N	N	N	N	N	N	N	N	N	N	N	N	N	N	N	N	N	N	N	N	N	N
AC454v3c24448_1577	G/C	1	49.975	+	NA	NA	NA	NA	NA	NA	N	N	N	N	N	N	N	N	N	N	N	N	G	N	N	N	N	N	N	N	N	N	N	G	N	N	N	N	N	N	N	N	N	N	N	N	N	N	N
AC454v3c34713_1137	G/C	1	49.975	+	NA	NA	NA	NA	NA	NA	G	G	G	G	G	G	G	G	G	G	G	G	G	N	G	G	G	G	G	G	G	G	G	G	G	G	G	G	G	G	G	G	G	G	G	G	G	N	G
AC454v3c38042_815	G/C	1	49.975	+	NA	NA	NA	NA	NA	NA	N	N	N	N	N	N	N	N	N	N	N	N	N	N	N	N	N	N	N	N	N	N	N	N	N	N	N	N	N	N	N	N	N	N	N	N	N	N	N
AC454v3c6599_347	G/A	1	49.975	+	NA	NA	NA	NA	NA	NA	G	R	G	G	G	R	G	G	G	G	G	G	R	G	R	G	G	G	G	G	G	G	G	G	G	G	G	G	G	R	G	G	G	G	G	G	G	G	G
CCallv2c2948_812	G/A	1	49.975	+	NA	NA	NA	NA	NA	NA	G	G	G	G	R	G	G	G	G	R	G	R	G	R	G	G	G	G	G	G	G	G	R	G	R	G	G	G	R	G	G	G	G	G	G	G	G	G	G
AC454v3c35789_412	G/A	1	50.508	+	NA	NA	NA	NA	NA	NA	G	R	R	R	G	A	G	A	A	R	G	G	R	R	R	G	G	G	A	A	G	G	R	R	G	G	G	R	G	A	R	G	R	R	G	A	R	G	A
CCallv2c842_61	G/A	1	50.508	+	NA	NA	NA	NA	NA	NA	G	G	G	G	R	G	G	G	G	R	G	R	G	R	G	G	G	G	G	G	G	G	R	G	R	G	G	R	R	G	G	G	G	R	G	G	G	G	G
AC454v3c16471_249	G/A	1	50.608	+	NA	NA	NA	NA	NA	NA	A	R	G	G	G	G	R	R	A	R	A	G	R	G	R	G	A	R	R	R	A	G	R	A	G	R	R	R	R	R	G	A	R	R	R	R	R	R	A
CCallv2c3705_1154	G/A	1	50.608	+	NA	NA	NA	NA	NA	NA	G	G	G	R	R	G	G	G	G	R	G	R	G	R	G	G	G	G	G	G	G	G	R	G	R	G	G	R	R	G	G	G	G	R	G	G	G	G	G
CCallv2c3705_1563	G/A	1	50.608	+	NA	NA	NA	NA	NA	NA	G	G	G	R	R	G	G	G	G	R	G	R	G	R	G	N	G	G	G	G	G	G	R	G	R	G	G	R	R	G	G	G	G	R	G	G	G	G	G
CCallv2c40729_430	G/A	1	50.608	+	NA	NA	NA	NA	NA	NA	G	G	G	G	G	G	G	G	G	G	G	G	G	G	G	G	G	G	G	G	G	G	G	G	G	G	G	G	G	G	G	G	G	G	G	G	G	G	G
AC454v3c42691_472	G/A	1	50.725	+	NA	NA	NA	NA	NA	NA	G	R	R	R	G	G	G	R	G	R	G	G	R	R	G	R	G	G	R	R	G	G	G	G	G	G	R	G	R	R	R	G	A	G	G	R	G	R	G
AC454v3c42691_529	A/G	1	50.725	+	NA	NA	NA	NA	NA	NA	A	A	A	A	A	A	N	A	A	A	A	A	A	A	N	A	A	A	A	A	A	A	A	A	A	A	A	N	A	A	A	A	A	N	A	A	A	A	A
AC454v3c45241_250	G/A	1	55.072	+	NA	NA	NA	NA	NA	NA	G	G	G	G	G	G	G	G	G	G	G	G	G	G	G	G	G	G	G	G	G	G	G	G	G	G	G	G	G	G	G	G	G	G	G	G	G	G	G
AC454v3c31615_1166	G/A	1	55.269	+	NA	NA	NA	NA	NA	NA	G	G	G	A	R	G	G	A	A	A	G	A	R	A	G	R	G	G	A	A	G	R	A	R	R	G	G	G	A	R	G	G	A	G	G	A	A	R	A
AC454v3c31615_797	T/A	1	55.269	+	NA	NA	NA	NA	NA	NA	T	N	N	W	N	T	N	W	N	N	W	W	N	A	N	W	T	N	W	N	T	T	N	T	T	T	N	T	T	N	N	T	T	T	W	T	T	N	N
CCallv2c1655_2633	G/A	1	55.808	+	NA	NA	NA	NA	NA	NA	N	N	N	N	N	N	N	N	N	N	N	N	R	A	N	N	G	N	N	N	N	N	R	N	N	N	N	N	N	N	N	N	N	N	N	N	N	N	N
CCallv2c1655_586	A/G	1	55.808	+	NA	NA	NA	NA	NA	NA	A	A	A	A	A	A	A	A	A	A	A	A	A	A	A	A	A	A	A	A	A	A	A	A	A	A	A	A	A	A	A	A	A	A	A	A	A	A	A
CCallv2c40794_1082	G/A	1	55.808	+	NA	NA	NA	NA	NA	NA	G	G	G	G	G	G	G	G	G	G	G	G	G	G	G	G	G	G	G	G	G	G	G	G	G	G	G	G	G	G	G	G	G	G	G	G	G	G	G
CCallv2c40794_1594	A/G	1	55.808	+	NA	NA	NA	NA	NA	NA	N	N	N	N	N	N	N	N	N	N	N	N	N	N	N	N	N	N	N	N	N	N	N	N	N	N	N	N	N	N	N	N	N	N	N	N	N	N	N
CCallv2c5412_324	A/G	1	55.808	+	NA	NA	NA	NA	NA	NA	A	A	A	A	R	A	A	A	A	R	A	R	A	R	A	N	A	N	A	A	A	A	R	A	R	A	A	A	R	A	A	A	A	A	A	N	A	A	R
CCallv2c5412_570	A/G	1	55.808	+	NA	NA	NA	NA	NA	NA	A	A	A	A	R	A	A	A	A	R	A	R	A	R	A	A	A	A	A	A	A	A	R	A	R	A	A	A	R	A	A	A	A	A	A	A	A	A	R
CCallv2c4788_289	G/A	1	56.529	+	NA	NA	NA	NA	NA	NA	G	G	G	G	R	G	G	G	G	G	G	G	G	G	G	G	G	G	G	G	G	R	G	G	R	R	G	G	G	G	G	G	G	G	R	G	G	G	G
AC454v3c1692_273	A/G	1	57.096	+	NA	NA	NA	NA	NA	NA	A	A	A	A	A	A	A	A	A	A	A	A	A	A	A	A	A	A	A	A	A	A	A	A	A	A	A	A	A	A	A	A	A	A	A	A	A	A	A
CCallv2c16171_65	G/A	1	57.096	+	NA	NA	NA	NA	NA	NA	G	G	G	G	G	G	G	G	G	G	G	G	G	R	G	G	G	G	G	G	G	G	G	G	G	G	G	G	G	G	G	G	G	G	G	G	G	G	G
CCallv2c6273_540	A/C	1	57.096	+	NA	NA	NA	NA	NA	NA	A	A	A	A	M	N	A	A	A	N	A	N	A	C	A	N	A	A	A	A	A	A	C	A	M	A	A	A	N	A	A	A	A	A	A	A	A	A	N
AC454v3c6736_423	G/A	1	57.346	+	NA	NA	NA	NA	NA	NA	N	G	G	G	N	N	G	N	G	G	N	G	G	R	N	G	N	N	N	N	N	N	N	N	N	N	G	N	N	N	G	N	N	N	N	N	N	G	G
AC454v3c12180_1007	C/G	1	57.777	+	NA	NA	NA	NA	NA	NA	N	N	N	N	N	N	N	N	N	N	N	N	N	N	N	N	N	N	N	N	N	N	N	N	N	N	N	N	N	N	N	N	N	N	N	N	N	N	N
AC454v3c12180_1112	G/C	1	57.777	+	NA	NA	NA	NA	NA	NA	N	N	N	N	N	N	N	N	N	N	N	N	N	N	N	N	N	N	N	N	N	N	N	N	N	N	N	N	N	N	N	N	N	N	N	N	N	N	N
AC454v3c12180_434	A/T	1	57.777	+	NA	NA	NA	NA	NA	NA	A	A	N	N	A	A	A	A	N	N	N	A	N	W	A	A	A	A	N	A	N	A	A	N	A	A	A	A	A	A	A	N	A	A	A	N	A	N	A
AC454v3c28276_798	A/C	1	57.777	+	NA	NA	NA	NA	NA	NA	A	A	N	N	N	A	A	C	N	N	A	C	A	C	A	N	A	A	N	N	A	N	C	A	N	A	N	A	N	N	N	A	N	A	A	N	N	C	N
AC454v3c28276_92	G/A	1	57.777	+	NA	NA	NA	NA	NA	NA	G	G	G	G	G	G	R	R	G	G	G	G	G	R	G	R	G	G	R	R	G	G	G	G	G	G	G	G	G	G	G	G	R	G	G	R	G	R	G
AC454v3c8480_336	A/G	1	57.777	+	NA	NA	NA	NA	NA	NA	A	A	A	A	A	A	A	A	A	A	A	A	A	A	A	A	A	A	A	A	A	A	A	A	A	A	A	A	A	A	A	A	A	A	A	A	A	A	A
AC454v3c2072_1215	G/C	1	59.177	+	NA	NA	NA	NA	NA	NA	N	N	N	N	N	N	N	N	N	N	N	N	N	N	N	N	N	N	N	N	N	N	N	N	N	N	N	N	N	N	N	N	N	N	N	N	N	N	N
AC454v3c2072_764	A/G	1	59.177	+	NA	NA	NA	NA	NA	NA	A	A	A	A	A	A	A	A	A	A	A	A	A	A	A	A	A	A	A	A	A	A	A	A	A	A	A	A	A	A	A	A	A	A	A	A	A	A	A
AC454v3c2072_936	T/A	1	59.177	+	NA	NA	NA	NA	NA	NA	T	T	T	T	T	T	T	T	T	T	T	T	T	T	T	T	T	T	T	T	T	T	T	T	T	T	T	T	T	T	T	T	T	T	N	T	T	T	T
AC454v3c45158_264	A/G	1	59.177	+	NA	NA	NA	NA	NA	NA	G	R	R	G	R	G	R	R	R	R	G	A	A	A	R	R	G	G	R	R	G	R	R	R	R	R	R	R	A	R	R	G	A	R	R	R	R	R	A
CCallv2c31464_564	A/G	1	59.177	+	NA	NA	NA	NA	NA	NA	A	A	A	A	A	A	A	A	A	A	A	A	A	A	A	A	A	A	A	A	A	A	A	A	A	A	A	A	A	A	A	A	A	A	A	A	A	A	A
CCallv2c38760_1878	A/G	1	59.177	+	NA	NA	NA	NA	NA	NA	A	A	A	A	A	A	A	A	A	A	A	A	A	A	A	A	A	A	A	A	A	A	A	A	A	A	A	A	A	A	A	A	A	A	A	A	A	A	A
CCallv2c41423_250	G/A	1	59.419	+	NA	NA	NA	NA	NA	NA	G	G	G	G	R	G	G	G	G	R	G	R	G	R	G	G	G	G	G	G	G	G	R	G	R	G	G	G	R	G	G	G	G	G	G	G	G	G	R
AC454v3c41518_512	A/G	1	60.491	+	NA	NA	NA	NA	NA	NA	G	R	G	A	A	R	G	R	R	A	G	R	R	A	G	G	G	G	R	R	G	R	A	R	A	R	R	G	A	R	G	G	G	G	A	R	R	R	A
AC454v3c31036_155	G/A	1	60.82	+	NA	NA	NA	NA	NA	NA	G	G	G	G	G	G	G	G	G	G	G	G	G	G	G	G	G	G	G	G	G	G	G	G	G	G	G	G	G	G	G	G	G	G	G	G	G	G	G
AC454v3c31036_440	A/C	1	60.82	+	NA	NA	NA	NA	NA	NA	C	A	N	A	N	N	N	N	N	N	C	N	N	A	N	C	C	C	N	N	C	N	N	N	N	N	N	N	N	N	N	C	N	N	N	N	N	N	N
CCallv2c45362_161	A/G	1	60.82	+	NA	NA	NA	NA	NA	NA	A	A	A	A	A	A	A	A	A	A	A	A	A	A	A	A	A	A	A	A	A	A	A	A	A	A	A	A	A	A	A	A	A	A	A	A	A	A	A
CCallv2c6315_113	G/A	1	60.82	+	NA	NA	NA	NA	NA	NA	G	G	G	G	G	G	G	G	G	G	G	G	G	G	G	N	G	G	G	G	G	G	G	G	G	G	G	G	G	G	G	G	G	G	G	G	G	G	G
CCallv2c6315_456	G/A	1	60.82	+	NA	NA	NA	NA	NA	NA	R	G	G	G	G	G	G	R	G	G	R	G	G	N	G	N	R	R	N	R	R	G	G	G	G	G	G	G	R	R	G	R	R	G	R	R	G	G	G
AC454v3c32538_703	G/A	1	61.07	+	NA	NA	NA	NA	NA	NA	R	R	G	G	G	G	G	G	G	G	R	G	G	N	G	G	R	R	G	G	R	G	G	G	G	G	G	G	G	G	G	R	R	G	G	G	G	G	G
AC454v3c44700_82	G/A	1	61.07	+	NA	NA	NA	NA	NA	NA	N	N	N	N	N	N	N	N	N	N	N	N	N	N	N	N	N	N	N	N	N	N	N	N	N	N	N	N	N	N	N	N	N	N	N	N	N	N	N
CCallv2c49_573	G/A	1	61.07	+	NA	NA	NA	NA	NA	NA	G	G	G	G	G	G	G	G	G	G	G	G	G	G	G	G	G	G	G	G	G	G	G	G	G	G	G	G	G	G	G	G	G	G	G	G	G	G	G
AC454v3c12411_201	G/A	1	61.62	+	NA	NA	NA	NA	NA	NA	G	N	G	N	N	G	G	N	N	N	G	N	N	A	G	N	G	G	N	N	G	G	N	G	N	G	G	G	N	N	G	G	G	G	N	N	G	G	N
AC454v3c36208_432	G/C	1	61.62	+	NA	NA	NA	NA	NA	NA	N	G	G	G	N	N	G	G	G	G	G	G	G	G	G	G	N	N	G	G	N	N	N	G	N	N	N	N	N	N	G	N	N	N	G	G	N	G	G
AC454v3c36208_656	A/G	1	61.62	+	NA	NA	NA	NA	NA	NA	A	A	R	R	A	A	A	R	R	R	A	R	R	R	A	A	A	A	R	R	A	A	A	A	A	A	A	R	R	R	R	A	A	R	R	R	A	A	R
AC454v3c37668_1550	C/A	1	61.62	+	NA	NA	NA	NA	NA	NA	C	C	C	C	C	C	C	C	C	C	C	C	C	N	C	C	C	C	C	C	C	C	C	C	C	C	C	C	C	C	C	C	C	C	C	C	C	C	C
AC454v3c37668_399	G/C	1	61.62	+	NA	NA	NA	NA	NA	NA	N	N	N	N	N	N	N	N	N	N	N	N	N	N	N	N	N	N	N	N	N	N	N	N	N	N	N	N	N	N	N	N	N	N	N	N	N	N	N
CCallv2c1093_916	G/A	1	61.62	+	NA	NA	NA	NA	NA	NA	G	N	G	R	G	G	G	N	G	G	G	G	G	R	G	N	G	G	G	G	G	G	G	G	G	G	G	G	G	G	G	G	G	G	N	G	G	G	G
CCallv2c38950_680	A/G	1	61.62	+	NA	NA	NA	NA	NA	NA	A	A	A	A	R	A	A	A	A	R	A	R	A	R	A	A	A	A	A	A	A	A	R	A	R	A	A	A	R	A	A	A	A	A	A	A	A	A	R
CCallv2c4162_722	A/G	1	61.62	+	NA	NA	NA	NA	NA	NA	A	A	A	A	A	A	A	A	A	A	A	A	A	A	A	A	A	A	A	A	A	A	A	A	A	A	A	A	A	A	A	A	A	A	A	A	A	A	A
CCallv2c47124_1720	A/G	1	61.62	+	NA	NA	NA	NA	NA	NA	N	N	N	N	N	N	N	N	N	N	N	N	N	N	N	N	N	N	N	N	N	N	N	N	N	N	N	N	N	N	N	N	N	N	N	N	N	N	N
CCallv2c47124_724	A/G	1	61.62	+	NA	NA	NA	NA	NA	NA	N	N	N	N	N	N	N	N	N	N	N	N	N	N	N	N	N	N	N	N	N	N	N	N	N	N	N	N	N	N	N	N	N	N	N	N	N	N	N
CCallv2c24592_636	G/A	1	63.749	+	NA	NA	NA	NA	NA	NA	G	G	G	G	G	G	G	G	G	G	G	G	G	G	G	G	G	G	G	G	G	G	G	G	G	G	G	G	G	G	G	G	G	G	G	G	G	G	G
CCallv2c44020_545	G/A	1	63.749	+	NA	NA	NA	NA	NA	NA	G	G	G	G	G	G	G	G	G	G	G	G	G	G	G	G	G	G	G	G	G	G	G	G	G	G	G	G	G	G	G	G	G	G	G	G	G	G	G
CCallv2c38961_358	G/C	1	63.87	+	NA	NA	NA	NA	NA	NA	G	G	G	G	G	G	G	G	G	G	G	G	G	G	G	G	G	G	G	G	G	G	G	G	G	G	N	G	G	G	G	G	G	G	G	N	G	G	G
AC454v3c26505_643	G/A	1	65.753	+	NA	NA	NA	NA	NA	NA	G	G	G	G	G	G	G	G	G	G	G	G	G	G	G	G	G	G	G	G	G	G	G	G	G	G	G	G	G	G	G	G	G	G	G	G	G	G	G
CCallv2c1624_385	G/A	1	65.753	+	NA	NA	NA	NA	NA	NA	R	R	R	G	R	R	G	R	R	G	N	R	G	N	R	N	R	R	G	G	R	R	G	R	G	R	R	R	G	G	R	R	R	R	G	R	G	G	G
AC454v3c36985_149	G/A	1	65.776	+	NA	NA	NA	NA	NA	NA	G	R	G	R	G	G	N	R	R	N	N	N	R	N	N	R	G	N	R	N	G	G	N	R	G	G	N	G	G	R	N	G	G	G	N	R	N	N	R
CCallv2c1841_450	G/A	1	65.776	+	NA	NA	NA	NA	NA	NA	G	G	G	G	G	G	G	G	G	G	G	G	G	G	G	G	G	G	G	G	G	G	G	G	G	G	G	G	G	G	G	G	G	G	G	G	G	G	G
CCallv2c35164_1191	G/A	1	65.776	+	NA	NA	NA	NA	NA	NA	G	G	G	G	G	G	G	G	G	G	G	G	G	G	G	G	G	G	G	G	G	G	G	G	G	G	G	G	G	G	G	G	G	G	G	G	G	G	G
CCallv2c35164_2853	A/G	1	65.776	+	NA	NA	NA	NA	NA	NA	A	A	A	A	R	A	A	A	A	R	A	R	A	R	A	A	A	A	A	A	A	A	R	A	R	A	A	A	R	A	A	A	A	A	A	A	A	A	R
CCallv2c749_434	G/A	1	65.776	+	NA	NA	NA	NA	NA	NA	R	R	R	N	R	A	R	N	R	A	G	A	N	R	N	N	G	G	N	G	G	G	A	N	R	G	R	G	R	R	G	G	G	G	A	N	R	R	R
AC454v3c1970_280	A/G	1	69.024	+	NA	NA	NA	NA	NA	NA	A	A	A	A	A	A	A	A	A	A	R	A	A	A	A	A	R	R	A	A	R	A	A	A	A	A	A	A	A	A	A	R	A	A	A	A	A	A	A
CCallv2c24634_1535	A/G	1	69.024	+	NA	NA	NA	NA	NA	NA	N	N	N	N	A	N	N	N	N	A	N	A	N	A	N	N	N	N	N	N	N	N	A	N	A	N	N	N	A	N	N	N	N	N	N	N	N	N	A
CCallv2c5388_556	G/A	1	69.024	+	NA	NA	NA	NA	NA	NA	R	G	N	N	G	G	G	G	G	G	R	G	G	G	G	G	R	R	G	G	R	G	G	G	G	G	G	G	G	R	N	R	N	G	G	G	G	N	G
CCallv2c21972_722	C/A	1	71.224	+	NA	NA	NA	NA	NA	NA	C	C	C	C	C	C	C	C	C	C	C	C	C	C	C	C	C	C	C	C	C	C	C	C	C	C	C	C	C	C	C	C	C	C	C	C	C	C	C
AC454v3c13357_556	A/G	1	71.336	+	NA	NA	NA	NA	NA	NA	A	N	A	N	A	A	A	N	A	A	A	A	N	R	A	N	A	A	A	A	A	A	A	A	A	A	A	A	A	A	A	A	A	A	N	A	A	A	A
AC454v3c19216_106	A/G	1	71.336	+	NA	NA	NA	NA	NA	NA	N	A	N	A	N	A	N	N	N	N	A	A	A	A	N	A	A	A	N	N	A	N	N	N	N	N	N	N	N	N	N	A	N	N	A	N	N	N	N
AC454v3c20739_116	A/G	1	71.336	+	NA	NA	NA	NA	NA	NA	A	A	A	A	A	N	N	A	N	A	A	A	A	A	A	N	A	A	A	A	A	A	R	A	A	A	A	A	A	N	A	A	N	A	N	A	A	A	A
AC454v3c20739_168	T/A	1	71.336	+	NA	NA	NA	NA	NA	NA	N	N	N	N	N	T	N	N	N	N	N	N	N	N	T	N	W	N	N	N	T	N	N	T	T	T	N	N	N	T	N	W	N	N	T	N	T	N	N
CCallv2c42951_1188	C/A	1	71.336	+	NA	NA	NA	NA	NA	NA	C	C	C	C	C	C	C	C	C	C	C	C	C	C	C	C	C	C	C	C	C	C	C	C	C	C	C	C	C	C	C	C	C	C	C	C	C	C	C
CCallv2c46180_1061	G/A	1	71.336	+	NA	NA	NA	NA	NA	NA	G	N	G	N	G	G	G	N	G	G	G	G	N	R	G	N	G	G	G	G	G	G	G	G	G	G	G	G	G	G	G	G	G	G	N	G	G	G	G
CCallv2c14775_1143	G/A	1	71.924	+	NA	NA	NA	NA	NA	NA	G	G	G	G	G	G	G	G	G	G	G	G	G	G	G	G	G	G	G	G	G	G	G	G	G	G	G	G	G	G	G	G	G	G	G	G	G	G	G
AC454v3c3463_1335	A/C	1	73.056	+	NA	NA	NA	NA	NA	NA	N	N	N	N	N	N	N	N	N	N	N	N	N	N	N	N	N	N	N	N	N	N	N	N	N	N	N	N	N	N	N	N	N	N	N	N	N	N	N
AC454v3c42536_212	G/A	1	73.177	+	NA	NA	NA	NA	NA	NA	G	G	R	R	G	G	G	R	R	R	R	G	G	G	G	G	R	R	R	R	R	R	G	G	G	G	R	G	G	G	R	R	G	G	G	R	R	R	G
AC454v3c42536_395	G/A	1	73.177	+	NA	NA	NA	NA	NA	NA	G	G	G	G	G	G	A	G	G	G	A	G	G	G	G	A	A	A	G	G	A	G	G	G	G	G	G	A	A	A	G	A	G	A	A	N	G	G	G
CCallv2c2760_1743	G/C	1	73.177	+	NA	NA	NA	NA	NA	NA	G	G	G	N	G	G	G	G	G	N	G	G	G	N	G	G	G	G	G	G	G	G	G	G	G	G	G	G	G	G	G	G	G	G	G	G	G	G	G
CCallv2c2760_1800	T/A	1	73.177	+	NA	NA	NA	NA	NA	NA	N	N	T	T	W	T	T	N	T	N	T	N	T	T	T	T	N	T	N	N	T	N	N	T	W	T	N	N	T	T	N	N	N	T	T	N	N	T	N
CCallv2c2760_978	T/A	1	73.177	+	NA	NA	NA	NA	NA	NA	T	T	T	T	T	T	T	T	T	T	T	N	T	W	T	T	T	N	T	T	T	T	N	T	T	T	T	T	T	T	T	T	T	T	T	T	T	T	T
CCallv2c9568_339	G/A	1	73.177	+	NA	NA	NA	NA	NA	NA	G	G	G	G	R	G	G	G	G	R	G	R	G	R	G	G	G	G	G	G	G	G	R	G	R	G	G	G	G	G	G	G	G	G	G	G	G	G	R
AC454v3c33580_192	G/A	1	74.522	+	NA	NA	NA	NA	NA	NA	G	G	G	A	G	A	R	A	A	G	G	G	G	R	R	A	G	G	A	A	G	G	R	R	G	R	R	R	G	G	R	G	G	R	R	A	G	R	R
AC454v3c33580_321	G/A	1	74.522	+	NA	NA	NA	NA	NA	NA	R	R	R	G	G	G	G	G	G	G	R	R	R	G	G	G	R	R	G	G	R	G	G	G	G	G	G	G	G	G	G	R	R	G	G	G	G	G	G
AC454v3c33580_444	G/A	1	74.522	+	NA	NA	NA	NA	NA	NA	R	R	R	G	G	R	G	G	G	G	R	R	R	G	G	G	R	R	G	G	R	G	G	G	G	G	G	G	G	G	G	R	R	G	G	G	G	G	G
AC454v3c33580_480	A/G	1	74.522	+	NA	NA	NA	NA	NA	NA	A	A	A	A	A	A	A	A	A	A	R	A	A	A	A	A	R	R	A	A	R	A	A	A	A	A	A	A	A	R	A	R	A	A	A	A	A	A	A
AC454v3c39648_269	A/G	1	74.522	+	NA	NA	NA	NA	NA	NA	A	A	A	A	A	A	A	A	A	A	R	A	A	A	A	A	R	R	A	A	R	A	A	A	A	A	A	A	A	A	A	R	A	A	A	A	A	A	A
CCallv2c24015_412	A/G	1	74.522	+	NA	NA	NA	NA	NA	NA	A	A	A	A	A	A	A	A	A	A	A	A	A	A	A	A	A	A	A	A	A	A	A	A	A	A	A	A	A	A	A	A	A	A	A	A	A	A	A
CCallv2c46458_1213	C/A	1	74.522	+	NA	NA	NA	NA	NA	NA	C	C	C	C	C	C	C	C	C	C	C	C	C	C	C	C	C	C	C	C	C	C	C	C	C	C	C	C	C	C	C	C	C	C	C	C	C	C	C
CCallv2c705_388	A/G	1	74.522	+	NA	NA	NA	NA	NA	NA	A	A	A	A	A	A	A	A	A	A	A	A	A	A	A	A	A	A	A	A	A	A	A	A	A	A	A	A	A	A	A	A	A	A	A	A	A	A	A
CCallv2c705_430	T/A	1	74.522	+	NA	NA	NA	NA	NA	NA	T	T	T	T	T	T	T	T	T	T	T	T	T	T	T	T	T	T	T	T	T	T	T	T	T	T	T	T	T	T	T	T	T	T	T	T	T	T	T
CCallv2c705_75	A/G	1	74.522	+	NA	NA	NA	NA	NA	NA	N	R	N	N	N	N	R	R	N	N	N	R	R	N	N	R	N	R	N	N	N	R	R	N	N	N	R	N	N	N	N	R	N	N	R	N	N	R	N
CCallv2c23326_340	A/G	1	78.092	+	NA	NA	NA	NA	NA	NA	A	A	A	A	R	A	A	A	A	R	A	R	A	R	A	A	A	A	A	A	A	A	R	A	R	R	A	A	A	A	A	A	A	A	A	A	A	A	R
CCallv2c483_256	A/T	1	80.158	+	NA	NA	NA	NA	NA	NA	A	A	A	A	A	A	A	A	A	A	A	A	A	A	A	A	A	A	A	A	A	A	A	A	A	A	A	A	A	A	A	A	A	A	A	A	A	A	A
CCallv2c1835_494	G/A	1	80.558	+	NA	NA	NA	NA	NA	NA	G	G	G	G	G	G	G	G	G	G	G	G	G	G	G	G	G	G	G	G	G	G	G	G	G	G	R	G	G	G	R	G	G	G	G	G	G	R	G
CCallv2c43929_290	G/C	1	80.558	+	NA	NA	NA	NA	NA	NA	N	G	G	G	N	N	G	G	G	G	G	G	G	G	N	G	N	G	G	G	N	N	G	G	G	G	N	N	G	G	N	N	N	N	G	N	N	G	G
AC454v3c37958_1206	G/A	1	84.083	+	NA	NA	NA	NA	NA	NA	G	G	G	G	G	G	G	G	G	G	G	G	G	R	G	G	G	G	G	G	G	N	G	N	G	G	G	G	G	N	G	G	G	G	G	N	G	G	G
AC454v3c37958_1307	A/G	1	84.083	+	NA	NA	NA	NA	NA	NA	A	A	R	R	R	R	A	A	A	R	R	R	R	R	R	A	R	R	R	R	R	A	A	G	A	A	A	R	R	G	A	A	R	R	N	R	N	A	A
AC454v3c37958_1508	G/A	1	84.083	+	NA	NA	NA	NA	NA	NA	G	R	R	R	G	R	R	G	G	R	G	G	R	N	R	R	G	G	G	G	G	G	G	G	G	G	R	R	R	G	R	G	R	R	G	G	G	R	G
CCallv2c40736_1958	A/G	1	84.083	+	NA	NA	NA	NA	NA	NA	A	A	A	A	A	A	A	A	A	A	A	A	A	A	A	A	A	A	A	A	A	A	A	A	A	A	A	A	A	N	A	A	A	A	A	A	A	A	A
CCallv2c18448_770	C/A	1	107.33	+	NA	NA	NA	NA	NA	NA	C	N	C	M	C	C	C	N	C	C	C	C	C	M	C	N	C	M	C	C	C	C	C	N	C	C	C	C	C	C	C	C	C	C	N	C	C	C	C
AC454v3c32990_1111	A/T	2	0	+	NA	NA	NA	NA	NA	NA	N	N	N	N	N	N	N	N	N	N	N	N	N	N	N	N	N	N	N	N	N	N	N	N	N	N	N	N	N	N	N	N	N	N	N	N	N	N	N
AC454v3c34799_588	A/G	2	0	+	NA	NA	NA	NA	NA	NA	A	A	A	A	A	A	A	A	A	A	A	A	A	A	A	A	A	A	A	A	A	A	A	A	A	A	A	A	A	A	A	A	A	A	A	A	A	A	A
CCallv2c3135_399	C/A	2	0	+	NA	NA	NA	NA	NA	NA	C	N	C	M	C	C	C	M	N	C	C	C	N	M	C	M	C	C	C	C	C	C	C	M	C	C	C	C	C	C	C	C	C	C	N	C	C	C	N
CCallv2c46220_198	A/C	2	0	+	NA	NA	NA	NA	NA	NA	A	A	A	A	A	A	A	A	A	A	A	A	A	A	A	A	A	A	A	A	A	A	A	A	A	A	A	A	A	A	A	A	A	A	A	A	A	A	A
CCallv2c46220_435	C/A	2	0	+	NA	NA	NA	NA	NA	NA	C	M	C	C	M	C	C	M	C	C	C	C	C	M	M	C	C	C	M	M	C	C	M	M	C	C	C	C	C	C	C	C	C	C	C	M	C	M	C
CCallv2c4624_431	A/T	2	0	+	NA	NA	NA	NA	NA	NA	A	W	A	A	W	A	A	A	A	A	A	A	A	A	W	A	A	A	A	A	A	A	A	N	A	A	A	A	A	A	A	A	A	A	A	A	A	A	A
CCallv2c5310_357	T/A	2	0	+	NA	NA	NA	NA	NA	NA	N	W	N	N	N	N	N	N	N	T	N	N	T	N	T	W	T	T	N	N	T	N	N	T	N	N	N	N	N	T	N	T	N	N	T	N	N	N	N
CCallv2c5310_506	G/A	2	0	+	NA	NA	NA	NA	NA	NA	G	G	G	G	G	G	G	G	G	G	G	G	G	G	G	G	G	G	G	G	G	G	G	G	G	G	G	G	G	G	G	G	G	G	G	G	G	G	G
CCallv2c5310_567	G/A	2	0	+	NA	NA	NA	NA	NA	NA	G	G	G	G	G	G	G	G	G	G	G	G	G	G	G	G	G	G	G	G	G	G	G	G	G	G	G	G	G	G	G	G	G	G	G	G	G	G	G
CCallv2c5310_673	C/A	2	0	+	NA	NA	NA	NA	NA	NA	C	C	C	C	C	C	C	C	C	C	C	C	C	C	C	C	C	C	C	C	C	C	C	C	C	C	C	C	C	C	C	C	C	C	C	C	C	C	C
CCallv2c7644_358	G/C	2	0	+	NA	NA	NA	NA	NA	NA	G	G	G	G	G	G	G	G	G	G	G	G	G	N	G	G	G	G	G	G	G	G	G	G	G	G	G	G	G	G	G	G	G	G	G	G	G	G	G
AC454v3c20436_109	G/A	2	2.321	+	NA	NA	NA	NA	NA	NA	G	G	G	G	G	G	G	G	G	G	G	G	G	G	G	G	G	G	G	G	G	G	G	G	G	G	G	G	G	G	G	G	G	G	G	G	G	G	G
AC454v3c20436_1228	A/G	2	2.321	+	NA	NA	NA	NA	NA	NA	R	N	A	A	R	R	N	A	A	A	R	A	A	A	R	N	R	R	A	A	A	A	A	N	R	A	A	A	A	A	A	A	R	A	N	A	R	A	R
AC454v3c20436_994	G/A	2	2.321	+	NA	NA	NA	NA	NA	NA	R	G	R	R	G	R	G	R	R	R	R	R	G	R	R	G	R	R	A	A	G	R	A	G	R	R	G	R	R	A	G	G	G	R	G	A	G	R	G
CCallv2c23019_338	A/G	2	2.321	+	NA	NA	NA	NA	NA	NA	A	A	A	A	A	A	A	A	A	A	A	A	A	A	A	A	A	A	A	A	A	A	A	A	A	A	A	A	A	A	A	A	A	A	A	A	A	A	A
CCallv2c23019_443	A/G	2	2.321	+	NA	NA	NA	NA	NA	NA	A	A	A	A	A	A	A	A	A	A	A	A	A	A	A	A	A	A	A	A	A	A	A	A	A	A	A	A	A	A	A	A	A	A	A	A	A	A	A
CCallv2c3640_220	A/G	2	2.321	+	NA	NA	NA	NA	NA	NA	A	A	A	A	A	A	A	A	A	A	A	A	A	A	A	A	A	A	A	A	A	A	A	A	A	A	A	A	A	A	A	A	A	A	A	A	A	A	A
CCallv2c8414_250	G/C	2	2.321	+	NA	NA	NA	NA	NA	NA	G	S	G	G	S	G	G	S	G	G	G	G	G	S	S	G	G	G	S	S	G	G	S	N	G	G	G	G	G	G	G	G	G	G	G	S	G	S	G
CCallv2c8414_70	A/G	2	2.321	+	NA	NA	NA	NA	NA	NA	A	R	A	A	R	A	A	R	A	A	A	A	A	R	R	A	A	A	R	R	A	A	R	R	A	A	A	A	A	A	A	A	A	A	A	R	A	R	A
CCallv2c9360_1069	A/G	2	2.321	+	NA	NA	NA	NA	NA	NA	R	R	A	A	G	R	G	A	A	A	R	A	A	A	R	R	R	R	A	A	R	R	A	G	R	R	A	R	R	A	A	R	R	R	R	A	G	A	A
CCallv2c9360_1147	C/A	2	2.321	+	NA	NA	NA	NA	NA	NA	N	N	N	N	N	N	N	N	N	N	N	N	N	M	N	N	N	N	N	N	N	N	N	N	N	N	N	N	N	N	N	N	N	N	N	N	N	N	N
AC454v3c34249_601	A/G	2	2.603	+	NA	NA	NA	NA	NA	NA	R	R	R	A	N	A	N	R	N	A	N	N	R	R	N	R	N	N	A	A	N	N	N	N	R	A	R	A	A	A	N	N	N	A	A	A	R	R	R
CCallv2c40684_314	A/G	2	2.603	+	NA	NA	NA	NA	NA	NA	A	A	A	A	A	A	A	A	A	A	A	A	A	A	A	A	A	A	A	A	A	A	A	A	A	A	A	A	A	A	A	A	A	A	A	A	A	A	A
CCallv2c40684_454	A/G	2	2.603	+	NA	NA	NA	NA	NA	NA	A	A	A	A	A	A	A	A	A	A	A	A	A	A	A	A	A	A	A	A	A	A	A	A	A	A	A	A	A	A	A	A	A	A	A	A	A	A	A
CCallv2c40684_635	A/G	2	2.603	+	NA	NA	NA	NA	NA	NA	A	A	A	A	A	A	A	A	A	A	A	A	A	A	A	A	A	A	A	A	A	A	A	A	A	A	A	A	A	A	A	A	A	A	A	A	A	A	A
AC454v3c5952_303	A/T	2	2.731	+	NA	NA	NA	NA	NA	NA	A	N	A	W	A	A	A	N	N	A	A	A	A	W	A	N	A	A	A	A	A	A	A	A	A	A	A	A	A	A	A	A	A	A	W	A	A	A	A
CCallv2c12884_541	T/A	2	2.731	+	NA	NA	NA	NA	NA	NA	N	N	N	N	N	N	N	N	N	N	N	N	N	N	N	N	N	N	N	N	T	N	N	N	N	T	N	T	N	N	N	N	N	N	T	N	N	N	N
CCallv2c43849_289	G/A	2	2.731	+	NA	NA	NA	NA	NA	NA	G	G	G	G	G	G	G	G	G	G	G	G	G	G	G	G	G	G	G	G	G	G	G	G	G	G	G	G	G	G	G	G	G	G	G	G	G	G	G
CCallv2c7730_148	A/G	2	2.921	+	NA	NA	NA	NA	NA	NA	A	R	A	A	R	A	A	A	A	A	A	A	A	A	R	A	A	A	A	A	A	A	A	R	A	A	A	A	A	A	A	A	A	A	A	A	A	A	A
AC454v3c25956_400	G/A	2	4.034	+	NA	NA	NA	NA	NA	NA	A	N	A	N	G	G	A	N	N	G	G	N	A	N	N	A	G	A	N	N	A	G	G	N	A	G	A	A	N	N	A	A	A	A	N	N	A	G	G
AC454v3c25956_455	A/G	2	4.034	+	NA	NA	NA	NA	NA	NA	A	N	A	A	N	N	A	A	R	A	N	A	A	A	N	A	N	A	A	A	A	N	N	R	A	N	A	A	N	N	A	A	A	A	A	A	A	N	N
CCallv2c43637_3382	A/T	2	4.934	+	NA	NA	NA	NA	NA	NA	N	N	N	N	N	N	N	A	N	N	N	A	N	A	N	A	N	N	N	N	N	N	N	N	N	N	N	N	N	N	N	N	N	N	N	N	N	N	N
CCallv2c43637_4402	A/G	2	4.934	+	NA	NA	NA	NA	NA	NA	A	A	A	A	A	A	A	A	A	A	A	A	A	A	A	A	A	A	A	A	A	A	A	A	A	A	A	A	A	A	A	A	A	A	A	A	A	A	A
CCallv2c4967_523	G/A	2	4.934	+	NA	NA	NA	NA	NA	NA	G	G	G	G	G	G	G	G	G	G	G	G	G	G	G	G	G	G	G	G	G	G	G	G	G	G	G	G	G	G	G	G	G	G	G	G	G	G	G
CCallv2c4967_666	G/A	2	4.934	+	NA	NA	NA	NA	NA	NA	G	G	G	G	G	G	G	G	G	G	G	G	G	G	G	G	G	G	G	G	G	G	G	G	G	G	G	G	G	G	G	G	G	G	G	G	G	G	G
CCallv2c30088_379	C/A	2	5.321	+	NA	NA	NA	NA	NA	NA	C	M	C	N	C	C	C	M	C	C	C	N	M	M	C	M	C	N	C	C	C	C	C	C	C	C	C	C	C	C	C	C	C	C	C	C	C	C	C
CCallv2c30088_615	A/G	2	5.321	+	NA	NA	NA	NA	NA	NA	A	A	A	A	A	A	A	A	A	A	A	A	A	A	A	A	A	A	A	A	A	A	A	A	A	A	A	A	A	A	A	A	A	A	A	A	A	A	A
CCallv2c7739_339	G/A	2	5.321	+	NA	NA	NA	NA	NA	NA	G	G	G	G	G	G	G	G	G	G	G	G	G	N	G	N	G	G	G	G	G	G	G	G	G	G	G	G	G	G	G	G	G	G	G	G	G	G	G
CCallv2c877_193	G/A	2	5.534	+	NA	NA	NA	NA	NA	NA	G	G	G	G	G	R	G	G	R	G	G	R	G	G	G	G	G	G	G	G	G	G	G	G	G	G	G	G	G	G	G	G	G	G	G	G	G	G	R
AC454v3c22504_253	A/G	2	12.174	+	NA	NA	NA	NA	NA	NA	R	R	A	R	R	R	A	A	R	R	A	R	R	A	R	A	A	R	R	R	N	R	R	A	A	R	A	A	A	A	A	N	A	A	A	R	R	A	R
CCallv2c12933_1277	G/A	2	12.174	+	NA	NA	NA	NA	NA	NA	G	G	G	G	G	G	G	G	G	G	G	G	G	G	G	G	G	G	G	G	G	G	G	G	G	G	G	G	G	G	G	G	G	G	G	G	G	G	G
CCallv2c12933_357	A/G	2	12.174	+	NA	NA	NA	NA	NA	NA	N	R	N	R	N	N	N	R	N	N	N	R	R	R	N	R	N	N	N	N	N	N	N	N	N	N	N	N	N	N	N	N	N	N	R	N	N	N	N
CCallv2c12933_459	G/A	2	12.174	+	NA	NA	NA	NA	NA	NA	G	R	G	N	G	G	G	R	G	G	G	G	N	R	G	R	G	G	G	G	G	G	G	G	G	G	G	G	G	G	G	G	G	G	N	G	G	G	G
CCallv2c33216_412	G/A	2	12.174	+	NA	NA	NA	NA	NA	NA	G	G	G	G	G	G	G	G	G	G	G	G	G	N	G	G	G	G	G	G	G	G	G	G	G	G	G	G	G	G	G	G	G	G	G	G	G	G	G
CCallv2c40018_752	G/C	2	12.174	+	NA	NA	NA	NA	NA	NA	G	G	G	G	G	G	G	G	G	G	G	G	G	N	G	G	G	G	G	G	G	G	G	G	G	G	G	G	G	G	G	G	G	G	G	G	G	G	G
AC454v3c18216_756	G/A	2	14.111	+	NA	NA	NA	NA	NA	NA	N	N	N	N	N	N	N	N	N	N	N	N	N	N	N	N	N	N	N	N	N	N	N	N	N	N	N	N	N	N	N	N	N	N	N	N	N	N	N
CCallv2c11387_227	G/C	2	14.111	+	NA	NA	NA	NA	NA	NA	G	S	G	G	C	G	G	G	G	G	G	G	G	G	S	G	G	G	G	G	N	G	G	N	G	G	N	G	G	G	G	N	G	G	G	G	G	G	N
CCallv2c38901_482	A/G	2	14.111	+	NA	NA	NA	NA	NA	NA	A	A	A	A	A	A	A	A	A	A	A	A	A	A	A	N	A	A	A	A	A	A	A	A	A	A	A	A	A	A	A	A	A	A	A	A	A	A	A
AC454v3c4377_661	A/G	2	14.679	+	NA	NA	NA	NA	NA	NA	R	R	A	A	R	R	A	A	A	A	A	R	A	A	R	A	A	R	R	R	R	R	A	A	A	G	A	N	A	A	A	R	A	N	A	R	R	A	R
AC454v3c8544_304	C/A	2	14.679	+	NA	NA	NA	NA	NA	NA	C	C	C	C	C	C	C	C	C	C	C	C	C	C	C	C	C	C	C	C	C	C	C	C	C	C	C	C	C	C	C	C	C	C	C	C	C	C	C
AC454v3c13076_872	A/G	2	15.079	+	NA	NA	NA	NA	NA	NA	A	A	A	A	A	R	A	A	A	A	A	A	A	A	R	A	A	A	A	A	A	A	A	A	A	A	A	A	A	A	A	A	A	A	A	A	A	A	A
AC454v3c6839_948	G/A	2	15.079	+	NA	NA	NA	NA	NA	NA	R	G	G	G	G	R	A	R	R	G	R	R	R	R	G	A	R	R	R	R	R	G	G	R	R	G	A	G	A	R	R	R	A	G	A	R	R	R	A
CCallv2c18200_1329	A/C	2	15.079	+	NA	NA	NA	NA	NA	NA	A	M	A	A	M	A	A	A	A	A	A	A	A	A	M	A	A	A	A	A	A	A	A	M	A	A	A	A	A	A	A	A	A	A	A	A	A	A	A
CCallv2c18200_3743	A/G	2	15.079	+	NA	NA	NA	NA	NA	NA	A	A	A	A	A	A	A	A	A	A	A	A	A	A	A	A	A	A	A	A	A	A	A	A	A	A	A	A	A	A	A	A	A	A	A	A	A	A	A
CCallv2c27835_313	A/G	2	15.728	+	NA	NA	NA	NA	NA	NA	A	R	A	A	G	A	R	N	N	A	N	N	R	R	R	R	A	R	A	A	A	N	N	N	A	A	N	A	N	A	A	A	A	A	N	N	A	A	A
AC454v3c13265_846	A/G	2	16.56	+	NA	NA	NA	NA	NA	NA	A	R	A	A	R	A	R	A	A	A	A	A	R	A	A	A	A	A	A	A	A	R	A	A	A	R	A	A	A	A	A	A	A	A	R	A	A	A	A
AC454v3c13265_928	A/G	2	16.56	+	NA	NA	NA	NA	NA	NA	A	A	A	A	A	A	R	A	A	A	A	A	R	A	A	A	A	A	A	A	A	A	A	A	A	A	A	A	A	A	A	A	A	A	R	A	A	A	A
CCallv2c2288_659	A/G	2	16.56	+	NA	NA	NA	NA	NA	NA	A	A	A	A	A	A	A	A	A	A	A	A	A	A	A	A	A	A	A	A	A	A	A	A	A	A	A	A	A	A	A	A	A	A	A	A	A	A	A
CCallv2c41492_959	A/C	2	16.56	+	NA	NA	NA	NA	NA	NA	A	M	A	A	M	A	A	A	A	A	A	A	A	A	M	A	A	A	A	A	A	A	A	M	A	A	A	A	A	A	A	A	A	A	A	A	A	A	A
AC454v3c15442_371	A/G	2	20.545	+	NA	NA	NA	NA	NA	NA	R	N	R	A	R	R	R	R	N	A	R	R	N	N	G	A	R	R	A	A	A	R	R	R	R	R	A	R	A	R	A	A	A	R	R	R	R	R	A
CCallv2c14004_268	G/A	2	20.545	+	NA	NA	NA	NA	NA	NA	G	G	G	G	G	G	G	G	G	G	G	G	G	G	G	G	G	G	G	G	G	G	G	G	G	G	G	G	G	G	G	G	G	G	G	G	G	G	G
CCallv2c30724_1400	G/A	2	20.545	+	NA	NA	NA	NA	NA	NA	G	R	G	G	R	G	G	G	G	G	G	G	G	G	R	G	G	G	G	G	G	G	G	R	G	G	G	G	G	G	G	G	G	G	G	G	G	G	G
CCallv2c5302_715	G/A	2	20.545	+	NA	NA	NA	NA	NA	NA	G	R	G	G	R	G	G	G	G	G	G	G	G	G	R	G	G	G	G	G	G	G	G	R	G	G	G	G	G	G	G	G	G	G	G	G	G	G	G
AC454v3c6264_2137	C/A	2	21.909	+	NA	NA	NA	NA	NA	NA	C	C	C	C	C	C	C	C	C	C	C	C	C	C	C	C	C	C	C	C	C	C	C	C	C	C	C	C	C	C	C	C	C	C	C	C	C	C	C
AC454v3c6264_754	A/G	2	21.909	+	NA	NA	NA	NA	NA	NA	A	R	A	A	A	A	R	A	R	A	R	A	R	A	A	R	R	A	A	A	A	R	R	R	R	A	A	A	R	R	R	A	A	A	A	A	R	A	R
AC454v3c7320_334	A/G	2	21.909	+	NA	NA	NA	NA	NA	NA	A	N	A	A	A	A	A	N	A	A	A	A	N	N	A	N	A	A	A	A	A	A	N	A	A	A	A	A	A	A	A	A	A	A	N	A	A	A	A
AC454v3c15114_228	C/G	2	22.312	+	NA	NA	NA	NA	NA	NA	C	N	N	N	C	C	C	N	C	C	C	C	C	N	C	C	C	C	C	C	N	C	C	C	C	C	C	C	C	C	C	C	C	C	C	C	C	N	C
AC454v3c30599_386	G/A	2	22.312	+	NA	NA	NA	NA	NA	NA	G	G	G	G	G	G	G	G	G	G	G	G	G	N	G	G	G	G	G	G	G	G	G	N	G	G	G	G	G	G	G	G	G	G	G	N	G	G	G
AC454v3c33853_197	C/A	2	22.312	+	NA	NA	NA	NA	NA	NA	M	C	C	M	C	C	C	C	A	M	A	C	C	C	C	M	A	M	M	M	C	M	M	M	M	C	C	C	M	M	M	C	C	C	M	C	A	C	M
AC454v3c36379_587	A/G	2	22.312	+	NA	NA	NA	NA	NA	NA	A	A	R	A	A	R	A	R	A	A	A	R	R	R	A	A	A	A	A	A	A	R	R	R	R	R	A	R	R	R	A	A	A	R	R	R	A	R	A
AC454v3c44052_1131	G/A	2	22.312	+	NA	NA	NA	NA	NA	NA	G	R	G	G	R	G	G	G	G	G	G	G	G	G	G	G	G	G	G	G	G	G	G	R	G	R	G	R	G	G	G	G	G	R	G	G	G	G	G
CCallv2c36201_2514	G/A	2	22.312	+	NA	NA	NA	NA	NA	NA	G	R	G	G	R	G	G	G	G	G	G	G	G	G	R	G	G	G	G	G	G	G	G	G	G	R	G	G	G	G	G	G	G	G	G	G	G	G	G
CCallv2c3697_377	A/G	2	22.312	+	NA	NA	NA	NA	NA	NA	A	R	A	A	R	A	A	A	A	A	A	A	A	A	R	A	A	A	A	A	A	A	A	A	A	R	A	A	A	A	A	A	A	A	A	A	A	A	A
CCallv2c39233_836	A/G	2	22.312	+	NA	NA	NA	NA	NA	NA	A	A	A	A	A	A	A	A	N	A	A	A	A	A	A	A	A	A	A	A	A	A	A	A	A	A	A	A	A	A	A	A	A	A	A	N	A	A	A
CCallv2c39233_978	A/G	2	22.312	+	NA	NA	NA	NA	NA	NA	A	A	A	A	A	A	A	A	A	A	A	A	A	A	A	A	A	A	A	A	A	A	A	A	A	A	A	A	A	A	A	A	A	A	A	A	A	A	A
CCallv2c40357_159	T/A	2	22.312	+	NA	NA	NA	NA	NA	NA	T	T	N	N	T	T	T	T	N	W	T	T	T	T	T	T	T	N	T	T	N	T	N	T	N	N	T	N	T	T	T	T	T	N	T	N	N	T	T
CCallv2c48034_280	C/A	2	22.312	+	NA	NA	NA	NA	NA	NA	C	M	C	M	C	C	C	M	N	C	C	N	N	M	C	M	C	N	N	C	C	C	C	M	C	C	C	C	C	C	C	C	C	C	M	C	C	C	N
CCallv2c29013_809	T/A	2	22.535	+	NA	NA	NA	NA	NA	NA	N	W	T	W	W	T	N	T	N	N	N	N	T	W	N	N	T	T	N	N	T	N	T	T	N	W	N	N	T	T	N	T	N	N	T	N	N	T	T
CCallv2c6538_473	C/A	2	22.805	+	NA	NA	NA	NA	NA	NA	C	M	C	C	M	C	C	C	C	C	C	C	C	N	M	N	C	C	C	C	C	C	C	C	C	C	C	C	C	C	C	C	C	C	N	C	C	C	C
CCallv2c40503_345	A/G	2	23.107	+	NA	NA	NA	NA	NA	NA	A	A	A	A	A	A	A	A	A	A	A	A	A	A	A	A	A	A	A	A	A	A	N	A	A	A	A	A	A	A	A	A	A	A	A	A	A	A	A
CCallv2c40503_762	G/A	2	23.107	+	NA	NA	NA	NA	NA	NA	G	G	G	G	G	G	G	G	G	G	G	G	G	G	G	G	G	G	G	G	G	G	G	G	G	G	G	G	G	G	G	G	G	G	G	G	G	G	G
AC454v3c32749_792	G/A	2	23.656	+	NA	NA	NA	NA	NA	NA	G	G	G	G	G	G	G	G	G	G	G	G	G	G	G	G	G	G	G	G	G	G	G	G	G	G	G	G	G	G	G	G	G	G	G	G	G	G	G
AC454v3c22480_193	T/A	2	23.743	+	NA	NA	NA	NA	NA	NA	T	T	N	N	N	T	T	T	N	N	N	N	T	W	N	N	T	T	N	N	T	N	T	T	N	N	T	N	N	T	T	T	N	N	T	N	N	N	N
CCallv2c32191_500	G/A	2	23.842	+	NA	NA	NA	NA	NA	NA	G	R	G	G	R	G	G	G	G	G	G	G	G	G	R	G	G	G	G	G	G	G	G	G	G	R	G	G	G	G	G	G	G	G	G	G	G	G	G
CCallv2c44341_717	A/G	2	23.842	+	NA	NA	NA	NA	NA	NA	A	R	A	A	R	A	A	A	A	A	A	A	A	A	R	A	A	A	A	A	A	A	A	A	A	R	A	A	A	A	A	A	A	A	A	A	A	A	A
CCallv2c44341_996	C/A	2	23.842	+	NA	NA	NA	NA	NA	NA	M	C	C	C	C	C	C	C	C	C	M	M	C	C	C	M	M	M	M	M	M	C	C	C	C	C	C	C	C	C	C	M	C	C	C	M	C	C	C
CCallv2c8389_221	A/G	2	24.377	+	NA	NA	NA	NA	NA	NA	A	A	A	A	A	A	A	A	A	A	A	A	A	A	A	A	A	A	A	A	A	A	A	A	A	A	A	A	A	A	A	A	A	A	A	A	A	A	A
CCallv2c8389_281	A/G	2	24.377	+	NA	NA	NA	NA	NA	NA	A	A	A	A	A	A	A	A	A	A	A	A	A	A	A	A	A	A	A	A	A	A	A	A	A	A	A	N	A	A	A	A	A	N	A	A	A	A	A
AC454v3c2295_392	G/A	2	24.468	+	NA	NA	NA	NA	NA	NA	G	G	G	G	G	G	G	G	G	G	G	G	G	G	G	G	G	G	G	G	G	G	G	G	G	G	G	G	G	G	G	G	G	G	G	G	G	G	G
CCallv2c646_575	C/A	2	24.468	+	NA	NA	NA	NA	NA	NA	C	C	C	N	C	C	C	C	C	C	C	C	C	C	C	C	C	C	C	C	C	C	C	C	C	C	C	C	C	C	C	C	C	C	N	C	C	C	C
AC454v3c21256_532	G/A	2	24.471	+	NA	NA	NA	NA	NA	NA	G	G	G	R	G	G	G	G	G	R	G	G	G	G	G	G	G	G	G	G	R	G	G	G	G	R	G	R	G	G	R	R	G	R	R	G	G	G	G
AC454v3c21256_652	T/A	2	24.471	+	NA	NA	NA	NA	NA	NA	T	N	N	N	N	T	N	N	N	N	T	T	T	N	T	T	T	T	T	T	T	N	N	N	N	N	T	N	N	N	T	T	T	N	N	T	N	N	N
AC454v3c28628_1045	A/G	2	24.471	+	NA	NA	NA	NA	NA	NA	N	A	N	N	N	A	N	N	N	N	N	N	A	N	N	N	N	N	N	N	A	N	N	N	N	N	A	A	N	N	A	A	A	A	N	N	N	N	N
CCallv2c4100_817	A/G	2	24.471	+	NA	NA	NA	NA	NA	NA	A	A	A	A	A	A	A	A	A	A	A	A	A	A	A	A	A	A	A	A	A	A	A	A	A	A	A	A	A	A	A	A	A	A	A	A	A	A	A
CCallv2c8510_1605	G/A	2	24.471	+	NA	NA	NA	NA	NA	NA	G	R	G	G	R	G	G	G	G	G	G	G	G	G	R	G	G	G	G	G	G	G	G	G	G	R	G	G	G	G	G	G	G	G	G	G	G	G	G
AC454v3c23069_1093	T/A	2	24.72	+	NA	NA	NA	NA	NA	NA	T	T	T	T	T	T	T	T	T	T	T	T	T	T	T	T	T	T	T	T	T	T	T	T	T	T	T	T	T	T	T	T	T	T	T	T	T	T	T
CCallv2c40668_221	G/A	2	24.739	+	NA	NA	NA	NA	NA	NA	G	G	G	G	G	G	G	G	G	G	G	G	G	G	G	G	G	G	G	G	G	G	G	G	G	G	G	G	G	G	G	G	G	G	G	G	G	G	G
AC454v3c2647_1273	C/G	2	24.77	+	NA	NA	NA	NA	NA	NA	N	N	N	N	N	N	N	N	N	N	N	N	N	N	N	N	N	N	N	N	N	N	N	N	N	N	N	N	N	N	N	N	N	N	N	N	N	N	N
CCallv2c22365_754	A/T	2	24.77	+	NA	NA	NA	NA	NA	NA	N	N	N	N	N	N	N	N	N	N	N	N	N	N	N	N	N	N	N	N	N	N	N	N	N	N	N	N	N	N	N	N	N	N	N	N	N	N	N
CCallv2c24650_1924	G/A	2	24.77	+	NA	NA	NA	NA	NA	NA	G	R	G	G	R	G	G	G	G	G	G	G	G	G	R	G	G	G	G	G	G	G	G	G	G	R	G	G	G	G	G	G	G	G	G	G	G	G	G
AC454v3c42880_514	G/A	2	24.819	+	NA	NA	NA	NA	NA	NA	G	N	G	G	G	G	N	N	N	G	N	N	N	R	N	N	G	N	N	N	G	N	N	N	G	G	N	G	G	N	N	G	G	G	G	N	G	G	N
CCallv2c6462_1741	G/A	2	24.819	+	NA	NA	NA	NA	NA	NA	G	G	G	G	N	G	N	N	G	G	N	G	N	N	N	G	G	N	N	N	N	N	N	N	G	G	N	N	N	N	N	N	G	G	G	N	G	G	N
CCallv2c6462_436	G/A	2	24.819	+	NA	NA	NA	NA	NA	NA	G	G	G	N	G	G	G	N	N	N	G	N	N	R	G	N	G	N	N	G	G	G	N	N	G	G	N	G	N	N	G	G	G	G	N	N	G	G	N
CCallv2c6462_550	G/A	2	24.819	+	NA	NA	NA	NA	NA	NA	N	G	N	A	G	N	N	N	N	N	N	N	N	A	G	N	N	N	N	N	N	N	N	N	N	G	N	N	N	N	N	N	N	N	N	N	N	N	N
CCallv2c6462_619	A/G	2	24.819	+	NA	NA	NA	NA	NA	NA	A	R	A	A	R	A	A	A	A	A	A	A	A	A	R	A	A	A	A	A	A	A	A	A	A	R	A	A	A	A	A	A	A	A	N	N	A	A	A
CCallv2c8813_114	A/G	2	24.819	+	NA	NA	NA	NA	NA	NA	A	R	A	A	R	A	A	A	A	A	A	A	A	A	R	A	A	A	A	A	A	A	A	A	A	R	A	A	A	A	A	A	A	A	A	A	A	A	A
AC454v3c13460_224	A/G	2	24.828	+	NA	NA	NA	NA	NA	NA	A	A	A	R	A	N	A	N	A	N	A	N	A	R	A	A	A	A	A	A	A	N	A	N	N	A	A	R	N	N	A	A	G	N	R	N	N	A	A
AC454v3c13953_430	G/A	2	24.828	+	NA	NA	NA	NA	NA	NA	G	G	G	G	G	G	G	G	G	G	G	R	R	G	G	G	G	G	R	R	G	G	G	G	G	G	R	G	G	G	R	G	R	G	G	R	G	R	R
AC454v3c4884_222	C/G	2	24.828	+	NA	NA	NA	NA	NA	NA	N	N	N	N	N	N	N	N	N	N	N	N	N	N	N	N	N	N	N	N	N	N	N	N	N	N	N	N	N	N	N	N	N	N	N	N	N	N	N
CCallv2c12698_72	C/A	2	24.828	+	NA	NA	NA	NA	NA	NA	C	N	C	C	C	C	C	C	C	M	C	C	C	C	C	N	C	C	C	C	N	C	C	N	C	C	C	C	C	A	N	C	C	C	N	M	C	C	C
CCallv2c1541_326	A/G	2	24.828	+	NA	NA	NA	NA	NA	NA	A	A	A	A	A	A	A	A	A	A	A	A	A	A	A	A	A	A	A	A	A	A	A	A	A	A	A	A	A	A	A	A	A	A	A	A	A	A	A
CCallv2c1667_117	C/G	2	24.828	+	NA	NA	NA	NA	NA	NA	C	C	N	N	C	C	C	N	N	C	N	C	S	C	N	C	C	C	C	C	N	C	N	N	N	C	N	C	N	N	C	C	C	C	S	N	N	C	N
CCallv2c1667_1814	A/G	2	24.828	+	NA	NA	NA	NA	NA	NA	A	A	A	A	A	A	A	A	A	A	A	A	A	A	A	A	A	A	A	A	A	A	A	A	A	A	A	A	A	A	A	A	A	A	A	A	A	A	A
CCallv2c1667_244	C/A	2	24.828	+	NA	NA	NA	NA	NA	NA	C	M	C	C	M	C	C	C	C	C	C	C	C	C	M	C	C	C	C	C	C	C	C	C	C	M	C	C	C	C	C	C	C	C	C	C	C	C	C
CCallv2c1893_1583	A/G	2	24.828	+	NA	NA	NA	NA	NA	NA	A	R	A	A	R	A	A	A	A	A	A	A	A	A	R	A	A	A	A	A	A	A	A	A	A	R	A	A	A	A	A	A	A	A	A	A	A	A	A
CCallv2c1893_1730	C/G	2	24.828	+	NA	NA	NA	NA	NA	NA	N	N	N	N	N	N	N	N	N	N	N	N	N	N	N	N	N	N	N	N	N	N	N	N	N	N	N	N	N	N	N	N	N	N	N	N	N	N	N
CCallv2c21743_170	A/G	2	24.828	+	NA	NA	NA	NA	NA	NA	A	A	N	N	A	A	N	N	N	N	N	N	N	N	A	N	A	N	N	N	N	N	N	N	N	A	N	A	N	N	N	N	A	A	N	N	N	N	N
CCallv2c22730_696	G/A	2	24.828	+	NA	NA	NA	NA	NA	NA	G	R	G	G	R	G	G	G	G	G	G	G	G	G	R	G	G	G	G	G	G	G	G	G	G	R	G	G	G	G	G	G	G	G	G	G	G	G	G
CCallv2c25891_748	G/A	2	24.828	+	NA	NA	NA	NA	NA	NA	G	R	G	G	R	G	G	G	G	G	G	G	G	G	R	G	G	G	G	G	G	G	G	G	G	R	G	G	G	G	G	G	G	G	G	G	G	G	G
CCallv2c45649_3247	A/G	2	24.828	+	NA	NA	NA	NA	NA	NA	A	A	A	A	A	A	A	A	A	A	A	A	A	A	A	A	A	A	A	A	A	A	A	A	A	A	A	A	A	A	A	A	A	A	A	A	A	A	A
CCallv2c45649_3745	T/A	2	24.828	+	NA	NA	NA	NA	NA	NA	N	N	N	N	A	T	N	N	N	N	N	N	N	N	N	N	T	T	N	N	T	N	N	N	N	A	N	T	N	T	N	T	N	N	N	N	N	N	T
CCallv2c46419_1891	G/A	2	24.828	+	NA	NA	NA	NA	NA	NA	G	R	G	G	R	G	G	G	G	G	G	G	G	G	R	G	G	G	G	G	G	G	G	G	G	R	G	G	G	G	G	G	G	G	G	G	G	G	G
AC454v3c19380_1888	A/G	2	24.83	+	NA	NA	NA	NA	NA	NA	G	A	R	R	R	G	G	R	A	A	G	A	R	R	R	G	G	G	A	A	R	R	A	G	R	A	R	R	R	R	R	R	A	R	A	A	R	R	A
CCallv2c13305_516	A/T	2	24.83	+	NA	NA	NA	NA	NA	NA	N	N	W	N	N	W	N	N	N	N	N	N	W	A	W	W	N	W	N	N	N	N	N	T	N	N	N	W	N	N	W	N	N	W	W	N	N	W	N
CCallv2c13305_723	G/A	2	24.83	+	NA	NA	NA	NA	NA	NA	G	G	G	G	G	G	G	G	G	G	G	G	G	G	G	G	G	G	G	G	G	G	G	G	G	G	G	G	G	G	G	G	G	G	G	G	G	G	G
CCallv2c2280_182	A/C	2	24.83	+	NA	NA	NA	NA	NA	NA	A	A	A	A	A	A	A	A	A	A	A	A	A	A	A	A	A	A	A	A	A	A	A	A	A	A	A	A	A	A	A	A	A	A	A	A	A	A	A
CCallv2c3070_175	G/A	2	24.83	+	NA	NA	NA	NA	NA	NA	G	R	G	G	R	G	G	G	G	G	G	G	G	G	R	G	G	G	G	G	G	G	G	G	G	R	G	G	G	G	G	G	G	G	G	G	G	G	G
CCallv2c44150_2253	A/G	2	24.83	+	NA	NA	NA	NA	NA	NA	A	A	A	A	A	A	A	A	A	A	A	A	A	A	A	A	A	A	A	A	A	A	A	A	A	A	A	A	A	A	A	A	A	A	A	A	A	A	A
CCallv2c9758_774	A/G	2	24.83	+	NA	NA	NA	NA	NA	NA	A	A	A	A	A	A	A	A	A	A	A	A	A	A	A	A	A	A	A	A	A	A	A	A	A	A	A	A	A	A	A	A	A	A	A	A	A	A	A
CCallv2c9758_838	A/T	2	24.83	+	NA	NA	NA	NA	NA	NA	A	W	A	A	N	A	A	A	A	A	A	A	A	A	N	A	A	A	A	A	A	A	A	A	A	W	A	A	A	A	A	A	A	A	A	A	A	A	A
CCallv2c15189_1236	A/G	2	25.295	+	NA	NA	NA	NA	NA	NA	A	A	A	A	A	A	A	A	A	A	A	A	N	A	N	A	A	A	A	A	A	A	A	N	A	A	A	A	A	A	A	A	A	A	A	N	A	A	A
CCallv2c15189_900	A/G	2	25.295	+	NA	NA	NA	NA	NA	NA	N	N	N	A	N	N	N	N	A	A	N	N	N	A	N	A	N	N	N	N	N	N	N	N	N	N	N	N	N	N	N	N	N	N	A	N	N	N	N
CCallv2c47837_1489	C/A	2	25.559	+	NA	NA	NA	NA	NA	NA	C	C	C	C	C	C	C	C	C	C	C	C	C	N	C	C	C	C	C	C	C	C	C	C	C	C	C	C	C	C	C	C	C	C	N	C	C	C	C
AC454v3c12900_1017	G/A	2	25.952	+	NA	NA	NA	NA	NA	NA	G	G	G	G	G	G	G	G	G	G	G	G	G	N	G	G	G	G	G	G	G	G	G	G	G	G	G	G	G	G	R	G	G	G	G	G	G	G	G
AC454v3c15530_379	A/C	2	25.952	+	NA	NA	NA	NA	NA	NA	A	A	A	A	A	A	M	A	A	A	A	A	A	A	A	A	A	A	A	A	A	A	A	A	A	A	A	A	A	A	M	A	A	A	A	A	A	A	A
AC454v3c23278_356	G/A	2	25.952	+	NA	NA	NA	NA	NA	NA	G	G	G	G	G	G	G	G	G	G	G	G	G	G	G	G	G	G	G	G	G	G	G	G	G	G	G	G	G	G	G	G	G	G	G	G	G	G	G
AC454v3c30761_79	A/G	2	25.952	+	NA	NA	NA	NA	NA	NA	N	N	N	A	N	N	A	N	N	A	N	N	N	N	N	N	N	R	N	N	N	N	N	N	N	N	N	N	N	N	A	N	N	N	N	N	N	N	N
AC454v3c33994_2007	T/A	2	25.952	+	NA	NA	NA	NA	NA	NA	T	T	T	T	T	T	T	T	T	T	T	T	T	W	T	T	T	T	T	T	T	T	T	T	T	T	T	T	T	T	T	T	T	T	N	T	T	T	T
AC454v3c33994_374	C/G	2	25.952	+	NA	NA	NA	NA	NA	NA	C	C	N	C	C	G	C	S	C	C	C	C	C	S	S	C	C	C	C	C	C	C	C	N	N	C	C	S	C	C	C	C	C	S	N	C	C	C	C
AC454v3c43740_475	G/A	2	25.952	+	NA	NA	NA	NA	NA	NA	R	G	R	R	G	G	G	G	G	R	R	R	G	G	G	R	R	R	R	R	A	G	G	G	G	R	R	R	R	R	G	A	R	R	R	R	G	R	G
CCallv2c11611_461	G/A	2	25.952	+	NA	NA	NA	NA	NA	NA	N	G	N	R	G	N	N	N	N	R	N	R	R	R	G	R	N	N	N	N	N	N	N	N	R	G	N	N	R	R	N	N	N	N	R	N	R	N	R
CCallv2c18586_687	C/A	2	25.952	+	NA	NA	NA	NA	NA	NA	C	C	C	C	C	C	C	C	C	C	C	C	C	C	C	C	C	C	C	C	C	C	C	C	C	C	C	C	C	C	C	C	C	C	C	C	C	C	C
CCallv2c18586_850	C/A	2	25.952	+	NA	NA	NA	NA	NA	NA	N	N	N	N	N	N	N	N	N	N	N	N	N	N	N	N	N	N	N	N	N	N	N	N	N	N	N	N	N	N	N	N	N	N	N	N	N	N	N
CCallv2c21996_269	G/A	2	25.952	+	NA	NA	NA	NA	NA	NA	G	G	G	G	G	G	G	G	G	G	G	G	G	G	G	G	G	G	G	G	G	G	G	G	G	G	G	G	G	G	G	G	G	G	G	G	G	G	G
CCallv2c25404_192	G/A	2	25.952	+	NA	NA	NA	NA	NA	NA	R	R	G	G	R	G	G	G	G	G	R	G	G	G	R	G	R	R	G	G	G	G	G	G	G	R	G	G	G	G	G	G	G	G	G	G	G	G	G
CCallv2c30079_215	G/A	2	25.952	+	NA	NA	NA	NA	NA	NA	G	R	G	G	R	G	G	G	G	G	G	G	G	G	R	G	G	G	G	G	G	G	G	G	G	R	G	G	G	G	G	G	G	G	G	G	G	G	G
CCallv2c48331_1938	A/T	2	25.952	+	NA	NA	NA	NA	NA	NA	A	A	A	A	A	A	A	A	A	A	A	A	N	A	A	N	A	N	A	A	N	A	A	W	A	A	A	A	A	A	A	A	A	A	N	A	A	A	A
CCallv2c48331_2058	A/G	2	25.952	+	NA	NA	NA	NA	NA	NA	A	A	A	A	A	A	A	A	A	A	A	A	A	A	A	A	A	A	A	A	A	A	A	A	A	A	A	A	A	A	A	A	A	A	A	A	A	A	A
CCallv2c9792_155	G/A	2	25.952	+	NA	NA	NA	NA	NA	NA	G	R	R	R	G	G	N	N	G	G	N	R	N	R	R	N	G	G	R	R	G	R	G	R	G	G	G	R	G	G	N	G	G	R	N	G	R	G	G
CCallv2c9792_340	A/G	2	25.952	+	NA	NA	NA	NA	NA	NA	A	A	A	A	A	A	A	A	A	A	A	A	A	A	A	A	A	A	A	A	A	A	A	A	A	A	A	A	A	A	A	A	A	A	A	A	A	A	A
AC454v3c22899_663	G/A	2	26.042	+	NA	NA	NA	NA	NA	NA	G	G	G	G	G	G	G	G	G	G	G	G	G	G	G	G	G	G	G	G	G	G	G	G	G	G	G	G	G	G	G	G	G	G	G	G	G	G	G
CCallv2c18975_595	G/A	2	26.042	+	NA	NA	NA	NA	NA	NA	G	G	G	G	G	G	G	G	G	G	G	G	G	G	G	G	G	G	G	G	G	G	G	G	G	G	G	G	G	G	G	G	G	G	G	G	G	G	G
CCallv2c34513_940	G/A	2	26.042	+	NA	NA	NA	NA	NA	NA	G	G	G	G	G	G	G	G	G	G	G	G	G	N	G	G	G	G	G	G	G	G	G	G	G	G	G	G	G	G	G	G	G	G	G	G	G	G	G
CCallv2c42522_1582	G/A	2	26.042	+	NA	NA	NA	NA	NA	NA	G	G	G	G	G	G	G	G	G	G	G	G	G	G	G	G	G	G	G	G	G	G	G	G	G	G	G	G	G	G	G	G	G	G	G	G	G	G	G
CCallv2c42522_1848	A/G	2	26.042	+	NA	NA	NA	NA	NA	NA	A	A	A	A	A	A	A	A	A	A	A	A	A	A	A	A	A	A	A	A	A	A	A	A	A	A	A	A	A	A	A	A	A	A	A	A	A	A	A
CCallv2c45923_1097	G/A	2	26.042	+	NA	NA	NA	NA	NA	NA	G	R	G	G	R	G	G	G	G	G	G	G	G	G	R	G	G	G	G	G	G	G	G	G	G	R	G	G	G	G	G	G	G	G	G	G	G	G	G
CCallv2c45923_761	G/A	2	26.042	+	NA	NA	NA	NA	NA	NA	G	G	G	G	G	G	G	G	G	G	G	G	G	G	G	G	G	G	G	G	G	G	G	G	G	G	G	G	G	G	G	G	G	G	G	G	G	G	G
CCallv2c6658_71	A/G	2	26.042	+	NA	NA	NA	NA	NA	NA	A	A	A	A	A	A	A	A	A	A	A	A	A	A	A	A	A	A	A	A	A	A	A	A	A	A	A	A	A	A	A	A	A	A	A	A	A	A	A
AC454v3c13561_381	A/G	2	26.095	+	NA	NA	NA	NA	NA	NA	N	N	N	N	N	N	N	N	N	N	N	N	N	N	N	N	N	N	N	N	N	N	N	N	N	N	N	N	N	N	N	N	N	N	N	N	N	N	N
CCallv2c45209_431	A/G	2	26.151	+	NA	NA	NA	NA	NA	NA	A	A	A	A	A	A	A	A	A	A	A	A	A	A	A	A	A	A	A	A	A	A	A	A	A	A	A	A	A	A	A	A	A	A	A	A	A	A	A
CCallv2c45209_607	G/A	2	26.151	+	NA	NA	NA	NA	NA	NA	N	N	N	N	N	N	N	N	N	N	N	N	N	A	N	N	N	R	N	N	N	N	N	N	G	G	N	G	N	N	N	N	G	G	N	N	G	N	R
AC454v3c10663_428	C/A	2	26.225	+	NA	NA	NA	NA	NA	NA	C	C	C	C	C	N	C	C	C	C	C	C	N	C	C	C	C	C	C	C	N	C	C	C	C	C	C	C	C	C	N	N	C	C	C	C	C	C	C
AC454v3c36846_354	G/C	2	26.225	+	NA	NA	NA	NA	NA	NA	G	G	G	N	G	G	G	G	G	G	N	N	G	S	G	N	G	G	G	G	G	G	G	G	G	G	N	N	G	G	N	G	G	S	G	G	G	S	G
CCallv2c6896_280	C/G	2	26.225	+	NA	NA	NA	NA	NA	NA	C	C	C	C	C	C	C	C	C	C	C	C	C	C	C	C	C	C	C	C	C	C	C	C	C	C	C	C	C	C	C	C	C	C	C	C	C	C	C
CCallv2c6896_367	A/G	2	26.225	+	NA	NA	NA	NA	NA	NA	A	A	A	A	A	A	A	A	A	A	A	A	A	A	A	A	A	A	A	A	A	A	A	A	A	A	A	A	A	A	A	A	A	A	A	A	A	A	A
AC454v3c6505_322	G/A	2	26.255	+	NA	NA	NA	NA	NA	NA	G	G	G	G	G	G	G	G	G	G	G	G	R	G	G	G	G	G	G	G	G	G	G	G	G	G	R	G	G	G	R	G	R	G	G	G	G	R	G
CCallv2c3045_1293	A/G	2	26.255	+	NA	NA	NA	NA	NA	NA	N	A	N	A	N	N	N	N	N	N	N	N	N	A	N	A	N	N	N	N	N	N	N	N	N	N	N	N	N	N	N	N	N	N	A	N	N	N	N
CCallv2c3045_620	C/A	2	26.255	+	NA	NA	NA	NA	NA	NA	C	M	C	C	M	C	C	C	C	C	C	C	C	C	M	C	C	C	C	C	C	C	C	C	C	M	C	C	C	C	C	C	C	C	C	C	C	C	C
AC454v3c29302_237	A/G	2	26.28	+	NA	NA	NA	NA	NA	NA	A	R	R	A	A	A	A	A	A	A	R	R	R	A	A	R	R	A	R	R	A	A	A	A	A	A	R	A	R	R	A	A	A	A	A	R	R	R	A
AC454v3c29302_513	G/A	2	26.28	+	NA	NA	NA	NA	NA	NA	N	R	N	N	N	N	N	R	R	N	N	N	N	N	N	R	N	N	N	N	N	N	N	N	N	N	N	N	N	N	N	N	N	N	R	N	N	N	N
AC454v3c29302_564	C/A	2	26.28	+	NA	NA	NA	NA	NA	NA	C	C	M	M	M	A	C	A	A	A	C	M	C	A	M	C	C	C	M	M	C	A	A	A	A	C	C	M	M	M	M	C	C	M	M	M	M	C	M
CCallv2c10088_433	C/G	2	26.28	+	NA	NA	NA	NA	NA	NA	C	S	C	C	S	C	C	C	C	C	C	C	C	C	S	C	C	C	C	C	C	C	C	C	C	S	C	C	C	C	C	C	C	C	C	C	C	C	C
CCallv2c42032_1419	G/A	2	26.28	+	NA	NA	NA	NA	NA	NA	G	G	G	G	G	G	G	G	G	G	G	G	G	G	G	G	G	G	G	G	G	G	G	G	G	G	G	G	G	G	G	G	G	G	G	G	G	G	G
CCallv2c42032_390	C/A	2	26.28	+	NA	NA	NA	NA	NA	NA	N	N	N	N	N	N	N	N	N	N	N	N	N	N	N	N	N	N	N	N	N	N	N	N	N	N	N	N	N	N	N	N	N	N	N	N	N	N	N
CCallv2c46688_1315	A/G	2	26.28	+	NA	NA	NA	NA	NA	NA	N	N	N	N	N	N	N	N	N	N	N	N	N	N	N	N	N	N	N	N	N	N	N	N	N	N	N	N	N	N	N	N	N	N	N	N	N	N	N
CCallv2c46688_697	A/G	2	26.28	+	NA	NA	NA	NA	NA	NA	N	R	N	R	N	N	N	N	N	N	N	R	R	R	N	R	N	R	N	N	N	N	R	N	N	N	N	N	N	N	N	N	N	N	R	N	N	R	N
CCallv2c46688_997	A/C	2	26.28	+	NA	NA	NA	NA	NA	NA	N	N	N	N	N	N	N	N	N	N	N	N	N	N	N	N	N	N	N	N	N	N	N	N	N	N	N	N	N	N	N	N	N	N	N	N	N	N	N
CCallv2c11231_270	C/A	2	26.288	+	NA	NA	NA	NA	NA	NA	C	C	C	C	C	C	C	C	C	C	C	C	C	N	C	C	C	C	C	C	C	C	C	C	C	C	C	C	C	C	C	C	C	C	C	C	C	C	C
CCallv2c11231_791	G/A	2	26.288	+	NA	NA	NA	NA	NA	NA	G	G	G	G	G	G	G	G	G	G	G	G	G	G	G	G	G	G	G	G	G	G	G	G	G	G	G	G	G	G	G	G	G	G	G	G	G	G	G
CCallv2c494_1161	G/A	2	26.292	+	NA	NA	NA	NA	NA	NA	G	G	G	G	G	G	G	G	G	G	G	G	G	G	G	G	G	G	G	G	G	G	G	G	G	G	G	G	G	G	G	G	G	G	G	G	G	G	G
CCallv2c15755_326	T/A	2	26.324	+	NA	NA	NA	NA	NA	NA	T	T	T	T	T	T	T	T	T	T	T	T	T	T	T	T	T	T	T	T	T	T	T	T	T	T	T	T	T	T	T	T	T	T	T	T	T	T	T
AC454v3c25698_218	A/C	2	26.33	+	NA	NA	NA	NA	NA	NA	A	A	A	A	A	A	A	A	A	A	A	A	A	A	A	A	A	A	A	A	A	A	A	A	A	A	A	A	A	A	A	A	A	A	A	A	A	A	A
CCallv2c27314_942	G/A	2	26.33	+	NA	NA	NA	NA	NA	NA	G	G	G	G	G	G	G	G	G	G	G	G	G	G	G	G	G	G	G	G	G	G	G	G	G	G	G	G	G	G	G	G	G	G	G	G	G	G	G
CCallv2c44112_369	T/A	2	26.33	+	NA	NA	NA	NA	NA	NA	N	N	N	N	N	N	N	N	N	N	N	N	N	N	N	N	N	N	N	N	N	N	N	N	N	N	N	N	N	N	N	N	N	N	W	N	N	N	N
CCallv2c24178_222	T/A	2	26.63	+	NA	NA	NA	NA	NA	NA	T	T	T	T	T	T	T	T	T	T	T	T	T	T	T	T	T	T	T	T	T	T	T	T	T	T	T	T	T	T	T	T	T	N	T	T	T	T	T
AC454v3c1240_100	G/A	2	26.685	+	NA	NA	NA	NA	NA	NA	G	R	A	R	G	A	R	R	G	R	R	A	A	A	R	R	R	G	R	R	R	R	G	R	R	G	A	A	R	R	A	R	A	A	R	A	R	A	G
CCallv2c14340_338	C/A	2	26.685	+	NA	NA	NA	NA	NA	NA	C	C	C	C	C	C	C	C	C	C	C	C	C	C	C	C	C	C	C	C	C	C	C	C	C	C	C	C	C	C	C	C	C	C	C	C	C	C	C
CCallv2c15587_134	A/G	2	26.685	+	NA	NA	NA	NA	NA	NA	A	R	A	A	R	A	A	A	A	A	A	A	A	A	R	A	A	A	A	A	A	A	A	A	A	R	A	A	A	A	A	A	A	A	A	A	A	A	A
CCallv2c19648_223	C/A	2	26.685	+	NA	NA	NA	NA	NA	NA	C	C	C	C	C	C	C	C	C	C	C	C	C	C	C	C	C	C	C	C	C	C	C	C	C	C	C	C	C	C	C	C	C	C	C	C	C	C	C
CCallv2c19648_317	G/C	2	26.685	+	NA	NA	NA	NA	NA	NA	N	N	N	N	N	N	N	N	N	N	N	N	G	N	N	N	N	N	N	N	N	N	N	N	N	N	N	N	N	N	N	N	N	N	G	N	N	N	N
CCallv2c366_206	G/A	2	26.685	+	NA	NA	NA	NA	NA	NA	G	G	G	G	G	G	G	G	G	G	G	G	G	G	G	G	G	G	G	G	G	G	G	G	G	G	G	G	G	G	G	G	G	G	G	G	G	G	G
CCallv2c366_860	G/C	2	26.685	+	NA	NA	NA	NA	NA	NA	G	G	G	G	G	G	G	G	G	G	G	G	G	S	G	N	G	G	G	G	G	G	G	G	G	G	G	G	G	G	G	G	G	G	G	G	G	G	G
CCallv2c42184_551	C/A	2	26.685	+	NA	NA	NA	NA	NA	NA	C	M	C	C	M	C	C	C	C	C	C	C	C	C	M	C	C	C	C	C	C	C	C	C	C	M	C	C	C	C	C	C	C	C	C	C	C	C	C
CCallv2c42184_946	A/G	2	26.685	+	NA	NA	NA	NA	NA	NA	N	N	N	N	N	N	N	N	N	N	N	N	N	N	N	N	N	N	N	N	N	N	N	N	N	N	N	N	N	N	N	N	N	N	N	N	N	N	N
CCallv2c5241_143	A/T	2	27.229	+	NA	NA	NA	NA	NA	NA	N	N	N	N	N	N	N	N	N	N	N	N	N	N	N	N	N	N	N	N	N	N	N	N	N	N	N	N	N	N	N	N	N	N	N	N	N	N	N
CCallv2c1323_76	A/G	2	27.424	+	NA	NA	NA	NA	NA	NA	A	R	A	A	R	A	A	A	A	A	A	A	A	A	R	A	A	A	A	A	A	A	A	A	A	R	A	A	A	A	A	A	A	A	A	A	A	A	A
AC454v3c2964_501	A/C	2	27.446	+	NA	NA	NA	NA	NA	NA	M	A	A	M	A	A	M	A	A	M	A	M	A	A	A	A	A	A	M	M	A	A	N	N	A	A	A	M	M	M	M	M	A	M	M	N	A	A	M
AC454v3c2964_609	A/G	2	27.446	+	NA	NA	NA	NA	NA	NA	A	R	R	N	R	R	R	R	N	N	R	R	R	R	N	R	R	R	R	R	A	R	R	N	N	R	R	R	R	R	R	A	R	R	N	N	N	R	R
AC454v3c2964_666	G/A	2	27.446	+	NA	NA	NA	NA	NA	NA	R	G	G	R	G	G	G	G	G	R	G	G	G	G	G	G	G	G	G	G	R	G	G	G	G	G	G	G	G	G	R	R	G	G	G	G	G	G	G
CCallv2c47155_2016	A/T	2	27.446	+	NA	NA	NA	NA	NA	NA	N	N	N	N	N	N	N	N	N	N	N	N	N	N	N	N	N	N	N	N	N	N	N	N	N	N	N	N	N	N	N	N	N	N	N	N	N	N	N
CCallv2c47155_471	A/G	2	27.446	+	NA	NA	NA	NA	NA	NA	A	R	R	A	A	A	A	R	R	A	A	A	A	R	A	A	A	A	A	A	A	A	A	A	R	A	R	R	R	R	A	A	A	R	A	A	R	R	A
AC454v3c13638_505	G/A	2	27.662	+	NA	NA	NA	NA	NA	NA	R	G	R	R	G	R	N	R	R	N	N	N	G	R	G	N	R	N	R	R	R	R	R	G	R	R	R	R	R	R	R	R	R	R	G	N	G	R	R
AC454v3c42274_712	G/A	2	27.937	+	NA	NA	NA	NA	NA	NA	G	G	R	R	R	R	R	A	R	R	G	R	R	A	R	R	G	G	R	R	R	A	R	R	A	R	R	G	A	A	A	R	R	G	G	R	R	R	R
CCallv2c33151_400	G/A	2	27.937	+	NA	NA	NA	NA	NA	NA	G	G	R	G	R	G	G	G	G	G	G	G	G	G	G	G	G	G	G	G	G	R	G	G	R	G	G	G	G	G	G	G	R	G	G	G	G	G	G
AC454v3c35687_616	C/A	2	27.994	+	NA	NA	NA	NA	NA	NA	C	C	C	C	C	C	C	C	C	C	C	C	C	C	C	C	C	C	C	C	M	C	C	C	C	C	C	C	C	C	C	M	C	C	C	C	C	C	C
CCallv2c39730_292	A/G	2	27.994	+	NA	NA	NA	NA	NA	NA	A	A	A	A	A	A	A	A	A	A	A	A	A	A	A	A	A	A	A	A	A	A	A	N	A	A	A	A	A	A	A	A	A	A	A	A	A	A	A
CCallv2c40364_1582	A/C	2	27.994	+	NA	NA	NA	NA	NA	NA	A	A	A	A	A	A	A	A	A	A	A	A	A	A	A	A	A	A	A	A	A	A	A	A	A	A	A	A	A	A	A	A	A	A	A	A	A	A	A
CCallv2c40364_332	C/G	2	27.994	+	NA	NA	NA	NA	NA	NA	N	C	C	C	C	N	C	C	C	C	C	C	C	C	N	C	S	S	C	C	N	C	N	N	C	N	C	N	N	N	C	S	N	N	C	N	N	C	N
CCallv2c40364_767	A/G	2	27.994	+	NA	NA	NA	NA	NA	NA	A	R	A	A	R	A	A	A	A	A	A	A	A	A	R	A	A	A	A	A	A	A	A	A	A	R	A	A	A	A	A	A	A	A	A	A	A	A	A
CCallv2c42947_510	A/G	2	27.994	+	NA	NA	NA	NA	NA	NA	A	A	A	A	A	A	A	A	A	A	A	A	A	A	A	A	A	A	A	A	A	A	A	A	A	A	A	A	A	A	A	A	A	A	A	A	A	A	A
CCallv2c5683_978	A/C	2	27.994	+	NA	NA	NA	NA	NA	NA	A	A	A	A	A	A	A	A	A	A	A	A	A	A	A	A	A	A	A	A	A	A	A	A	A	A	A	A	A	A	A	A	A	A	A	A	A	A	A
CCallv2c5787_1042	G/A	2	27.994	+	NA	NA	NA	NA	NA	NA	G	G	G	G	G	G	G	G	G	G	G	G	G	G	G	G	G	G	G	G	G	G	G	G	G	G	G	G	G	G	G	G	G	G	G	G	G	G	G
CCallv2c5787_841	A/G	2	27.994	+	NA	NA	NA	NA	NA	NA	A	A	A	A	A	A	A	A	A	A	A	A	A	A	A	A	A	A	A	A	A	A	A	A	A	A	A	A	A	A	A	A	A	A	A	A	A	A	A
CCallv2c5787_929	A/G	2	27.994	+	NA	NA	NA	NA	NA	NA	A	R	A	A	R	A	A	A	A	A	A	A	A	A	R	A	A	A	A	A	A	A	A	A	A	R	A	A	A	A	A	A	A	A	A	A	A	A	A
CCallv2c8169_539	A/G	2	27.994	+	NA	NA	NA	NA	NA	NA	A	A	A	A	A	A	A	A	A	A	A	A	A	A	A	A	A	A	A	A	A	A	A	A	A	A	A	A	A	A	A	A	A	A	A	A	A	A	A
CCallv2c40555_681	A/G	2	28.024	+	NA	NA	NA	NA	NA	NA	A	R	A	A	R	A	A	N	A	A	A	A	N	N	R	N	A	A	A	A	A	A	A	A	A	R	A	A	A	A	A	A	A	A	A	A	A	A	A
CCallv2c1652_592	A/C	2	28.194	+	NA	NA	NA	NA	NA	NA	N	N	N	N	N	N	N	N	N	N	N	N	N	N	N	N	N	N	N	N	N	N	N	N	N	N	N	N	N	N	N	N	N	N	N	N	N	N	N
CCallv2c25442_1288	G/A	2	28.194	+	NA	NA	NA	NA	NA	NA	G	G	N	G	G	G	G	G	G	G	G	G	G	N	G	G	G	G	G	G	G	G	G	G	G	G	G	G	G	G	G	G	G	G	G	G	G	G	G
CCallv2c3637_1684	A/G	2	28.194	+	NA	NA	NA	NA	NA	NA	A	A	A	A	A	A	A	A	A	A	A	A	A	A	A	A	A	A	A	A	A	A	A	A	A	A	A	A	A	A	A	A	A	A	A	A	A	A	A
CCallv2c3637_822	G/A	2	28.194	+	NA	NA	NA	NA	NA	NA	G	G	G	G	G	G	G	G	G	G	G	G	G	G	G	G	G	G	G	G	G	G	G	G	G	G	G	G	G	G	G	G	G	G	G	G	G	G	G
AC454v3c2592_373	T/A	2	28.243	+	NA	NA	NA	NA	NA	NA	N	T	N	T	N	N	N	T	T	T	N	T	T	T	N	T	N	N	N	N	N	N	N	T	N	N	N	N	N	N	N	N	N	N	T	N	N	N	N
AC454v3c42002_449	G/A	2	28.243	+	NA	NA	NA	NA	NA	NA	G	G	G	G	G	G	G	G	G	G	G	G	G	N	G	G	G	G	G	G	G	G	G	G	G	G	G	G	G	G	G	G	G	G	G	G	G	G	G
CCallv2c1521_1450	G/A	2	28.243	+	NA	NA	NA	NA	NA	NA	G	R	G	G	R	G	G	G	G	G	G	G	G	G	R	G	G	G	G	G	G	G	G	G	G	R	G	G	G	G	G	G	G	G	G	G	G	G	G
AC454v3c16131_247	A/C	2	28.262	+	NA	NA	NA	NA	NA	NA	A	A	N	M	A	N	N	N	M	A	A	A	A	A	N	A	A	A	A	A	A	A	N	M	A	A	A	N	A	A	A	A	A	N	N	A	A	A	A
AC454v3c33889_722	A/G	2	28.262	+	NA	NA	NA	NA	NA	NA	A	R	A	A	A	A	A	A	A	A	A	A	R	A	A	A	A	A	A	A	A	A	A	A	A	A	A	A	A	A	A	A	A	A	A	A	A	A	A
CCallv2c51_755	G/A	2	28.262	+	NA	NA	NA	NA	NA	NA	G	R	G	G	R	G	G	G	G	G	G	G	G	G	R	G	G	G	G	G	G	G	G	G	G	R	G	G	G	G	G	G	G	G	G	G	G	G	G
CCallv2c44994_221	G/A	2	28.318	+	NA	NA	NA	NA	NA	NA	G	G	N	G	N	G	G	G	N	G	G	G	G	G	N	G	G	G	G	G	N	G	G	N	G	G	G	N	N	N	G	G	G	G	G	N	N	G	G
CCallv2c46831_280	T/A	2	28.318	+	NA	NA	NA	NA	NA	NA	W	N	N	A	N	W	N	N	N	N	N	N	N	A	W	A	W	N	N	N	N	W	N	W	W	W	N	N	N	W	N	W	W	W	N	N	W	N	N
AC454v3c10520_223	A/C	2	28.394	+	NA	NA	NA	NA	NA	NA	A	M	A	A	A	C	M	A	A	A	A	A	M	A	M	A	A	A	A	A	A	A	A	A	A	A	A	A	A	A	A	A	A	A	A	A	A	A	A
AC454v3c10520_653	A/T	2	28.394	+	NA	NA	NA	NA	NA	NA	N	N	N	N	N	N	N	N	N	N	N	N	N	W	N	N	N	N	N	N	N	N	N	N	N	N	N	N	N	N	N	N	N	N	W	N	N	N	N
AC454v3c24954_213	T/A	2	28.394	+	NA	NA	NA	NA	NA	NA	T	T	T	T	T	T	T	T	T	T	T	T	T	T	T	T	T	T	T	T	T	T	T	T	T	T	T	T	T	T	T	T	T	T	T	T	T	T	T
CCallv2c18475_246	A/T	2	28.394	+	NA	NA	NA	NA	NA	NA	N	N	N	N	N	N	N	N	N	N	N	N	N	N	N	N	N	N	N	N	N	N	N	N	N	N	N	N	N	N	N	N	N	N	N	N	N	N	N
CCallv2c25072_2620	A/G	2	28.394	+	NA	NA	NA	NA	NA	NA	A	R	A	A	R	A	A	A	A	A	A	A	A	A	R	A	A	A	A	A	A	A	A	A	A	R	A	A	A	A	A	A	A	A	A	A	A	A	A
CCallv2c5060_1022	G/A	2	28.394	+	NA	NA	NA	NA	NA	NA	G	R	G	G	R	G	G	G	R	G	G	G	G	G	R	G	G	G	G	G	G	G	N	R	G	N	G	G	G	G	G	G	G	G	N	N	G	G	G
CCallv2c5060_1941	A/G	2	28.394	+	NA	NA	NA	NA	NA	NA	N	N	N	N	N	N	N	N	N	N	N	N	N	N	N	N	N	N	N	N	N	N	N	N	N	N	N	N	N	N	N	N	N	N	R	N	N	N	N
CCallv2c6317_215	A/T	2	28.394	+	NA	NA	NA	NA	NA	NA	A	W	A	A	W	A	A	A	A	A	A	A	A	A	W	A	A	A	A	A	A	A	A	A	A	W	A	A	A	A	A	A	A	A	A	A	A	A	A
CCallv2c7460_1376	A/C	2	28.394	+	NA	NA	NA	NA	NA	NA	A	M	A	A	M	A	A	A	A	A	A	A	A	A	M	A	A	A	A	A	A	A	A	A	A	M	A	A	A	A	A	A	A	A	A	A	A	A	A
CCallv2c7460_2106	A/G	2	28.394	+	NA	NA	NA	NA	NA	NA	A	A	A	A	A	A	A	A	A	A	A	A	A	A	A	A	A	A	A	A	A	A	A	A	A	A	A	A	A	A	A	A	A	A	A	A	A	A	A
CCallv2c9236_529	A/G	2	28.394	+	NA	NA	NA	NA	NA	NA	A	A	A	A	A	A	A	A	A	A	A	A	A	A	A	A	A	A	A	A	A	A	A	A	A	A	A	A	A	A	A	A	A	A	A	A	A	A	A
CCallv2c45690_622	A/G	2	28.68	+	NA	NA	NA	NA	NA	NA	A	R	A	A	R	A	A	A	A	A	A	A	A	A	R	A	A	A	A	A	A	A	A	A	A	R	A	A	A	A	A	A	A	A	A	A	A	A	A
CCallv2c6200_1343	G/A	2	28.68	+	NA	NA	NA	NA	NA	NA	G	G	N	R	G	G	N	R	R	N	G	N	R	R	G	R	G	G	R	N	N	N	N	N	N	G	N	G	N	N	N	G	N	G	R	N	N	N	R
CCallv2c6200_1559	A/G	2	28.68	+	NA	NA	NA	NA	NA	NA	A	A	A	A	A	A	A	A	A	A	A	A	A	A	A	A	A	A	A	A	A	A	A	A	A	A	A	A	A	A	A	A	A	A	A	A	A	A	A
CCallv2c6200_268	T/A	2	28.68	+	NA	NA	NA	NA	NA	NA	T	T	T	T	W	T	T	T	T	T	T	T	T	T	N	T	T	T	T	T	T	T	W	T	T	W	T	T	T	T	T	T	T	T	T	T	T	T	T
CCallv2c6200_521	C/A	2	28.68	+	NA	NA	NA	NA	NA	NA	C	C	C	C	C	C	C	C	C	C	C	C	C	C	C	C	C	C	C	C	C	C	C	C	C	C	C	C	C	C	C	C	C	C	C	C	C	C	C
CCallv2c40429_597	A/G	2	29.051	+	NA	NA	NA	NA	NA	NA	A	A	A	A	A	A	A	A	A	A	A	A	A	A	A	A	A	A	A	A	A	A	A	A	A	A	A	A	A	A	A	A	A	A	A	A	A	A	A
CCallv2c40429_845	G/A	2	29.051	+	NA	NA	NA	NA	NA	NA	G	G	G	G	G	G	G	G	G	G	G	G	G	G	G	G	G	G	G	G	G	G	G	G	G	G	G	G	G	G	G	G	G	G	G	G	G	G	G
CCallv2c40429_930	G/C	2	29.051	+	NA	NA	NA	NA	NA	NA	G	G	G	G	G	G	G	G	G	G	G	G	G	G	G	G	G	G	G	G	G	G	G	G	G	G	G	G	G	G	G	G	G	G	G	G	G	G	G
CCallv2c40429_977	G/A	2	29.051	+	NA	NA	NA	NA	NA	NA	G	R	G	G	G	G	G	G	G	G	G	G	G	R	G	N	G	N	G	G	G	G	G	G	G	G	G	G	G	G	G	G	G	G	G	G	G	G	G
CCallv2c8664_141	C/A	2	29.228	+	NA	NA	NA	NA	NA	NA	C	N	C	N	C	C	C	C	C	C	C	C	C	N	C	N	C	C	C	C	C	C	C	N	C	C	C	C	C	C	C	C	C	C	N	C	C	C	C
AC454v3c13239_298	G/A	2	29.413	+	NA	NA	NA	NA	NA	NA	R	R	R	G	R	R	G	R	G	G	R	G	G	R	A	G	R	R	G	G	G	G	G	G	G	R	R	R	G	G	G	G	R	R	A	G	G	R	R
AC454v3c3845_483	G/A	2	29.413	+	NA	NA	NA	NA	NA	NA	G	G	R	G	G	R	R	G	G	G	G	G	G	G	R	G	G	G	G	G	G	G	G	R	G	G	A	R	G	G	R	G	R	R	R	G	G	A	R
AC454v3c38465_330	G/A	2	29.413	+	NA	NA	NA	NA	NA	NA	G	G	G	G	G	G	G	G	G	G	G	G	G	G	G	G	G	G	G	G	G	G	G	G	G	G	G	G	G	G	G	G	G	G	G	G	G	G	G
AC454v3c5423_98	A/G	2	29.413	+	NA	NA	NA	NA	NA	NA	N	N	A	N	N	N	N	N	N	N	N	N	N	N	N	N	N	R	N	N	N	N	N	N	N	R	A	N	N	N	N	N	A	N	A	N	N	A	A
CCallv2c2934_513	A/G	2	29.561	+	NA	NA	NA	NA	NA	NA	N	N	R	R	A	R	N	N	R	R	N	N	N	R	A	N	N	N	N	N	N	N	R	N	R	A	N	N	N	N	N	R	R	R	R	N	R	N	N
CCallv2c38051_1490	G/A	2	29.561	+	NA	NA	NA	NA	NA	NA	G	N	N	N	G	G	N	N	N	N	N	N	N	R	N	N	G	N	N	N	N	N	N	N	N	G	N	G	N	N	N	N	N	G	N	N	N	G	N
CCallv2c41209_174	C/A	2	29.561	+	NA	NA	NA	NA	NA	NA	C	C	C	C	M	C	C	C	C	C	C	C	C	C	M	C	C	C	C	C	C	C	C	C	C	M	C	C	C	C	C	C	C	C	C	C	C	C	C
CCallv2c41209_447	A/T	2	29.561	+	NA	NA	NA	NA	NA	NA	N	N	N	N	N	N	N	N	N	N	N	N	N	N	N	N	N	N	N	N	N	N	N	N	N	N	N	N	N	N	N	N	N	N	N	N	N	N	N
AC454v3c26536_878	C/A	2	29.568	+	NA	NA	NA	NA	NA	NA	M	N	M	M	M	C	C	C	C	M	M	A	C	M	C	N	C	C	M	M	A	A	C	M	A	C	C	C	M	M	M	A	M	C	C	A	M	C	C
AC454v3c11967_347	G/A	2	29.642	+	NA	NA	NA	NA	NA	NA	G	G	G	G	G	N	G	G	R	G	G	G	G	G	G	R	G	G	R	N	G	G	N	R	G	G	G	G	G	G	G	G	G	G	G	G	N	G	R
AC454v3c26017_205	T/A	2	29.642	+	NA	NA	NA	NA	NA	NA	N	W	T	N	N	T	W	T	T	W	N	T	N	N	T	W	T	T	N	N	T	N	T	T	N	T	T	T	T	T	W	T	T	T	N	N	W	T	T
AC454v3c40733_290	A/C	2	29.642	+	NA	NA	NA	NA	NA	NA	M	N	N	M	N	A	M	N	N	C	M	M	N	N	A	M	A	A	N	N	C	C	C	N	C	A	A	C	A	N	M	C	M	C	M	C	C	A	C
AC454v3c27071_354	G/A	2	29.887	+	NA	NA	NA	NA	NA	NA	G	A	R	G	R	R	R	G	G	R	G	R	A	G	R	R	G	G	G	G	R	A	G	R	A	G	G	G	R	R	G	R	A	G	R	R	R	G	G
AC454v3c32082_1176	T/A	2	29.887	+	NA	NA	NA	NA	NA	NA	T	N	T	T	N	T	N	N	N	T	N	N	N	N	N	T	T	T	T	N	T	N	N	T	N	T	N	N	T	N	N	N	N	N	N	N	N	T	N
AC454v3c32082_854	G/A	2	29.887	+	NA	NA	NA	NA	NA	NA	R	G	R	G	G	R	G	G	R	G	R	G	G	G	G	R	R	R	G	G	R	G	R	R	G	A	R	R	G	G	G	R	G	R	R	G	G	R	R
AC454v3c32082_959	A/G	2	29.887	+	NA	NA	NA	NA	NA	NA	R	A	R	A	A	G	A	G	G	A	R	A	A	G	R	R	R	R	R	R	G	A	G	R	A	R	R	R	A	A	A	G	A	R	R	R	A	R	G
CCallv2c42292_699	A/G	2	29.887	+	NA	NA	NA	NA	NA	NA	A	R	A	A	R	A	A	A	A	A	A	A	A	A	R	A	A	A	A	A	A	A	A	A	A	R	A	A	A	A	A	A	A	A	A	A	A	A	A
CCallv2c45857_656	G/C	2	29.887	+	NA	NA	NA	NA	NA	NA	G	G	G	G	G	G	G	G	G	G	G	G	G	N	G	G	G	G	G	N	G	G	G	G	G	N	G	G	G	G	G	G	G	G	G	G	G	N	G
AC454v3c11290_336	T/A	2	29.894	+	NA	NA	NA	NA	NA	NA	N	N	T	T	N	N	N	T	N	T	N	N	N	T	N	T	N	N	N	N	N	N	N	N	N	N	N	N	N	N	N	N	N	N	T	N	N	N	N
AC454v3c14505_1360	A/T	2	29.894	+	NA	NA	NA	NA	NA	NA	A	T	W	A	A	T	T	W	W	A	A	A	T	W	W	T	W	W	A	A	A	A	W	A	A	W	T	W	W	W	W	A	A	W	T	A	W	T	W
AC454v3c14505_1792	G/A	2	29.894	+	NA	NA	NA	NA	NA	NA	R	G	R	R	R	G	G	G	G	R	R	A	G	R	G	G	G	G	R	R	A	A	G	R	A	G	G	G	R	R	R	A	R	G	G	A	R	G	G
AC454v3c17907_324	A/G	2	29.894	+	NA	NA	NA	NA	NA	NA	A	A	A	A	A	A	A	A	A	A	A	A	A	A	A	A	A	A	A	A	A	A	A	A	A	A	A	A	A	A	A	A	A	A	A	A	A	A	A
AC454v3c35236_1368	A/G	2	29.894	+	NA	NA	NA	NA	NA	NA	R	A	R	R	R	A	A	A	A	R	R	G	A	R	A	A	A	A	R	R	G	G	A	R	G	A	A	A	R	R	R	G	R	A	A	G	R	A	A
AC454v3c8420_336	G/A	2	29.894	+	NA	NA	NA	NA	NA	NA	G	A	R	G	G	G	R	R	G	G	G	G	A	R	G	R	R	R	G	G	G	G	G	G	G	R	A	R	G	G	R	G	G	R	A	G	G	A	R
AC454v3c8420_390	G/A	2	29.894	+	NA	NA	NA	NA	NA	NA	R	G	R	A	R	A	R	R	A	A	R	A	G	R	R	R	G	G	A	A	A	A	A	A	A	G	G	R	A	A	R	A	A	R	G	A	A	G	R
AC454v3c8420_856	A/G	2	29.894	+	NA	NA	NA	NA	NA	NA	A	N	A	A	A	A	N	A	N	A	A	A	N	A	N	A	R	N	A	A	A	A	R	A	A	N	N	N	A	A	A	A	A	N	A	A	A	N	N
CCallv2c1883_318	G/A	2	29.894	+	NA	NA	NA	NA	NA	NA	G	N	G	N	G	G	N	N	N	G	N	N	R	R	G	R	G	N	N	N	N	N	N	N	N	G	N	G	G	N	G	N	G	G	N	N	G	G	N
CCallv2c40733_1955	G/A	2	29.894	+	NA	NA	NA	NA	NA	NA	G	G	G	N	G	G	G	G	G	G	G	G	G	N	G	G	G	G	G	G	G	G	G	N	G	G	G	G	G	G	G	G	G	G	R	G	G	G	G
CCallv2c40733_2302	A/C	2	29.894	+	NA	NA	NA	NA	NA	NA	A	A	A	A	A	A	A	A	A	A	A	A	A	A	A	A	A	A	A	A	A	A	A	A	A	A	A	A	A	A	A	A	A	A	A	A	A	A	A
CCallv2c4563_67	A/G	2	29.894	+	NA	NA	NA	NA	NA	NA	A	A	A	A	A	A	A	A	A	A	A	A	A	A	A	A	A	A	A	A	A	A	A	A	A	A	A	A	A	A	A	A	A	A	A	A	A	A	A
CCallv2c27163_178	A/G	2	30.366	+	NA	NA	NA	NA	NA	NA	A	A	A	A	R	A	A	A	A	A	A	A	A	A	R	A	A	A	A	A	A	A	A	A	A	R	A	A	A	A	A	A	A	A	A	A	A	A	A
CCallv2c2951_590	G/A	2	30.661	+	NA	NA	NA	NA	NA	NA	G	G	G	G	G	G	G	G	G	G	G	G	G	G	G	G	G	G	G	G	G	G	G	G	G	G	G	G	G	G	G	G	G	G	G	G	G	G	G
CCallv2c41553_1678	A/C	2	30.731	+	NA	NA	NA	NA	NA	NA	A	A	A	A	A	A	A	A	A	A	A	A	A	A	A	A	A	A	A	A	A	A	A	A	A	A	A	A	A	A	A	A	A	A	A	A	A	A	A
AC454v3c15115_334	G/A	2	31.807	+	NA	NA	NA	NA	NA	NA	R	R	A	G	R	R	G	R	G	R	R	R	R	R	G	G	G	G	G	G	R	A	G	R	A	G	R	G	R	R	G	R	R	G	R	A	R	R	G
AC454v3c17568_980	G/A	2	31.807	+	NA	NA	NA	NA	NA	NA	R	R	A	G	A	G	G	G	G	R	R	R	R	G	R	G	R	R	G	G	G	A	G	R	A	A	R	G	R	R	G	G	R	G	R	R	R	R	G
AC454v3c20931_467	G/A	2	31.807	+	NA	NA	NA	NA	NA	NA	G	N	G	R	G	G	G	N	R	N	G	G	G	R	G	R	G	G	G	G	G	G	N	R	G	G	G	G	G	N	G	G	G	G	G	R	G	G	G
CCallv2c6758_615	A/C	2	31.807	+	NA	NA	NA	NA	NA	NA	A	N	N	A	N	A	N	A	N	A	A	N	N	N	N	M	A	N	N	A	N	A	A	N	N	A	N	A	A	N	A	N	A	A	N	N	N	A	N
AC454v3c21573_1342	G/A	2	32.954	+	NA	NA	NA	NA	NA	NA	G	G	G	G	G	G	G	R	G	G	G	G	G	R	G	G	G	G	G	G	G	G	G	R	G	G	G	A	G	G	G	G	G	A	R	R	G	G	R
AC454v3c21573_577	A/T	2	32.954	+	NA	NA	NA	NA	NA	NA	A	A	A	A	A	A	A	W	A	A	A	A	A	W	A	A	A	A	A	A	A	A	A	W	A	A	A	T	A	A	W	A	A	T	W	W	A	A	W
CCallv2c4490_1711	T/A	2	32.954	+	NA	NA	NA	NA	NA	NA	T	T	T	T	T	T	T	T	T	T	T	T	T	T	T	T	T	T	T	T	T	T	T	T	T	T	T	T	T	T	T	T	T	T	T	T	T	T	T
AC454v3c33401_696	G/A	2	34.061	+	NA	NA	NA	NA	NA	NA	G	G	G	N	R	A	N	N	A	R	G	R	G	N	R	R	R	R	N	A	G	R	N	R	R	G	G	R	G	G	R	R	G	R	G	G	R	G	A
CCallv2c10914_1809	C/A	2	34.061	+	NA	NA	NA	NA	NA	NA	C	C	C	C	C	C	C	C	C	C	C	C	C	C	C	C	C	C	C	C	C	C	C	C	C	C	C	C	C	C	C	C	C	C	C	C	C	C	C
CCallv2c7939_533	G/A	2	34.061	+	NA	NA	NA	NA	NA	NA	G	G	R	G	G	G	G	G	G	G	G	G	G	G	G	G	G	G	G	G	G	N	G	G	N	G	G	G	G	G	G	G	N	G	G	G	G	G	G
AC454v3c6111_117	C/A	2	34.331	+	NA	NA	NA	NA	NA	NA	A	M	A	M	M	C	C	C	C	M	A	M	M	C	M	M	M	M	C	C	M	M	C	M	M	M	M	M	M	M	C	C	A	M	A	M	C	M	C
CCallv2c47531_452	A/G	2	34.331	+	NA	NA	NA	NA	NA	NA	A	A	A	A	A	A	A	A	A	A	A	A	A	A	A	A	A	A	A	A	A	A	A	A	A	A	A	A	A	A	A	A	A	A	A	A	A	A	A
AC454v3c15483_1291	A/G	2	36.331	+	NA	NA	NA	NA	NA	NA	A	R	A	R	R	A	A	A	R	A	A	A	R	A	R	R	A	A	A	A	A	A	R	A	A	R	A	A	A	A	A	A	A	A	R	A	A	A	R
AC454v3c15483_1536	C/A	2	36.331	+	NA	NA	NA	NA	NA	NA	C	C	C	C	C	C	C	C	M	C	C	C	C	C	C	C	C	C	C	C	C	C	M	C	C	C	C	C	C	C	C	C	C	C	C	C	C	C	M
AC454v3c43379_311	A/C	2	36.331	+	NA	NA	NA	NA	NA	NA	A	A	A	A	A	A	A	A	A	A	A	A	A	A	A	A	A	A	A	A	A	A	A	A	A	A	A	A	A	A	A	A	A	A	A	A	A	A	A
AC454v3c44289_412	G/A	2	36.331	+	NA	NA	NA	NA	NA	NA	G	G	N	G	G	G	G	G	G	N	G	N	G	G	G	G	G	G	G	G	G	G	G	G	G	G	G	G	N	N	G	G	G	G	G	N	N	G	G
AC454v3c823_139	A/G	2	36.331	+	NA	NA	NA	NA	NA	NA	N	N	N	N	N	N	N	N	N	N	N	N	N	N	N	N	N	N	N	N	N	N	N	N	N	N	N	N	N	N	N	N	N	N	N	N	N	N	N
CCallv2c11008_78	G/A	2	36.331	+	NA	NA	NA	NA	NA	NA	G	G	G	G	G	G	G	G	G	G	G	G	G	G	G	G	G	G	G	G	G	G	G	G	G	G	G	G	G	G	G	G	G	G	G	G	G	G	G
CCallv2c11468_1177	G/A	2	36.331	+	NA	NA	NA	NA	NA	NA	G	G	G	G	G	G	G	G	G	G	G	G	G	G	G	G	G	G	G	G	G	G	G	G	G	G	G	G	G	G	G	G	G	G	G	G	G	G	G
CCallv2c13511_551	G/A	2	36.331	+	NA	NA	NA	NA	NA	NA	G	G	G	G	G	G	G	G	G	G	G	G	G	G	G	G	G	G	G	G	G	G	G	G	G	G	G	G	G	G	G	G	G	G	G	G	G	G	G
CCallv2c13511_761	A/G	2	36.331	+	NA	NA	NA	NA	NA	NA	A	A	A	A	A	A	A	A	A	A	A	A	A	A	A	A	A	A	A	A	A	A	A	A	A	A	A	A	A	A	A	A	A	A	A	A	A	A	A
CCallv2c13511_819	A/G	2	36.331	+	NA	NA	NA	NA	NA	NA	A	A	A	A	A	A	A	A	A	A	A	A	A	A	A	A	A	A	A	A	A	A	A	A	A	A	A	A	A	A	A	A	A	A	A	A	A	A	A
CCallv2c846_566	A/G	2	36.331	+	NA	NA	NA	NA	NA	NA	A	A	A	A	A	A	A	A	A	A	A	A	A	A	A	A	A	A	A	A	A	A	A	A	A	A	A	A	A	A	A	A	A	A	A	A	A	A	A
CCallv2c846_668	A/T	2	36.331	+	NA	NA	NA	NA	NA	NA	A	A	A	A	W	A	A	A	A	A	A	A	A	N	W	A	A	A	A	A	A	A	A	A	A	W	A	A	A	A	A	A	A	A	A	A	A	A	A
AC454v3c43727_276	G/A	2	36.974	+	NA	NA	NA	NA	NA	NA	A	R	N	N	R	R	N	G	G	R	A	A	R	R	R	R	R	R	R	R	A	A	G	N	A	G	R	R	A	A	G	R	A	R	R	N	A	R	G
CCallv2c21024_363	G/A	2	36.974	+	NA	NA	NA	NA	NA	NA	R	G	G	G	R	G	G	G	G	G	R	G	G	N	R	N	R	R	G	G	G	G	G	G	G	R	G	G	G	G	G	G	G	G	G	G	G	G	G
CCallv2c21024_439	G/A	2	36.974	+	NA	NA	NA	NA	NA	NA	G	R	G	G	G	G	G	R	R	G	G	G	R	N	G	R	R	R	R	R	G	G	R	G	G	G	G	G	G	G	G	R	G	G	G	G	G	G	R
CCallv2c9148_721	G/A	2	36.974	+	NA	NA	NA	NA	NA	NA	G	G	G	N	G	G	G	R	G	G	G	G	G	N	G	N	G	N	G	G	G	G	G	N	G	G	G	G	G	G	G	G	G	G	N	G	G	G	G
CCallv2c2308_1007	G/A	2	37.31	+	NA	NA	NA	NA	NA	NA	G	G	G	G	G	G	G	G	G	G	G	G	G	G	G	G	G	G	G	G	G	G	G	G	G	G	G	G	G	G	G	G	G	G	G	G	G	G	G
CCallv2c3802_302	A/G	2	37.31	+	NA	NA	NA	NA	NA	NA	A	A	A	A	A	A	A	A	A	A	A	A	A	A	A	A	A	A	A	A	A	A	A	A	A	A	A	A	A	A	A	A	A	A	A	A	A	A	A
CCallv2c39651_846	A/G	2	39.29	+	NA	NA	NA	NA	NA	NA	A	A	A	A	A	A	A	A	A	A	A	A	A	A	A	A	A	A	A	A	A	A	A	A	A	A	A	A	A	A	A	A	A	A	A	A	A	A	A
CCallv2c31229_1519	G/A	2	39.355	+	NA	NA	NA	NA	NA	NA	G	R	G	G	G	G	R	N	N	G	G	R	R	N	G	G	G	G	R	R	G	G	N	G	G	G	G	G	R	R	G	G	R	G	G	N	G	G	G
CCallv2c15679_890	A/G	2	39.503	+	NA	NA	NA	NA	NA	NA	A	A	A	A	A	A	A	A	A	A	A	A	A	A	A	A	A	A	A	A	A	A	A	A	A	A	A	A	A	A	A	A	A	A	A	A	A	A	A
CCallv2c306_443	G/A	2	39.503	+	NA	NA	NA	NA	NA	NA	G	R	G	N	G	G	G	G	N	N	G	G	G	N	N	N	G	G	G	G	G	G	G	N	N	G	G	G	G	G	G	G	G	G	N	N	G	G	N
AC454v3c31096_1724	A/G	2	39.755	+	NA	NA	NA	NA	NA	NA	A	A	A	A	R	A	A	A	A	A	A	A	A	A	R	A	A	A	A	A	A	A	A	A	A	R	A	A	A	A	A	A	A	A	A	A	A	A	A
AC454v3c31096_1807	G/A	2	39.755	+	NA	NA	NA	NA	NA	NA	G	G	G	G	G	G	G	G	G	G	G	G	G	G	G	G	G	G	G	G	G	G	G	G	G	G	G	G	G	G	G	G	G	G	G	G	G	G	G
CCallv2c46354_1005	G/A	2	39.755	+	NA	NA	NA	NA	NA	NA	G	G	G	G	R	G	G	G	G	G	G	G	G	G	R	G	G	G	G	G	G	G	G	G	G	R	G	G	G	G	G	G	G	G	G	G	G	G	G
AC454v3c35501_572	A/G	2	40.803	+	NA	NA	NA	NA	NA	NA	A	A	N	A	A	A	A	A	A	A	A	A	A	A	A	A	A	A	A	A	A	A	A	A	A	A	N	A	A	A	A	A	A	A	A	A	A	N	A
AC454v3c35501_638	C/A	2	40.803	+	NA	NA	NA	NA	NA	NA	C	C	M	C	C	C	C	C	C	C	N	C	C	C	C	C	C	C	C	C	C	C	C	C	C	C	M	C	C	C	C	C	C	C	C	C	C	M	C
CCallv2c16132_316	C/A	2	42.555	+	NA	NA	NA	NA	NA	NA	C	C	C	C	M	C	C	C	C	C	C	C	C	C	C	C	C	C	C	C	C	C	C	C	C	M	C	C	C	C	C	C	C	C	C	C	C	C	C
CCallv2c16132_643	G/A	2	42.555	+	NA	NA	NA	NA	NA	NA	G	G	G	G	R	G	G	G	G	G	G	G	G	N	G	G	G	G	G	G	G	G	G	G	G	R	G	G	G	G	G	G	G	G	G	G	G	G	G
CCallv2c39693_938	A/G	2	42.763	+	NA	NA	NA	NA	NA	NA	A	A	A	A	A	A	A	A	A	A	A	A	A	A	A	A	A	A	A	A	A	A	A	A	A	A	A	A	A	A	A	A	A	A	A	A	A	A	A
CCallv2c12367_903	G/A	2	43.894	+	NA	NA	NA	NA	NA	NA	G	G	G	G	R	G	G	G	G	G	G	G	G	G	G	G	G	G	G	G	G	G	G	G	G	R	G	G	G	G	G	G	G	G	G	G	G	G	G
CCallv2c15693_1273	G/A	2	43.894	+	NA	NA	NA	NA	NA	NA	G	G	G	G	G	G	G	G	G	G	G	G	G	G	G	G	G	G	G	G	G	G	G	G	G	G	G	G	G	G	G	G	G	G	G	G	G	G	G
CCallv2c15693_346	A/G	2	43.894	+	NA	NA	NA	NA	NA	NA	A	A	A	A	A	A	A	A	A	A	A	A	A	A	A	A	A	A	A	A	A	A	A	A	A	A	A	A	A	A	A	A	A	A	A	A	A	A	A
CCallv2c15693_427	G/A	2	43.894	+	NA	NA	NA	NA	NA	NA	G	G	G	G	G	G	G	G	G	G	G	G	G	G	G	G	G	G	G	G	G	G	G	G	G	G	G	G	G	G	G	G	G	G	G	G	G	G	G
CCallv2c15693_871	G/A	2	43.894	+	NA	NA	NA	NA	NA	NA	G	G	G	G	G	G	G	G	G	G	G	G	G	G	G	G	G	G	G	G	G	G	G	G	G	G	G	G	G	G	G	G	G	G	G	G	G	G	G
CCallv2c3645_1272	A/G	2	44.499	+	NA	NA	NA	NA	NA	NA	A	A	A	R	A	A	A	A	A	R	A	A	A	A	A	A	A	A	A	A	A	A	A	A	A	A	A	A	A	A	A	A	A	A	A	A	A	A	A
CCallv2c39272_103	G/A	2	44.499	+	NA	NA	NA	NA	NA	NA	G	G	G	G	R	G	G	G	G	G	G	G	G	G	G	G	G	G	G	G	G	G	G	G	G	R	G	G	G	G	G	G	G	G	G	G	G	G	G
CCallv2c43099_544	A/G	2	44.499	+	NA	NA	NA	NA	NA	NA	A	A	A	A	A	A	A	A	A	A	A	A	A	A	A	A	A	A	A	A	A	A	A	A	A	A	A	A	A	A	A	A	A	A	A	A	A	A	A
CCallv2c1365_1513	A/G	2	45.916	+	NA	NA	NA	NA	NA	NA	A	A	A	A	R	A	A	A	A	A	A	A	A	A	A	A	A	A	A	A	A	A	A	A	A	R	A	A	A	A	A	A	A	A	A	A	A	A	A
AC454v3c15749_301	A/G	2	50.826	+	NA	NA	NA	NA	NA	NA	R	R	A	R	A	A	A	R	R	A	A	A	R	R	R	A	R	A	R	R	R	A	G	R	A	A	A	R	R	R	A	R	A	R	A	A	A	A	R
AC454v3c21426_642	A/G	2	50.826	+	NA	NA	NA	NA	NA	NA	N	N	N	N	N	N	N	N	N	N	N	N	N	N	N	N	N	N	N	N	N	N	N	N	N	N	N	N	N	N	N	N	N	N	N	N	N	N	N
AC454v3c6529_407	A/T	2	50.826	+	NA	NA	NA	NA	NA	NA	N	N	N	N	N	N	N	N	N	N	N	N	N	A	N	A	N	A	N	N	N	N	N	N	N	N	N	N	N	N	N	N	N	N	A	N	N	N	N
CCallv2c11426_306	A/G	2	50.826	+	NA	NA	NA	NA	NA	NA	A	A	A	A	A	A	A	A	A	A	R	A	A	A	A	A	A	R	A	A	A	A	A	A	A	A	A	A	A	A	A	A	A	A	A	A	A	A	A
CCallv2c21911_137	A/G	2	50.826	+	NA	NA	NA	NA	NA	NA	A	A	A	A	R	A	A	A	A	A	A	A	A	A	A	A	A	A	A	A	A	A	A	A	A	R	A	A	A	A	A	A	A	A	A	A	A	A	A
CCallv2c21911_384	T/A	2	50.826	+	NA	NA	NA	NA	NA	NA	T	T	T	T	T	T	T	T	T	T	T	T	T	T	T	T	T	T	T	T	T	T	T	T	T	T	T	T	T	T	T	T	T	T	T	T	T	T	T
CCallv2c23975_211	T/A	2	50.826	+	NA	NA	NA	NA	NA	NA	W	T	T	T	T	A	T	W	T	T	W	T	T	W	W	W	W	W	W	W	W	T	W	T	T	T	T	T	T	T	T	W	T	T	T	T	T	T	T
CCallv2c29059_890	G/A	2	50.826	+	NA	NA	NA	NA	NA	NA	G	G	G	G	G	G	G	G	G	G	R	G	G	G	G	G	G	R	G	G	G	G	G	G	G	G	G	G	G	G	G	G	G	G	G	G	G	G	G
CCallv2c42348_1106	C/G	2	50.826	+	NA	NA	NA	NA	NA	NA	C	C	C	C	C	C	C	N	C	C	C	C	S	C	C	C	C	C	C	C	N	C	C	S	C	C	C	C	N	S	C	N	C	C	S	C	C	C	N
AC454v3c35087_1410	C/A	2	52.446	+	NA	NA	NA	NA	NA	NA	C	C	C	C	C	C	C	C	C	C	C	C	C	C	C	C	C	C	C	C	C	C	C	C	C	C	C	C	C	C	C	C	C	C	C	C	C	C	C
AC454v3c43051_874	G/A	2	52.446	+	NA	NA	NA	NA	NA	NA	G	G	R	R	G	G	R	G	A	R	G	A	G	G	R	R	G	G	R	R	G	R	R	R	G	G	G	R	R	R	R	G	G	R	G	R	G	G	A
AC454v3c8748_262	G/A	2	52.446	+	NA	NA	NA	NA	NA	NA	R	G	R	G	G	G	G	G	G	G	R	G	G	G	G	R	R	R	G	G	R	G	G	G	G	G	R	G	G	G	G	R	G	G	G	G	G	R	G
CCallv2c20405_665	A/G	2	52.446	+	NA	NA	NA	NA	NA	NA	A	A	A	A	A	A	A	A	A	A	A	A	A	A	A	A	A	A	A	A	A	A	A	A	A	A	A	A	A	A	A	A	A	A	A	A	A	A	A
CCallv2c31248_864	A/G	2	52.446	+	NA	NA	NA	NA	NA	NA	A	A	A	A	A	N	A	A	A	A	A	A	A	A	A	A	A	A	A	A	A	A	A	A	A	A	A	A	A	A	A	A	A	A	N	A	A	A	A
AC454v3c8898_270	A/G	2	53.807	+	NA	NA	NA	NA	NA	NA	N	A	A	A	N	N	A	A	A	A	N	A	A	A	A	A	N	A	A	A	N	A	A	A	N	N	A	N	A	A	A	N	N	N	A	A	N	N	A
AC454v3c8898_305	G/A	2	53.807	+	NA	NA	NA	NA	NA	NA	R	R	R	G	G	G	G	R	R	G	R	G	R	R	R	R	R	R	G	G	R	G	R	R	R	R	R	R	G	G	R	R	G	R	G	R	R	R	G
CCallv2c39292_298	A/T	2	53.807	+	NA	NA	NA	NA	NA	NA	A	A	A	A	A	A	A	A	A	A	A	A	A	A	A	A	A	A	A	A	A	A	A	A	A	A	A	A	A	A	A	A	A	A	A	A	A	A	A
CCallv2c45178_116	A/C	3	0.564	+	NA	NA	NA	NA	NA	NA	A	A	A	A	A	A	A	A	A	A	A	A	A	A	A	A	A	A	A	A	A	A	A	A	A	A	A	A	A	A	A	A	A	A	A	A	A	A	A
CCallv2c45178_320	G/A	3	0.564	+	NA	NA	NA	NA	NA	NA	G	G	G	G	G	G	G	G	G	G	G	G	G	G	G	G	G	G	G	G	G	G	G	G	G	G	G	G	G	G	G	G	G	G	G	G	G	G	G
AC454v3c24337_474	A/G	3	0.741	+	NA	NA	NA	NA	NA	NA	A	A	A	A	A	A	A	A	A	A	A	A	A	A	A	A	A	A	A	A	A	A	A	A	A	A	A	A	A	A	A	A	A	A	A	A	A	A	A
AC454v3c31771_109	A/G	3	0.741	+	NA	NA	NA	NA	NA	NA	N	A	R	A	N	N	N	R	N	A	N	N	A	R	N	R	N	R	N	N	N	A	N	N	A	A	N	N	N	N	N	N	N	N	R	N	A	N	N
CCallv2c13852_179	T/A	3	0.741	+	NA	NA	NA	NA	NA	NA	N	T	T	T	T	T	T	T	T	T	T	T	T	T	T	T	T	T	T	T	T	T	T	T	T	T	T	T	T	T	T	T	T	T	T	T	T	T	T
CCallv2c13852_263	T/A	3	0.741	+	NA	NA	NA	NA	NA	NA	T	T	T	T	T	T	W	T	T	T	T	T	T	T	T	T	T	T	T	T	T	W	T	T	W	T	T	T	T	T	T	T	T	T	T	T	T	T	T
AC454v3c23944_1344	A/G	3	1.38	+	NA	NA	NA	NA	NA	NA	N	N	N	N	N	N	N	N	N	N	N	N	N	R	N	N	N	R	N	N	N	N	N	N	N	N	N	N	N	N	N	N	N	N	N	N	N	N	N
AC454v3c23944_327	A/G	3	1.38	+	NA	NA	NA	NA	NA	NA	A	A	A	A	A	R	A	A	A	A	A	A	A	A	A	A	A	A	A	A	A	A	R	A	A	A	A	A	A	A	A	A	A	A	A	A	A	A	A
AC454v3c23944_428	G/A	3	1.38	+	NA	NA	NA	NA	NA	NA	G	G	G	G	G	G	G	G	G	G	G	G	G	G	G	G	G	G	G	G	G	G	G	G	G	G	G	G	G	G	G	G	G	G	G	G	G	G	G
AC454v3c28286_331	A/G	3	1.38	+	NA	NA	NA	NA	NA	NA	A	A	A	A	A	R	A	A	A	A	A	A	A	A	A	A	A	A	A	A	A	R	R	A	R	A	A	A	R	R	A	A	A	A	A	A	A	A	A
AC454v3c38622_237	A/C	3	1.38	+	NA	NA	NA	NA	NA	NA	A	M	A	N	A	M	N	M	N	A	N	N	M	M	N	M	A	M	A	A	A	A	N	N	A	A	N	A	N	N	N	A	A	A	M	A	A	N	N
CCallv2c7188_1617	T/A	3	1.38	+	NA	NA	NA	NA	NA	NA	T	T	T	T	N	T	T	T	T	T	T	N	T	T	T	T	T	T	N	N	T	N	N	T	T	N	N	T	T	T	T	T	T	T	T	N	T	T	T
CCallv2c7188_1693	A/G	3	1.38	+	NA	NA	NA	NA	NA	NA	A	A	A	A	A	A	A	A	A	A	A	A	A	A	A	A	A	A	A	A	A	A	A	A	A	A	A	A	A	A	A	A	A	A	A	A	A	A	A
CCallv2c7188_690	G/A	3	1.38	+	NA	NA	NA	NA	NA	NA	G	G	G	G	G	G	G	G	G	G	G	G	G	G	G	G	G	G	G	G	G	G	G	G	G	G	G	G	G	G	G	G	R	G	G	G	G	G	G
CCallv2c7188_752	G/A	3	1.38	+	NA	NA	NA	NA	NA	NA	G	G	G	G	G	G	G	G	G	G	G	G	G	G	G	G	G	G	G	G	G	G	G	G	G	G	G	G	G	G	G	G	G	G	G	G	G	G	G
CCallv2c7188_873	A/C	3	1.38	+	NA	NA	NA	NA	NA	NA	A	A	A	A	A	A	A	A	A	A	A	A	A	A	A	A	A	A	A	A	A	A	A	A	A	A	A	A	A	A	A	A	A	A	A	A	A	A	A
AC454v3c32860_404	G/C	3	2.364	+	NA	NA	NA	NA	NA	NA	N	N	N	N	N	N	N	N	N	N	N	N	N	N	N	N	N	N	N	N	N	N	N	N	N	N	N	N	N	N	N	N	N	N	N	N	N	N	N
CCallv2c46537_1147	A/G	3	3.911	+	NA	NA	NA	NA	NA	NA	A	A	A	A	A	A	A	A	A	A	A	A	A	A	A	A	A	A	A	A	A	A	A	A	A	A	A	A	A	A	A	A	A	A	A	A	A	A	A
CCallv2c46537_1247	A/G	3	3.911	+	NA	NA	NA	NA	NA	NA	R	A	A	A	A	A	A	A	A	A	A	A	A	A	A	A	A	A	A	A	A	A	A	A	A	A	A	A	A	A	A	A	A	A	A	A	A	A	A
CCallv2c46537_674	A/G	3	3.911	+	NA	NA	NA	NA	NA	NA	N	N	A	A	N	N	N	N	A	A	N	N	N	N	A	A	N	N	N	N	A	N	N	A	A	N	N	N	N	N	N	N	N	N	A	A	A	N	N
CCallv2c2164_1012	A/G	3	5.15	+	NA	NA	NA	NA	NA	NA	A	A	A	A	A	A	A	A	A	A	A	A	A	A	A	A	A	A	A	A	A	A	A	A	A	A	A	A	A	A	A	A	A	A	A	A	A	A	A
CCallv2c2164_242	A/G	3	5.15	+	NA	NA	NA	NA	NA	NA	A	A	A	A	A	A	A	A	A	A	A	A	A	A	A	A	A	A	A	A	A	A	A	A	A	A	A	A	A	A	A	A	A	A	A	A	A	A	A
AC454v3c3260_437	T/A	3	5.501	+	NA	NA	NA	NA	NA	NA	T	T	T	T	T	T	T	T	T	T	T	T	T	N	T	T	T	T	T	T	T	T	T	T	T	T	N	T	T	T	T	T	T	T	T	T	T	T	T
CCallv2c13995_1263	A/G	3	5.501	+	NA	NA	NA	NA	NA	NA	A	A	A	A	A	A	A	A	A	A	A	A	A	A	A	A	A	A	A	A	A	A	A	A	A	A	A	A	A	A	A	A	A	A	A	A	A	A	A
CCallv2c13995_327	A/G	3	5.501	+	NA	NA	NA	NA	NA	NA	A	A	A	A	A	A	A	A	A	A	A	A	A	A	A	A	A	A	A	A	A	A	A	A	A	A	A	A	A	A	A	A	A	A	A	A	A	A	A
CCallv2c5507_303	G/A	3	6.099	+	NA	NA	NA	NA	NA	NA	G	G	G	G	G	G	G	G	G	G	G	G	G	G	G	G	G	G	G	G	G	G	G	G	G	G	G	G	G	G	G	G	G	G	G	G	G	G	G
CCallv2c5507_522	G/A	3	6.099	+	NA	NA	NA	NA	NA	NA	G	G	G	G	G	G	G	G	G	G	G	G	G	G	G	G	G	G	G	G	G	G	G	G	G	G	G	G	G	G	G	G	G	G	G	G	G	G	G
AC454v3c19218_435	A/G	3	6.159	+	NA	NA	NA	NA	NA	NA	A	A	A	A	A	R	A	A	A	A	R	A	A	A	A	A	R	R	A	A	R	A	A	A	A	A	R	A	A	A	A	R	A	A	A	A	A	A	A
AC454v3c29249_144	A/G	3	6.159	+	NA	NA	NA	NA	NA	NA	A	A	A	R	A	R	A	A	A	R	A	A	A	R	R	R	R	A	A	A	R	A	A	R	A	A	A	R	R	R	A	A	R	R	A	R	A	A	A
AC454v3c29249_678	A/G	3	6.159	+	NA	NA	NA	NA	NA	NA	A	A	A	A	A	A	A	A	A	A	A	A	A	A	A	A	A	A	A	A	A	A	A	A	A	A	A	A	A	A	A	A	A	A	A	A	A	A	A
CCallv2c8839_677	A/T	3	6.159	+	NA	NA	NA	NA	NA	NA	N	N	N	N	N	N	N	N	N	N	N	N	N	N	N	N	N	N	N	N	N	N	N	N	N	N	N	N	N	N	N	N	N	N	N	N	N	N	N
CCallv2c8839_764	G/A	3	6.159	+	NA	NA	NA	NA	NA	NA	G	R	R	R	R	G	A	R	A	G	G	R	A	G	R	R	G	G	R	R	G	G	A	G	G	R	G	R	R	R	G	G	R	R	R	G	R	R	A
CCallv2c3054_1768	A/C	3	6.289	+	NA	NA	NA	NA	NA	NA	M	M	N	M	M	M	M	M	N	M	M	M	M	M	N	M	M	M	N	N	N	M	M	N	M	M	N	A	N	A	M	M	M	N	M	N	M	M	M
CCallv2c3054_193	C/A	3	6.289	+	NA	NA	NA	NA	NA	NA	C	C	C	C	C	C	C	C	C	C	C	C	C	C	C	C	C	C	C	C	C	C	C	C	C	C	C	C	C	C	C	C	C	C	C	C	C	C	C
CCallv2c3054_646	A/C	3	6.289	+	NA	NA	NA	NA	NA	NA	A	A	A	A	A	A	A	A	A	A	A	A	A	A	A	A	A	A	A	A	A	A	A	A	A	A	A	A	A	A	A	A	A	A	A	A	A	A	A
AC454v3c2241_403	A/G	3	6.95	+	NA	NA	NA	NA	NA	NA	R	A	A	R	R	R	A	R	A	A	R	R	A	A	R	A	R	R	R	R	R	R	R	R	A	R	A	A	R	R	A	R	R	A	G	A	A	A	A
AC454v3c2241_550	A/G	3	6.95	+	NA	NA	NA	NA	NA	NA	A	A	A	A	A	A	N	A	A	A	A	A	A	A	A	N	A	A	A	A	A	A	A	A	A	A	A	A	A	A	A	A	A	A	A	A	A	A	A
AC454v3c44723_1357	G/A	3	6.95	+	NA	NA	NA	NA	NA	NA	A	G	A	A	R	A	A	A	A	R	R	A	R	R	A	R	R	R	R	R	R	R	R	G	R	R	R	A	R	R	A	R	R	A	R	R	R	A	A
CCallv2c8440_1085	A/T	3	6.95	+	NA	NA	NA	NA	NA	NA	N	N	N	N	N	N	N	N	N	N	N	N	N	N	N	N	N	N	N	N	N	N	N	N	N	N	N	N	N	N	N	N	N	N	N	N	N	N	N
CCallv2c8440_1256	T/A	3	6.95	+	NA	NA	NA	NA	NA	NA	T	T	T	T	T	T	T	T	T	T	T	T	T	T	T	T	T	T	T	T	T	T	T	T	T	T	T	T	T	T	T	T	T	T	T	W	N	T	T
CCallv2c8440_1643	G/A	3	6.95	+	NA	NA	NA	NA	NA	NA	G	G	G	G	G	G	G	G	G	G	G	G	G	G	G	G	G	G	G	G	G	G	G	G	G	G	G	G	G	G	G	G	G	G	G	G	G	G	G
CCallv2c8440_1877	G/A	3	6.95	+	NA	NA	NA	NA	NA	NA	G	G	G	G	G	G	G	G	G	G	G	G	G	G	G	G	G	G	G	G	G	G	G	G	G	G	G	G	G	G	G	G	G	G	G	G	G	G	G
CCallv2c8440_2400	A/G	3	6.95	+	NA	NA	NA	NA	NA	NA	A	A	A	A	A	A	A	A	A	A	A	A	A	A	A	A	A	A	A	A	A	A	A	A	A	A	A	A	A	A	A	A	A	A	A	A	A	A	A
AC454v3c42012_221	C/A	3	7.469	+	NA	NA	NA	NA	NA	NA	M	M	C	M	C	M	M	C	M	C	M	C	C	C	M	M	M	M	C	C	M	M	M	C	M	C	M	C	C	C	C	M	C	C	M	C	C	C	M
AC454v3c5237_220	T/A	3	7.469	+	NA	NA	NA	NA	NA	NA	T	T	T	T	T	T	T	T	T	T	T	T	T	T	T	T	T	T	T	T	T	T	T	T	T	T	T	T	T	T	T	T	T	T	T	T	T	T	T
CCallv2c25529_167	G/A	3	13.682	+	NA	NA	NA	NA	NA	NA	G	G	G	G	G	G	G	G	G	G	G	G	N	R	G	N	G	N	N	G	G	G	G	N	G	G	G	G	N	N	N	N	G	G	G	N	G	G	G
CCallv2c39323_1195	C/A	3	13.682	+	NA	NA	NA	NA	NA	NA	C	C	C	C	C	C	C	C	C	C	C	C	C	C	C	C	C	C	C	C	C	C	C	C	C	C	C	C	C	C	C	C	C	C	C	C	C	C	C
CCallv2c39323_1383	G/A	3	13.682	+	NA	NA	NA	NA	NA	NA	G	G	G	G	G	G	G	G	G	G	G	G	G	G	G	G	G	G	G	G	G	G	G	G	G	G	G	G	G	G	G	G	G	G	G	G	G	G	G
CCallv2c4434_576	G/C	3	16.276	+	NA	NA	NA	NA	NA	NA	S	S	S	S	S	S	S	S	N	S	S	S	N	S	N	S	S	S	S	S	N	S	S	G	N	S	S	S	S	N	S	S	S	S	G	N	N	S	S
CCallv2c9245_228	A/C	3	16.745	+	NA	NA	NA	NA	NA	NA	A	A	A	A	A	A	A	A	A	A	A	A	A	A	A	A	A	A	A	A	A	A	A	A	A	A	A	A	A	A	A	A	A	A	A	A	A	A	A
CCallv2c11616_597	C/G	3	17.292	+	NA	NA	NA	NA	NA	NA	N	N	N	N	N	N	N	N	N	N	N	N	N	N	N	N	N	N	N	N	N	N	N	N	N	N	N	N	N	N	N	N	N	N	N	N	N	N	N
AC454v3c1802_595	G/A	3	17.483	+	NA	NA	NA	NA	NA	NA	G	R	R	G	G	G	G	G	G	G	G	G	G	G	G	G	G	G	G	G	G	G	G	G	G	G	G	G	G	G	R	G	G	G	G	G	G	R	G
AC454v3c18072_748	A/G	3	17.483	+	NA	NA	NA	NA	NA	NA	R	A	A	A	A	A	A	A	A	A	R	A	A	A	A	A	A	R	A	A	A	A	A	A	A	A	A	A	A	A	A	R	A	A	A	A	A	A	A
AC454v3c18072_910	A/G	3	17.483	+	NA	NA	NA	NA	NA	NA	A	A	A	A	A	R	A	A	A	R	A	A	A	A	A	A	A	A	A	A	A	A	A	A	A	A	A	A	A	A	A	A	A	A	A	A	A	A	A
CCallv2c20273_843	G/A	3	17.483	+	NA	NA	NA	NA	NA	NA	G	R	G	R	G	G	R	R	R	N	G	N	R	R	G	R	G	N	N	G	G	G	R	R	G	G	N	G	N	G	N	G	G	G	R	N	G	G	N
CCallv2c3670_1106	G/A	3	17.483	+	NA	NA	NA	NA	NA	NA	R	R	R	R	R	R	R	R	N	R	R	R	R	R	N	R	R	R	R	R	R	R	R	N	R	R	R	R	R	R	R	R	R	R	R	N	R	R	R
CCallv2c3670_398	A/T	3	17.483	+	NA	NA	NA	NA	NA	NA	A	A	A	A	A	A	A	A	A	A	A	A	A	A	A	A	A	A	A	A	A	A	A	A	A	A	A	A	A	A	A	A	A	A	A	A	A	A	A
AC454v3c12105_285	A/T	3	19.859	+	NA	NA	NA	NA	NA	NA	A	A	A	A	A	A	A	W	A	A	A	W	A	W	A	T	W	A	A	A	W	A	A	W	A	A	A	W	A	A	A	A	A	W	W	W	A	A	A
AC454v3c12105_685	T/A	3	19.859	+	NA	NA	NA	NA	NA	NA	T	T	T	T	T	T	T	T	T	T	T	T	T	T	T	W	T	T	T	T	T	T	T	T	T	T	T	T	T	T	T	T	T	T	T	T	T	T	T
CCallv2c1317_138	A/G	3	20.782	+	NA	NA	NA	NA	NA	NA	A	A	A	A	A	A	A	A	A	A	A	A	A	A	A	A	A	A	A	A	A	A	A	A	A	A	A	A	A	A	A	A	A	A	A	A	A	A	A
AC454v3c15409_302	G/A	3	22.212	+	NA	NA	NA	NA	NA	NA	N	G	G	G	G	R	N	G	G	G	G	G	G	G	N	G	G	G	G	G	G	N	G	N	N	G	G	G	G	G	G	G	G	G	R	N	G	G	G
AC454v3c25899_364	G/A	3	22.212	+	NA	NA	NA	NA	NA	NA	R	R	G	G	G	R	G	R	G	R	R	R	G	N	G	R	G	R	R	R	G	G	G	G	G	G	R	G	R	R	G	R	G	G	G	R	R	G	G
AC454v3c43680_559	G/A	3	22.212	+	NA	NA	NA	NA	NA	NA	G	G	G	G	G	G	G	G	G	G	G	G	G	G	G	G	G	G	G	G	G	G	G	G	G	G	G	G	G	G	G	G	G	G	G	G	G	G	G
AC454v3c9114_408	A/G	3	22.212	+	NA	NA	NA	NA	NA	NA	R	A	A	R	R	R	A	A	A	R	A	A	A	A	R	R	A	A	A	A	A	G	R	R	G	R	A	R	A	A	A	A	A	R	R	A	A	A	A
AC454v3c9874_114	A/T	3	22.212	+	NA	NA	NA	NA	NA	NA	A	A	A	A	A	A	A	A	A	A	A	A	A	A	A	A	A	A	A	A	A	A	A	A	A	A	A	A	A	A	A	A	A	A	A	A	A	A	A
CCallv2c41912_1571	A/C	3	22.481	+	NA	NA	NA	NA	NA	NA	A	A	A	A	A	A	A	A	A	A	A	A	A	A	A	A	A	A	A	A	A	A	A	A	A	A	A	A	A	A	A	A	A	A	A	A	A	A	A
CCallv2c27511_882	C/A	3	23.338	+	NA	NA	NA	NA	NA	NA	C	N	C	N	C	C	C	N	C	C	C	N	N	M	N	M	C	N	C	C	C	C	N	N	C	C	N	N	N	N	C	C	C	N	C	C	C	C	C
CCallv2c4142_1180	G/A	3	23.749	+	NA	NA	NA	NA	NA	NA	G	N	G	N	G	G	G	R	R	G	G	R	R	N	G	G	G	G	G	G	G	G	G	G	G	G	G	G	G	R	G	G	G	G	G	R	G	G	R
CCallv2c4142_845	G/A	3	23.749	+	NA	NA	NA	NA	NA	NA	G	G	G	G	G	G	G	G	G	G	G	G	G	G	G	G	G	G	G	G	G	G	G	G	G	G	G	G	G	G	G	G	G	G	G	G	G	G	G
CCallv2c27293_1314	C/A	3	23.835	+	NA	NA	NA	NA	NA	NA	C	N	N	N	N	N	N	N	N	N	N	N	N	N	C	N	N	N	N	N	N	N	N	N	N	N	N	N	N	C	N	N	N	N	N	N	N	N	N
CCallv2c35361_1247	G/A	3	23.835	+	NA	NA	NA	NA	NA	NA	G	G	G	G	G	G	G	G	G	G	G	G	G	G	G	G	G	G	G	G	G	G	G	G	G	G	G	G	G	G	G	G	G	G	G	G	G	G	G
CCallv2c35361_852	G/A	3	23.835	+	NA	NA	NA	NA	NA	NA	G	G	G	G	G	G	G	G	G	G	G	G	G	G	G	G	G	G	G	G	G	G	G	G	G	G	G	G	G	G	G	G	G	G	G	G	G	G	G
CCallv2c25054_1261	A/G	3	25.085	+	NA	NA	NA	NA	NA	NA	A	A	A	A	A	A	A	A	A	A	A	A	A	A	A	A	A	A	A	A	A	A	A	A	A	A	A	A	A	R	A	A	A	A	A	A	A	A	A
AC454v3c14028_329	G/A	3	25.612	+	NA	NA	NA	NA	NA	NA	R	G	G	G	G	R	R	G	G	G	G	G	R	G	G	R	G	G	G	G	G	G	G	G	R	G	G	G	G	G	G	R	R	G	G	G	R	G	G
CCallv2c12333_749	A/G	3	25.612	+	NA	NA	NA	NA	NA	NA	A	A	A	A	A	A	A	A	A	A	A	A	A	A	A	A	A	A	A	A	A	A	A	A	A	A	A	A	A	A	A	A	A	A	A	A	A	A	A
CCallv2c19078_465	G/A	3	25.612	+	NA	NA	NA	NA	NA	NA	G	G	G	G	G	G	G	G	G	G	G	G	G	G	G	G	G	G	G	G	G	G	G	G	G	G	G	G	G	R	G	G	G	G	G	G	G	G	G
CCallv2c19078_594	G/A	3	25.612	+	NA	NA	NA	NA	NA	NA	G	G	G	N	G	G	G	G	G	G	G	G	G	N	G	N	G	G	G	G	G	G	G	G	G	G	G	G	G	G	G	G	G	G	N	G	G	G	G
CCallv2c43006_469	G/A	3	25.667	+	NA	NA	NA	NA	NA	NA	N	N	N	N	N	G	N	N	N	N	N	N	N	R	N	N	N	N	N	N	N	N	N	N	N	N	N	N	N	N	N	N	N	G	N	N	N	N	N
CCallv2c1191_586	A/T	3	26.585	+	NA	NA	NA	NA	NA	NA	N	N	N	N	N	N	N	N	N	N	N	N	N	N	N	N	N	N	N	N	N	N	N	N	N	N	N	N	N	N	N	N	N	N	N	N	N	N	N
AC454v3c24791_270	A/C	3	27.497	+	NA	NA	NA	NA	NA	NA	M	M	A	A	A	M	A	A	A	A	A	A	A	A	A	M	M	A	M	M	M	A	A	A	A	A	A	A	A	M	A	A	A	A	A	A	A	A	A
CCallv2c11724_1553	A/T	3	27.497	+	NA	NA	NA	NA	NA	NA	A	A	A	A	A	A	A	A	A	A	A	A	A	A	A	A	A	A	A	A	A	A	A	A	A	A	A	A	A	A	A	A	A	A	A	A	A	A	A
CCallv2c18637_1038	A/G	3	27.497	+	NA	NA	NA	NA	NA	NA	A	A	A	A	A	A	A	A	A	A	A	A	A	A	A	A	A	A	A	A	A	A	A	A	A	A	A	A	A	A	A	A	A	A	A	A	A	A	A
CCallv2c25672_1107	G/A	3	27.497	+	NA	NA	NA	NA	NA	NA	G	G	G	G	G	G	G	G	G	G	G	G	G	G	G	G	G	G	G	G	G	G	G	G	G	G	G	G	G	G	G	G	G	G	G	G	G	G	G
CCallv2c39817_283	G/A	3	27.497	+	NA	NA	NA	NA	NA	NA	G	G	G	G	G	G	G	G	G	G	G	G	G	G	G	G	G	G	G	G	G	G	G	G	G	G	G	G	G	G	G	G	G	G	G	G	G	G	G
CCallv2c47358_881	A/G	3	27.497	+	NA	NA	NA	NA	NA	NA	N	N	N	N	N	N	N	N	N	N	N	N	N	N	N	N	N	N	N	N	N	N	N	N	N	N	N	N	N	N	N	N	N	N	N	N	N	N	N
CCallv2c47358_1316	G/A	3	27.497	+	NA	NA	NA	NA	NA	NA	G	N	N	N	N	N	N	N	N	N	N	N	N	N	N	N	N	N	N	N	N	N	N	N	N	G	N	N	N	N	N	N	N	G	N	N	N	N	N
CCallv2c47409_953	A/G	3	27.497	+	NA	NA	NA	NA	NA	NA	A	A	A	A	A	A	A	A	A	A	A	A	A	A	A	A	A	A	A	A	A	A	A	A	A	A	A	A	A	A	A	A	A	A	A	A	A	A	A
AC454v3c15159_628	A/G	3	28.365	+	NA	NA	NA	NA	NA	NA	A	A	A	A	R	A	A	R	A	R	A	R	A	R	A	A	A	A	A	A	A	R	A	R	R	R	A	R	A	A	A	A	A	R	A	R	A	A	A
AC454v3c15159_829	A/C	3	28.365	+	NA	NA	NA	NA	NA	NA	A	A	A	A	A	A	A	M	A	M	A	M	A	M	A	A	A	A	A	A	A	A	A	A	A	A	A	A	A	A	A	A	A	A	A	M	A	A	A
CCallv2c13095_1032	G/A	3	28.605	+	NA	NA	NA	NA	NA	NA	G	G	G	G	G	G	G	G	G	G	G	G	G	G	G	G	G	G	G	G	G	G	G	G	G	G	G	G	G	G	G	G	G	G	G	G	G	G	G
CCallv2c13095_255	G/A	3	28.605	+	NA	NA	NA	NA	NA	NA	N	N	N	N	N	G	N	N	N	N	N	N	N	N	N	N	G	N	N	N	N	N	N	N	N	G	N	G	N	N	N	N	G	G	N	N	N	G	N
CCallv2c13095_684	G/A	3	28.605	+	NA	NA	NA	NA	NA	NA	G	G	G	G	G	G	G	G	G	G	G	G	G	G	G	G	G	G	G	G	G	G	G	G	G	G	G	G	G	G	G	G	G	G	G	G	G	G	G
AC454v3c31843_1261	A/G	3	28.631	+	NA	NA	NA	NA	NA	NA	A	A	A	A	A	A	A	R	A	A	A	R	A	R	A	A	A	A	A	A	A	R	A	A	R	A	A	A	A	A	A	A	A	A	R	R	A	A	A
CCallv2c10467_484	G/A	3	28.631	+	NA	NA	NA	NA	NA	NA	G	G	G	G	G	G	G	G	G	G	G	G	G	G	G	G	G	G	G	G	G	G	G	G	G	G	G	G	G	G	G	G	G	G	G	G	G	G	G
CCallv2c17446_1219	T/A	3	28.631	+	NA	NA	NA	NA	NA	NA	N	T	T	T	N	N	N	N	T	T	N	N	T	T	T	T	N	N	T	N	N	N	N	T	N	N	N	N	N	N	N	N	N	N	T	T	N	N	N
CCallv2c12993_185	A/G	3	28.707	+	NA	NA	NA	NA	NA	NA	R	A	A	A	A	A	R	A	A	A	R	A	A	A	A	R	R	A	A	A	R	A	A	A	A	A	R	A	R	R	R	A	A	A	A	A	R	A	A
CCallv2c39721_380	A/G	3	28.707	+	NA	NA	NA	NA	NA	NA	A	A	A	A	A	A	A	A	A	A	A	A	A	A	A	A	A	A	A	A	A	A	A	A	A	A	A	A	A	A	A	A	A	A	A	A	A	A	A
AC454v3c34152_592	A/G	3	29.046	+	NA	NA	NA	NA	NA	NA	A	A	A	A	A	A	R	R	A	A	A	R	A	R	A	A	A	A	A	A	A	A	A	A	A	A	A	A	A	A	A	A	A	A	A	R	A	A	A
AC454v3c25788_351	G/A	3	29.113	+	NA	NA	NA	NA	NA	NA	R	N	G	N	R	R	N	N	R	R	N	N	N	N	R	R	R	N	N	R	R	R	N	N	R	R	R	R	N	N	R	R	R	R	N	N	R	G	N
CCallv2c10920_478	A/G	3	29.113	+	NA	NA	NA	NA	NA	NA	A	A	A	A	A	A	A	A	A	A	A	A	A	A	A	A	A	A	A	A	A	A	A	A	A	A	A	A	A	A	A	A	A	A	A	A	A	A	A
CCallv2c26874_1002	G/A	3	29.113	+	NA	NA	NA	NA	NA	NA	G	G	G	G	G	G	G	G	G	G	G	G	G	G	G	G	G	G	G	G	G	G	G	G	G	G	G	G	G	R	G	G	G	G	N	G	G	G	G
CCallv2c26874_1266	G/A	3	29.113	+	NA	NA	NA	NA	NA	NA	G	G	G	G	G	G	G	G	G	G	G	G	G	G	G	G	G	G	G	G	G	G	G	G	G	G	G	G	G	R	G	G	G	G	G	G	G	G	G
CCallv2c26874_2126	A/T	3	29.113	+	NA	NA	NA	NA	NA	NA	A	A	A	A	A	A	A	A	A	A	A	A	A	A	A	A	A	A	A	A	A	A	A	A	A	A	A	A	A	W	A	A	A	A	A	A	A	A	A
AC454v3c14431_630	A/C	3	29.246	+	NA	NA	NA	NA	NA	NA	A	A	A	A	A	A	A	A	A	A	A	A	A	A	A	A	A	A	A	A	A	A	A	A	A	A	A	A	A	A	A	A	A	A	M	A	A	A	A
CCallv2c44468_1386	A/G	3	29.246	+	NA	NA	NA	NA	NA	NA	A	R	N	R	N	N	N	N	N	N	A	N	N	N	N	R	N	N	N	N	N	N	N	N	N	N	N	N	N	N	N	N	N	N	A	N	N	N	N
AC454v3c23570_419	A/G	3	29.291	+	NA	NA	NA	NA	NA	NA	A	A	A	A	A	A	A	A	A	A	A	A	A	A	A	A	A	A	A	A	A	A	A	A	A	A	A	A	A	A	A	A	A	A	A	A	A	A	A
AC454v3c23570_545	A/G	3	29.291	+	NA	NA	NA	NA	NA	NA	A	A	A	A	A	A	A	A	A	R	A	A	A	A	A	A	A	A	A	A	A	A	R	A	A	A	A	A	A	A	A	A	A	A	A	A	A	A	A
AC454v3c37903_297	G/A	3	29.291	+	NA	NA	NA	NA	NA	NA	G	G	N	G	G	G	G	G	G	R	G	G	G	G	G	R	N	G	R	R	N	N	R	G	R	N	N	G	R	G	R	G	N	G	G	G	G	N	G
CCallv2c47814_386	G/A	3	29.291	+	NA	NA	NA	NA	NA	NA	G	G	G	G	G	G	G	G	G	G	G	G	G	G	G	G	G	G	G	G	G	G	G	G	G	G	G	G	G	G	G	G	G	G	G	G	G	G	G
CCallv2c47814_710	A/G	3	29.291	+	NA	NA	NA	NA	NA	NA	A	A	A	A	A	A	A	A	A	A	A	A	A	A	A	A	A	A	A	A	A	A	A	A	A	A	A	A	A	A	A	A	A	A	A	A	A	A	A
CCallv2c7663_503	A/G	3	29.291	+	NA	NA	NA	NA	NA	NA	A	A	A	A	A	N	A	A	A	A	A	A	A	A	N	A	A	A	A	A	A	A	A	A	A	A	A	A	N	N	A	A	A	A	A	A	A	A	A
CCallv2c7663_79	A/G	3	29.291	+	NA	NA	NA	NA	NA	NA	A	A	A	A	A	A	A	A	A	A	A	A	A	A	A	A	A	A	A	A	A	A	A	A	A	A	A	A	A	A	A	A	A	A	A	A	A	A	A
AC454v3c13901_1044	C/A	3	29.537	+	NA	NA	NA	NA	NA	NA	C	C	M	C	C	N	M	C	M	C	C	C	C	C	N	M	C	C	C	C	C	C	C	C	C	C	C	C	C	C	C	C	C	C	M	M	N	N	C
AC454v3c28884_608	A/G	3	30.111	+	NA	NA	NA	NA	NA	NA	A	A	A	A	A	A	R	A	A	R	A	A	A	A	A	A	A	A	A	A	A	A	A	A	A	A	A	A	A	A	A	A	A	A	A	A	A	A	A
AC454v3c28884_913	T/A	3	30.111	+	NA	NA	NA	NA	NA	NA	N	N	N	T	N	N	N	N	N	N	N	N	N	T	N	T	N	N	N	N	N	N	N	N	N	N	N	N	N	N	N	N	N	N	T	N	N	N	N
AC454v3c34838_660	G/A	3	30.111	+	NA	NA	NA	NA	NA	NA	G	G	G	G	G	G	R	G	G	R	G	G	G	G	G	G	G	G	G	G	G	G	G	G	G	G	R	G	G	G	G	G	G	G	G	G	G	G	G
AC454v3c34838_748	A/G	3	30.111	+	NA	NA	NA	NA	NA	NA	A	A	A	A	A	A	A	A	A	A	A	A	A	A	A	A	A	A	A	A	A	A	A	A	A	A	A	A	A	A	A	A	A	A	A	A	A	A	A
CCallv2c40353_1248	A/G	3	30.111	+	NA	NA	NA	NA	NA	NA	N	N	N	N	N	N	N	N	N	N	N	N	N	N	N	N	N	N	N	N	N	N	N	N	N	N	N	N	N	N	N	N	N	N	N	N	N	N	N
CCallv2c40353_1551	A/G	3	30.111	+	NA	NA	NA	NA	NA	NA	N	N	N	N	N	N	N	N	N	N	N	N	N	N	N	N	N	N	N	N	N	N	N	N	N	N	N	N	N	N	N	N	N	N	N	N	N	N	N
CCallv2c41632_1482	A/C	3	30.111	+	NA	NA	NA	NA	NA	NA	A	A	A	A	A	A	A	A	A	A	A	A	A	A	A	A	A	A	A	A	A	A	A	A	A	A	A	A	A	M	A	A	A	A	A	A	A	A	A
CCallv2c43375_69	T/A	3	30.111	+	NA	NA	NA	NA	NA	NA	N	N	N	N	N	N	N	N	N	N	N	N	N	N	N	N	N	N	N	N	N	N	N	N	N	N	N	N	N	N	N	N	N	N	N	N	N	N	N
CCallv2c528_389	A/G	3	30.111	+	NA	NA	NA	NA	NA	NA	A	A	A	A	A	A	A	A	A	A	A	A	A	A	A	A	A	A	A	A	A	A	A	A	A	A	A	A	A	A	A	A	A	A	A	A	A	A	A
CCallv2c11758_142	T/A	3	30.187	+	NA	NA	NA	NA	NA	NA	T	T	T	T	T	T	T	T	T	T	T	T	T	W	T	T	T	T	T	T	T	T	T	T	T	T	T	T	T	T	T	T	T	T	T	T	T	T	T
CCallv2c40003_159	A/C	3	30.187	+	NA	NA	NA	NA	NA	NA	A	A	A	A	A	A	A	A	A	A	A	A	A	A	A	A	A	A	A	A	A	A	A	A	A	A	A	A	A	A	A	A	A	A	A	A	A	A	A
CCallv2c40003_522	C/A	3	30.187	+	NA	NA	NA	NA	NA	NA	C	C	C	C	C	C	C	C	C	C	C	C	C	M	C	C	C	C	C	C	C	C	C	C	C	C	C	C	C	C	C	C	C	C	C	C	C	C	C
CCallv2c40003_915	G/A	3	30.187	+	NA	NA	NA	NA	NA	NA	G	R	G	N	G	G	G	R	G	G	G	G	N	N	G	N	G	G	G	G	G	G	G	G	G	G	G	G	G	N	G	G	G	G	R	G	G	G	G
CCallv2c992_2382	G/A	3	30.387	+	NA	NA	NA	NA	NA	NA	G	G	G	G	G	G	G	G	G	G	G	G	G	G	G	G	G	G	G	G	G	G	G	G	G	G	G	G	G	G	G	G	G	G	G	G	G	G	G
CCallv2c992_948	A/C	3	30.387	+	NA	NA	NA	NA	NA	NA	A	A	A	A	A	A	A	A	A	A	A	A	A	A	A	A	A	A	A	A	A	A	A	A	A	A	A	A	A	M	A	A	A	A	A	A	A	A	A
CCallv2c34458_544	G/A	3	30.687	+	NA	NA	NA	NA	NA	NA	G	G	G	R	G	G	G	G	G	G	G	G	G	G	G	G	G	G	G	G	G	G	G	G	G	G	G	G	G	G	G	G	G	G	G	G	G	G	G
CCallv2c34458_778	A/G	3	30.687	+	NA	NA	NA	NA	NA	NA	A	A	A	A	A	A	A	A	A	A	A	A	A	A	A	A	A	A	A	A	A	A	A	A	A	A	A	A	A	R	A	A	A	A	A	A	A	A	A
AC454v3c40146_151	A/G	3	30.887	+	NA	NA	NA	NA	NA	NA	A	A	A	N	N	A	N	A	N	N	A	A	A	A	N	R	N	N	N	N	N	N	N	N	N	N	N	N	N	N	N	A	N	N	A	A	N	A	A
AC454v3c44417_322	A/G	3	30.887	+	NA	NA	NA	NA	NA	NA	A	A	A	N	A	A	A	A	A	A	A	A	A	A	N	A	A	A	A	A	A	A	A	A	A	A	A	A	A	A	A	A	A	A	A	N	A	A	A
CCallv2c11015_193	C/A	3	30.887	+	NA	NA	NA	NA	NA	NA	C	C	C	C	C	C	C	C	C	C	C	C	C	C	C	C	C	C	C	C	C	C	C	C	C	C	C	C	C	C	C	C	C	C	C	C	C	C	C
CCallv2c11015_246	G/A	3	30.887	+	NA	NA	NA	NA	NA	NA	G	G	G	G	G	G	G	G	G	G	G	G	G	G	G	G	G	G	G	G	G	G	G	N	G	G	G	G	G	G	G	G	G	G	G	G	G	G	G
AC454v3c109_263	A/G	3	31.011	+	NA	NA	NA	NA	NA	NA	A	A	A	A	A	A	A	A	A	A	A	A	A	A	A	A	A	A	A	A	A	A	A	A	A	A	A	A	A	A	A	A	A	A	A	A	A	A	A
AC454v3c16371_117	G/C	3	31.011	+	NA	NA	NA	NA	NA	NA	G	G	S	G	G	G	G	G	G	G	N	S	G	G	N	G	N	G	G	N	G	G	G	G	G	N	N	N	S	G	G	G	G	N	G	N	S	S	G
AC454v3c8847_373	G/A	3	31.011	+	NA	NA	NA	NA	NA	NA	A	R	R	R	R	R	G	G	A	R	A	G	R	G	G	G	G	G	G	G	G	R	R	R	R	R	G	R	G	R	G	R	R	R	R	R	G	R	G
CCallv2c3456_473	G/C	3	31.011	+	NA	NA	NA	NA	NA	NA	G	G	G	G	G	G	G	G	N	G	G	G	G	G	G	G	G	G	G	G	G	G	G	G	G	G	G	G	G	G	G	G	G	N	G	N	G	N	G
CCallv2c3456_693	A/G	3	31.011	+	NA	NA	NA	NA	NA	NA	R	A	A	A	A	A	A	A	A	A	R	A	A	A	A	A	A	A	A	A	A	A	A	A	A	A	A	A	A	R	A	A	A	A	A	A	A	A	A
CCallv2c39150_452	C/A	3	31.011	+	NA	NA	NA	NA	NA	NA	C	C	C	C	C	C	C	C	C	C	C	C	C	C	C	C	C	C	C	C	C	C	C	C	C	C	C	C	C	C	C	C	C	C	C	C	C	C	C
CCallv2c3978_728	G/A	3	31.031	+	NA	NA	NA	NA	NA	NA	G	G	G	G	G	G	G	G	G	G	G	G	G	G	G	G	G	G	G	G	G	G	G	G	G	G	G	G	G	G	G	G	G	G	G	G	G	G	G
AC454v3c11668_112	A/C	3	31.934	+	NA	NA	NA	NA	NA	NA	M	C	A	C	C	A	M	M	M	M	M	M	C	M	M	M	A	A	C	C	A	C	C	C	C	C	M	C	C	M	A	M	M	C	M	A	M	A	M
AC454v3c2311_262	A/G	3	31.934	+	NA	NA	NA	NA	NA	NA	A	A	R	A	A	A	A	A	R	A	A	A	A	A	A	A	A	A	A	A	A	A	A	A	A	A	A	A	A	A	A	A	A	A	A	R	A	R	A
AC454v3c2311_80	A/G	3	31.934	+	NA	NA	NA	NA	NA	NA	A	A	R	A	A	A	A	A	R	A	A	A	A	A	A	A	A	A	A	A	A	A	A	A	A	A	R	A	R	A	A	A	A	A	A	R	A	R	A
CCallv2c11129_450	A/G	3	31.934	+	NA	NA	NA	NA	NA	NA	A	A	A	A	A	A	A	A	A	A	A	A	A	A	A	A	A	A	A	A	A	A	A	A	A	A	A	A	A	A	A	A	A	A	A	A	A	A	A
CCallv2c18503_1641	G/A	3	31.934	+	NA	NA	NA	NA	NA	NA	G	G	G	G	G	G	G	G	G	G	G	G	G	G	G	G	G	G	G	G	G	G	G	G	G	G	G	G	G	G	G	G	G	G	G	G	G	G	G
CCallv2c18503_730	C/A	3	31.934	+	NA	NA	NA	NA	NA	NA	C	C	C	N	C	C	C	C	C	C	C	C	C	N	C	C	C	C	C	C	C	C	C	C	C	C	C	C	C	C	C	C	C	C	C	N	C	C	C
CCallv2c19734_1278	A/G	3	31.934	+	NA	NA	NA	NA	NA	NA	A	A	A	A	A	A	A	A	A	A	A	A	A	A	A	A	A	A	A	A	A	A	A	A	A	A	A	A	A	A	A	A	A	A	A	A	A	A	A
CCallv2c19734_1338	A/G	3	31.934	+	NA	NA	NA	NA	NA	NA	A	A	R	A	A	A	A	A	A	A	A	A	A	A	A	A	A	A	A	A	A	A	A	A	A	A	A	A	A	R	R	A	R	A	A	A	A	R	A
CCallv2c19734_1743	G/A	3	31.934	+	NA	NA	NA	NA	NA	NA	G	G	G	G	G	G	G	G	G	G	G	G	G	G	G	G	G	G	G	G	G	G	G	G	G	G	G	G	G	G	G	G	G	G	G	G	G	G	G
CCallv2c19734_1845	A/G	3	31.934	+	NA	NA	NA	NA	NA	NA	A	A	A	A	A	A	A	A	A	A	A	A	A	A	A	A	A	A	A	A	A	A	A	A	A	A	A	A	A	A	A	A	A	A	A	A	A	A	A
CCallv2c39573_312	G/A	3	31.934	+	NA	NA	NA	NA	NA	NA	G	G	G	G	G	G	G	G	G	G	G	G	G	G	G	G	G	G	G	G	G	G	G	G	G	G	G	G	G	G	G	G	G	G	G	G	G	G	G
CCallv2c39573_426	G/A	3	31.934	+	NA	NA	NA	NA	NA	NA	G	G	G	N	G	G	G	G	G	G	G	G	G	N	G	G	G	G	G	G	G	G	G	G	G	G	G	G	G	G	G	G	G	G	G	G	G	G	G
CCallv2c43179_898	A/G	3	31.934	+	NA	NA	NA	NA	NA	NA	A	A	R	A	A	A	A	A	A	A	A	A	A	A	A	A	A	A	A	A	A	A	A	A	A	A	A	A	A	R	R	A	R	A	A	A	A	R	A
AC454v3c43970_467	G/A	3	31.96	+	NA	NA	NA	NA	NA	NA	R	G	G	A	R	A	R	R	A	R	R	R	R	R	R	R	A	A	A	A	A	R	A	R	R	R	G	R	R	R	G	A	R	R	A	R	A	G	A
AC454v3c43970_695	G/A	3	31.96	+	NA	NA	NA	NA	NA	NA	G	A	R	G	R	G	R	R	G	R	G	R	R	R	R	R	G	G	G	G	G	R	G	R	R	R	A	R	R	G	R	G	G	R	G	R	G	R	G
CCallv2c15557_1106	G/A	3	31.96	+	NA	NA	NA	NA	NA	NA	G	G	G	G	G	G	G	G	G	G	G	G	G	G	G	G	G	G	G	G	G	G	G	G	G	G	G	G	G	G	G	G	G	G	G	G	G	G	G
CCallv2c5080_576	A/G	3	31.96	+	NA	NA	NA	NA	NA	NA	A	A	R	A	A	A	A	A	A	A	A	A	A	A	A	A	A	A	A	A	A	A	A	A	A	A	A	A	A	R	R	A	R	A	A	A	A	R	A
CCallv2c7457_417	G/C	3	31.96	+	NA	NA	NA	NA	NA	NA	N	N	N	N	N	N	N	N	N	N	N	N	N	N	N	N	N	N	N	N	N	N	N	N	N	N	N	N	N	N	N	N	N	N	N	N	N	N	N
AC454v3c1239_540	G/A	3	32.059	+	NA	NA	NA	NA	NA	NA	G	G	G	G	G	G	G	G	G	G	G	G	G	G	G	G	G	G	G	G	G	G	G	G	G	G	G	G	G	G	G	G	G	G	G	G	G	G	G
AC454v3c42614_529	T/A	3	32.059	+	NA	NA	NA	NA	NA	NA	T	T	T	T	T	T	T	T	T	T	T	T	T	T	T	T	N	N	T	T	N	N	T	T	T	N	N	N	T	N	N	N	T	N	T	T	T	T	N
AC454v3c42614_795	T/A	3	32.059	+	NA	NA	NA	NA	NA	NA	T	T	T	T	T	W	T	W	T	W	T	W	T	W	T	W	A	A	T	T	A	T	T	T	T	T	W	T	T	T	T	W	T	T	W	W	T	T	W
AC454v3c9540_508	A/C	3	32.059	+	NA	NA	NA	NA	NA	NA	N	N	N	N	N	N	N	N	N	N	N	N	N	N	N	N	A	A	N	N	A	N	N	N	N	N	N	N	N	N	N	A	N	N	N	N	N	N	N
CCallv2c20957_469	A/G	3	32.059	+	NA	NA	NA	NA	NA	NA	A	A	R	A	A	A	A	A	A	A	A	A	A	A	A	A	A	A	A	A	A	A	A	A	A	A	A	A	A	R	R	A	R	A	A	A	A	R	A
CCallv2c20957_841	C/A	3	32.059	+	NA	NA	NA	NA	NA	NA	N	C	C	N	N	N	N	C	N	N	N	N	C	N	N	C	N	M	N	N	N	N	N	N	N	N	N	N	N	C	C	N	C	N	N	N	N	C	N
CCallv2c22784_1970	A/G	3	32.059	+	NA	NA	NA	NA	NA	NA	A	A	A	A	A	A	A	A	A	A	A	A	A	A	A	A	A	A	A	A	A	A	A	A	A	A	A	A	A	A	A	A	A	A	A	A	A	A	A
CCallv2c43853_190	A/T	3	32.059	+	NA	NA	NA	NA	NA	NA	A	A	A	A	A	A	A	A	A	A	A	A	A	A	A	A	A	A	A	A	A	A	A	A	A	A	A	A	A	A	A	A	A	A	A	A	A	A	A
CCallv2c43853_64	A/T	3	32.059	+	NA	NA	NA	NA	NA	NA	A	A	A	A	A	A	A	A	A	A	A	A	A	A	A	A	A	A	A	A	A	A	A	A	A	A	A	A	A	A	A	A	A	A	A	A	A	A	A
CCallv2c48118_1279	C/G	3	32.059	+	NA	NA	NA	NA	NA	NA	C	C	S	C	C	C	C	C	C	C	C	C	C	C	C	C	C	C	C	C	C	C	C	C	C	C	C	C	C	S	S	C	S	C	C	C	C	S	C
CCallv2c48118_1547	A/C	3	32.059	+	NA	NA	NA	NA	NA	NA	A	A	M	A	A	A	A	A	A	A	A	A	A	A	A	A	A	A	A	A	A	A	A	A	A	A	A	A	A	M	M	A	M	A	A	A	A	M	A
CCallv2c6541_1019	G/C	3	32.059	+	NA	NA	NA	NA	NA	NA	G	G	G	G	G	G	G	G	G	G	G	G	G	N	G	G	G	G	G	G	G	G	G	G	G	G	G	G	G	G	G	G	G	G	G	G	G	G	G
AC454v3c12121_747	T/A	3	32.162	+	NA	NA	NA	NA	NA	NA	T	W	W	W	T	T	T	W	W	W	T	W	W	W	W	T	W	W	W	W	W	T	W	T	T	T	T	T	W	T	T	W	T	T	W	W	T	W	T
AC454v3c21697_187	G/A	3	32.162	+	NA	NA	NA	NA	NA	NA	G	G	G	G	G	G	G	G	G	G	G	G	G	G	G	G	G	G	G	G	G	G	G	G	G	G	G	G	G	G	G	G	G	G	G	G	G	G	G
AC454v3c21697_578	T/A	3	32.162	+	NA	NA	NA	NA	NA	NA	N	N	N	N	N	N	N	N	N	N	N	N	N	W	N	N	N	N	N	N	N	N	N	N	N	N	N	N	N	N	N	N	N	N	N	N	N	N	N
CCallv2c17533_416	G/A	3	32.363	+	NA	NA	NA	NA	NA	NA	G	G	R	G	G	G	G	G	G	G	G	G	G	G	G	G	G	G	G	G	G	G	G	G	G	G	G	G	G	R	R	G	R	G	G	G	G	R	G
CCallv2c17533_509	G/A	3	32.363	+	NA	NA	NA	NA	NA	NA	G	G	R	G	G	G	G	G	G	G	G	G	G	G	G	G	G	G	G	G	G	G	G	G	G	G	G	G	G	R	R	G	R	G	G	G	G	R	G
CCallv2c44012_362	A/C	3	32.363	+	NA	NA	NA	NA	NA	NA	A	A	A	A	A	A	A	A	A	A	A	A	A	A	A	A	A	A	A	A	A	A	A	A	A	A	A	A	A	A	A	A	A	A	A	A	A	A	A
AC454v3c27655_372	A/G	3	32.428	+	NA	NA	NA	NA	NA	NA	G	A	A	A	R	R	R	A	A	R	G	A	A	A	G	G	R	R	A	A	R	A	A	R	A	R	G	G	G	G	G	R	G	G	R	A	A	A	R
CCallv2c14789_193	G/A	3	32.428	+	NA	NA	NA	NA	NA	NA	G	G	G	G	G	G	G	G	G	G	G	G	G	G	G	G	G	G	G	G	G	G	G	G	G	G	G	G	G	G	G	G	G	G	G	G	G	G	G
CCallv2c30564_1313	C/A	3	32.428	+	NA	NA	NA	NA	NA	NA	C	C	C	C	C	C	C	C	C	C	C	C	C	C	C	C	C	C	C	C	C	C	C	C	C	C	C	C	C	C	C	C	C	C	C	C	C	C	C
CCallv2c30564_618	C/G	3	32.428	+	NA	NA	NA	NA	NA	NA	C	C	S	C	C	C	C	C	C	C	C	C	C	C	C	C	C	C	C	C	C	C	C	N	C	C	C	C	C	S	S	C	S	C	N	C	C	S	C
AC454v3c11768_889	T/A	3	32.528	+	NA	NA	NA	NA	NA	NA	T	W	W	T	W	T	W	T	W	T	T	T	T	T	W	T	T	T	T	T	T	W	T	W	W	W	T	T	T	T	T	T	T	T	T	W	W	W	T
AC454v3c2115_515	G/A	3	32.528	+	NA	NA	NA	NA	NA	NA	G	R	G	G	A	A	G	R	R	A	G	R	R	R	A	R	R	R	G	G	R	R	R	A	R	A	R	A	G	G	G	G	R	A	R	R	R	G	R
AC454v3c22749_1008	A/C	3	32.528	+	NA	NA	NA	NA	NA	NA	A	A	M	A	A	A	A	M	A	A	A	M	A	M	A	M	M	A	A	A	M	M	A	A	M	A	A	A	A	A	M	A	A	A	N	C	A	N	A
AC454v3c22749_1184	T/A	3	32.528	+	NA	NA	NA	NA	NA	NA	W	W	W	T	W	N	T	W	T	N	T	W	W	N	W	A	W	T	T	T	N	A	T	A	A	W	N	A	W	A	A	T	N	A	W	N	N	W	N
AC454v3c22749_677	A/G	3	32.528	+	NA	NA	NA	NA	NA	NA	A	N	R	A	A	A	A	A	A	A	A	A	A	R	A	A	A	A	A	A	A	A	A	A	A	A	A	A	A	A	R	A	A	A	A	A	A	R	A
CCallv2c10299_1084	A/G	3	32.528	+	NA	NA	NA	NA	NA	NA	R	A	R	A	A	A	A	A	A	A	R	A	A	A	A	A	A	A	A	A	A	A	A	A	A	A	A	A	A	R	R	A	R	A	A	A	A	R	A
CCallv2c10299_766	A/G	3	32.528	+	NA	NA	NA	NA	NA	NA	A	A	R	A	A	A	A	A	A	A	A	A	A	A	A	A	A	A	A	A	A	A	A	A	A	A	A	A	A	R	R	A	R	A	A	A	A	R	A
CCallv2c12178_1753	C/A	3	33.062	+	NA	NA	NA	NA	NA	NA	C	C	C	C	C	C	C	C	C	C	C	C	C	N	C	C	C	C	C	C	C	C	C	C	C	C	C	C	C	C	C	C	C	C	C	C	C	C	C
CCallv2c12178_1801	G/A	3	33.062	+	NA	NA	NA	NA	NA	NA	G	G	G	R	G	G	G	N	G	G	G	G	G	R	G	R	G	G	G	G	G	G	G	N	G	G	G	G	G	G	G	G	G	G	R	G	G	G	G
CCallv2c12178_186	G/A	3	33.062	+	NA	NA	NA	NA	NA	NA	G	G	R	G	G	G	G	G	G	G	G	G	G	G	G	G	G	G	G	G	G	G	G	G	G	G	G	G	G	N	R	G	N	G	G	G	G	R	G
CCallv2c43448_496	G/A	3	33.062	+	NA	NA	NA	NA	NA	NA	G	G	G	G	G	G	G	G	G	G	G	G	G	G	G	G	G	G	G	G	G	G	G	G	G	G	G	G	G	G	G	G	G	G	G	G	G	G	G
AC454v3c8129_232	G/A	3	33.646	+	NA	NA	NA	NA	NA	NA	N	N	N	N	N	N	N	N	N	N	N	N	N	N	N	N	N	N	N	N	N	N	N	N	N	N	N	N	N	N	N	N	N	N	N	N	N	N	N
AC454v3c8129_563	A/G	3	33.646	+	NA	NA	NA	NA	NA	NA	A	A	A	A	A	A	A	A	A	A	A	A	A	A	A	A	A	A	A	A	A	A	A	A	A	A	A	A	A	A	A	A	A	A	A	A	A	A	A
CCallv2c26_1284	G/A	3	33.646	+	NA	NA	NA	NA	NA	NA	R	R	R	R	R	G	R	R	R	R	R	N	R	N	N	R	R	R	R	R	R	R	R	N	N	G	R	R	G	N	R	R	R	R	R	R	G	R	G
AC454v3c16727_1585	G/A	3	33.66	+	NA	NA	NA	NA	NA	NA	G	G	G	G	G	G	G	G	G	G	G	G	G	N	G	G	N	N	G	G	N	G	G	G	G	G	G	G	G	G	G	N	G	G	G	G	G	G	G
AC454v3c36606_1021	G/A	3	33.66	+	NA	NA	NA	NA	NA	NA	G	G	G	G	G	G	G	G	G	G	G	G	G	G	G	N	G	G	G	G	G	N	G	G	N	G	G	G	G	G	G	G	G	G	G	G	G	G	G
AC454v3c36606_874	A/G	3	33.66	+	NA	NA	NA	NA	NA	NA	G	G	N	A	N	N	N	A	N	N	G	A	A	A	N	N	N	G	A	A	N	N	A	N	R	G	N	A	N	G	G	N	N	A	A	N	A	N	A
AC454v3c19088_466	G/A	3	33.664	+	NA	NA	NA	NA	NA	NA	G	G	G	G	G	G	R	G	G	G	G	G	G	G	R	R	G	G	G	G	G	R	G	G	R	G	R	G	G	G	G	G	G	G	G	G	G	G	G
AC454v3c409_134	A/G	3	34.194	+	NA	NA	NA	NA	NA	NA	N	A	N	A	N	N	A	A	A	A	N	A	A	A	A	A	N	A	A	A	N	N	A	A	N	A	A	A	N	N	N	N	N	A	A	A	N	N	A
CCallv2c29883_271	C/A	3	34.194	+	NA	NA	NA	NA	NA	NA	C	C	M	C	C	C	C	C	C	C	C	C	C	C	C	C	C	C	C	C	C	C	C	C	C	C	C	C	C	M	M	C	M	C	C	C	C	M	C
CCallv2c5821_1388	G/A	3	34.194	+	NA	NA	NA	NA	NA	NA	G	G	G	G	G	G	G	G	G	G	G	G	G	G	G	G	G	G	G	G	G	G	G	G	G	G	G	G	G	G	G	G	G	G	G	G	G	G	G
CCallv2c5821_848	A/G	3	34.194	+	NA	NA	NA	NA	NA	NA	A	A	A	A	A	A	A	A	A	A	A	A	A	A	A	A	A	A	A	A	A	A	A	A	A	A	A	A	A	A	A	A	A	A	A	A	A	A	A
CCallv2c12530_284	G/A	3	34.328	+	NA	NA	NA	NA	NA	NA	G	G	G	N	G	G	G	G	G	G	G	G	G	R	G	N	G	G	G	G	G	G	G	R	G	G	G	G	G	G	G	G	G	G	R	G	G	G	G
AC454v3c25255_1037	G/A	3	34.626	+	NA	NA	NA	NA	NA	NA	G	G	G	G	G	G	G	G	G	G	G	G	G	G	G	G	G	G	G	G	G	G	G	G	G	G	G	G	G	G	G	G	G	G	G	G	G	G	G
AC454v3c25255_158	G/A	3	34.626	+	NA	NA	NA	NA	NA	NA	G	G	G	R	G	R	G	R	G	G	G	R	R	R	G	G	G	G	R	R	G	G	R	G	G	G	G	R	G	G	G	G	G	R	R	G	R	G	G
AC454v3c25255_834	A/G	3	34.626	+	NA	NA	NA	NA	NA	NA	A	A	A	R	A	R	A	R	A	A	A	R	R	R	A	A	A	A	R	R	A	A	R	A	A	A	A	R	A	A	A	A	A	R	R	A	R	A	A
AC454v3c7192_280	A/G	3	34.628	+	NA	NA	NA	NA	NA	NA	A	A	A	A	A	R	A	A	A	A	A	A	A	A	A	A	A	A	A	A	A	A	A	A	A	A	A	R	A	A	A	A	A	R	R	A	A	A	A
CCallv2c13383_107	A/G	3	34.628	+	NA	NA	NA	NA	NA	NA	N	A	N	N	N	A	A	A	A	N	N	A	A	A	A	A	A	A	A	A	A	N	N	A	N	N	A	A	A	A	A	N	N	A	A	N	A	N	A
CCallv2c13383_160	G/C	3	34.628	+	NA	NA	NA	NA	NA	NA	G	G	G	G	G	G	N	G	G	G	G	G	G	G	N	N	N	N	N	N	N	G	G	G	G	G	N	N	N	G	G	G	G	N	G	G	N	G	N
CCallv2c2594_168	C/A	3	34.628	+	NA	NA	NA	NA	NA	NA	C	C	C	C	C	C	C	C	C	C	C	C	C	C	C	C	C	C	C	C	C	C	C	C	C	C	C	C	C	C	C	C	C	C	C	C	C	C	C
CCallv2c3190_698	T/A	3	34.628	+	NA	NA	NA	NA	NA	NA	T	T	T	T	T	T	T	T	T	T	T	T	T	T	T	T	T	T	T	T	T	T	N	T	T	T	W	T	T	T	T	T	T	T	T	W	T	T	T
CCallv2c3190_789	A/G	3	34.628	+	NA	NA	NA	NA	NA	NA	N	A	N	A	N	N	N	A	N	N	N	A	N	A	N	A	N	N	N	N	N	N	N	N	N	A	N	N	N	N	N	N	N	N	A	N	N	A	A
CCallv2c5263_583	A/C	3	34.628	+	NA	NA	NA	NA	NA	NA	A	A	A	A	A	A	A	A	A	A	A	A	A	A	A	A	A	A	A	A	A	A	A	A	A	A	A	A	A	A	A	A	A	A	A	A	A	A	A
CCallv2c8616_273	A/G	3	34.628	+	NA	NA	NA	NA	NA	NA	A	A	A	A	A	A	A	A	A	A	A	A	A	A	A	A	A	A	A	A	A	A	A	A	A	A	A	A	A	A	A	A	A	A	A	A	A	A	A
AC454v3c11746_847	G/A	3	34.928	+	NA	NA	NA	NA	NA	NA	G	G	G	G	G	G	G	G	G	G	G	G	G	G	G	G	G	G	G	G	G	G	G	G	G	G	G	G	G	G	G	G	G	G	G	G	G	G	G
CCallv2c134_1086	G/A	3	34.928	+	NA	NA	NA	NA	NA	NA	G	G	G	G	G	G	G	G	G	G	G	G	G	G	G	G	G	G	G	G	G	G	G	G	G	G	G	G	G	G	G	G	G	G	G	G	G	G	G
CCallv2c134_1323	A/G	3	34.928	+	NA	NA	NA	NA	NA	NA	A	A	A	A	A	A	A	A	A	A	A	A	A	A	A	A	A	A	A	A	A	A	A	A	A	A	A	A	A	A	A	A	A	A	A	A	A	A	A
AC454v3c35590_403	A/G	3	35.128	+	NA	NA	NA	NA	NA	NA	N	N	N	N	N	N	N	N	N	N	N	N	N	N	N	N	N	N	N	N	N	N	N	N	N	N	N	N	N	N	N	N	N	N	N	N	N	N	N
CCallv2c47149_918	A/G	3	35.128	+	NA	NA	NA	NA	NA	NA	A	A	A	A	A	A	A	A	A	A	A	A	A	A	A	A	A	A	A	A	A	A	A	A	A	A	A	A	A	A	A	A	A	A	A	A	A	A	A
CCallv2c24089_1246	A/C	3	35.456	+	NA	NA	NA	NA	NA	NA	A	A	A	A	A	A	A	A	A	A	A	A	A	A	A	A	A	A	A	A	A	A	A	A	A	A	A	A	A	A	A	A	A	A	A	A	A	A	A
CCallv2c24089_1348	A/C	3	35.456	+	NA	NA	NA	NA	NA	NA	A	A	A	A	A	A	A	A	A	A	A	A	A	A	A	A	A	A	A	A	A	A	A	A	A	A	A	A	A	A	A	A	A	A	A	A	A	A	A
CCallv2c24089_301	A/C	3	35.456	+	NA	NA	NA	NA	NA	NA	A	A	A	A	A	A	A	A	A	A	A	A	A	A	A	A	A	A	A	A	A	A	A	A	A	A	A	A	A	A	A	A	A	A	A	A	A	A	A
CCallv2c24089_438	G/A	3	35.456	+	NA	NA	NA	NA	NA	NA	G	G	G	G	G	G	G	G	G	G	G	G	G	G	G	G	G	G	G	G	G	G	G	G	G	G	G	G	G	G	G	G	G	G	G	G	G	G	G
CCallv2c31202_240	G/A	3	35.598	+	NA	NA	NA	NA	NA	NA	G	G	G	R	R	R	G	G	G	R	G	G	G	G	G	G	G	G	G	G	G	R	G	G	R	R	G	G	R	R	G	G	G	G	G	G	G	G	G
AC454v3c22817_222	A/G	3	36.026	+	NA	NA	NA	NA	NA	NA	N	R	A	R	R	R	R	R	R	R	N	R	N	R	R	R	N	N	R	N	N	N	R	R	R	R	N	N	N	N	N	N	A	N	A	R	A	N	A
AC454v3c22817_456	G/A	3	36.026	+	NA	NA	NA	NA	NA	NA	G	G	G	G	G	G	G	G	G	G	G	G	G	R	G	G	G	G	G	G	G	G	G	G	G	G	R	G	G	G	R	G	R	G	R	G	G	G	G
AC454v3c25978_109	A/T	3	36.026	+	NA	NA	NA	NA	NA	NA	N	N	N	A	N	A	N	A	N	N	N	A	A	A	N	N	N	N	A	A	N	N	A	N	N	N	N	A	N	N	N	N	N	A	A	N	A	N	N
CCallv2c1916_895	A/C	3	36.026	+	NA	NA	NA	NA	NA	NA	A	A	A	A	A	A	A	A	A	A	A	A	A	A	A	A	A	A	A	A	A	A	A	A	A	A	A	A	A	A	A	A	A	A	A	A	A	A	A
CCallv2c6097_947	C/A	3	36.528	+	NA	NA	NA	NA	NA	NA	C	C	C	C	C	C	C	C	C	C	C	C	C	C	C	C	C	C	C	C	C	C	C	C	C	C	C	C	C	C	C	C	C	C	C	C	C	C	C
AC454v3c20589_116	G/A	3	37.301	+	NA	NA	NA	NA	NA	NA	G	G	G	G	G	G	R	G	G	G	G	G	G	G	G	G	G	G	G	G	G	G	G	G	G	G	R	G	G	G	G	G	G	G	G	G	G	G	G
CCallv2c20954_1904	G/A	3	37.301	+	NA	NA	NA	NA	NA	NA	G	G	R	R	G	G	G	G	G	G	G	G	G	G	G	G	G	G	G	G	G	G	G	G	G	G	G	G	G	R	R	G	R	G	G	G	G	R	G
CCallv2c16743_148	G/A	3	37.572	+	NA	NA	NA	NA	NA	NA	G	G	G	G	G	G	G	G	G	G	G	G	G	G	G	G	G	G	G	G	G	G	G	G	G	G	G	G	G	G	G	G	G	G	G	G	G	G	G
AC454v3c26562_331	A/G	3	38.512	+	NA	NA	NA	NA	NA	NA	A	A	A	A	A	A	A	A	A	A	A	A	A	A	A	A	A	A	A	A	A	A	A	A	A	A	A	A	A	A	A	A	R	A	A	A	A	A	A
AC454v3c26562_692	G/A	3	38.512	+	NA	NA	NA	NA	NA	NA	G	R	G	R	G	G	N	R	N	N	R	G	R	N	G	R	G	N	R	G	G	G	N	R	G	G	G	G	G	G	G	G	G	G	R	N	G	G	N
AC454v3c33852_378	G/A	3	38.512	+	NA	NA	NA	NA	NA	NA	G	G	G	N	G	G	G	G	G	G	G	G	G	G	G	G	G	G	G	G	G	G	G	N	G	G	G	G	G	G	G	G	G	G	N	G	G	G	G
AC454v3c33852_903	A/G	3	38.512	+	NA	NA	NA	NA	NA	NA	A	A	A	R	A	A	A	R	A	A	A	A	A	A	A	A	A	A	R	R	A	A	A	A	A	A	A	A	A	A	A	A	A	A	A	A	A	A	A
CCallv2c1107_231	G/A	3	38.512	+	NA	NA	NA	NA	NA	NA	G	G	G	G	G	G	G	G	G	G	G	G	G	G	G	G	G	G	G	G	G	G	G	G	G	G	G	G	G	G	G	G	G	G	G	G	G	G	G
CCallv2c13355_406	A/G	3	38.512	+	NA	NA	NA	NA	NA	NA	R	A	A	A	R	R	N	N	N	R	R	N	N	A	R	N	R	R	R	R	N	R	N	N	R	R	R	N	R	A	A	R	A	R	N	N	R	A	R
CCallv2c44689_559	C/A	3	38.512	+	NA	NA	NA	NA	NA	NA	C	C	C	C	C	C	C	C	C	C	C	C	C	C	C	C	C	C	C	C	C	C	C	C	C	C	C	C	C	C	C	C	C	C	C	C	C	C	C
AC454v3c35674_250	G/A	3	39.212	+	NA	NA	NA	NA	NA	NA	R	G	G	N	G	G	R	G	G	G	R	G	R	R	G	G	R	A	G	G	N	G	G	G	G	G	G	G	R	G	G	A	G	G	R	G	G	G	G
CCallv2c3196_950	G/A	3	39.212	+	NA	NA	NA	NA	NA	NA	N	N	N	N	N	N	N	N	N	N	N	N	N	N	N	N	N	N	N	N	N	N	N	N	N	N	N	N	N	N	N	N	N	N	N	N	N	N	N
CCallv2c44367_492	A/G	3	39.212	+	NA	NA	NA	NA	NA	NA	A	A	R	R	A	A	A	A	A	A	A	A	A	A	A	A	A	A	A	A	A	A	A	A	A	A	A	A	A	R	R	A	R	A	A	A	A	R	A
CCallv2c44367_987	A/G	3	39.212	+	NA	NA	NA	NA	NA	NA	A	A	A	A	A	A	A	A	A	A	A	A	A	A	A	A	A	A	A	A	A	A	A	A	A	A	A	A	A	A	A	A	A	A	A	A	A	A	A
AC454v3c36859_148	G/A	3	39.377	+	NA	NA	NA	NA	NA	NA	A	R	G	R	A	A	N	G	G	A	N	R	R	N	A	G	G	G	G	G	G	A	G	A	A	A	G	A	A	A	G	A	G	A	R	A	A	G	A
AC454v3c3950_586	A/G	3	39.377	+	NA	NA	NA	NA	NA	NA	G	A	R	R	A	G	R	R	R	R	R	R	R	R	R	A	R	R	G	G	R	A	G	A	A	A	R	A	G	R	R	R	A	A	A	A	G	R	R
CCallv2c32254_2025	G/A	3	39.377	+	NA	NA	NA	NA	NA	NA	G	G	G	G	G	G	G	G	G	G	G	G	G	G	G	G	G	G	G	G	G	G	G	G	G	G	G	G	G	G	G	G	G	G	G	G	G	G	G
CCallv2c7447_1571	G/A	3	39.377	+	NA	NA	NA	NA	NA	NA	G	G	R	A	N	N	G	G	G	N	G	N	N	N	N	G	G	G	G	G	G	G	G	N	G	N	G	G	G	A	R	G	R	G	N	N	N	R	G
AC454v3c43450_232	G/A	3	39.857	+	NA	NA	NA	NA	NA	NA	A	G	G	G	R	G	G	G	G	R	R	G	G	G	R	R	A	A	G	G	A	G	G	R	G	R	G	R	G	G	G	R	G	R	G	G	G	G	G
CCallv2c3338_107	G/C	3	39.857	+	NA	NA	NA	NA	NA	NA	G	G	S	S	G	G	G	G	G	G	G	G	G	G	G	G	G	G	G	G	G	G	G	G	G	G	G	G	G	S	S	G	S	G	G	G	G	S	G
CCallv2c47186_942	G/A	3	39.857	+	NA	NA	NA	NA	NA	NA	G	G	G	G	G	G	G	G	G	G	R	G	G	G	G	G	G	G	G	G	G	G	G	G	G	G	G	G	G	G	G	R	G	G	R	G	G	G	G
AC454v3c3259_423	G/A	3	39.94	+	NA	NA	NA	NA	NA	NA	G	G	G	G	G	G	G	G	G	G	G	G	G	G	G	G	G	G	G	G	G	G	G	G	G	G	G	G	G	G	G	G	G	G	G	G	G	G	G
AC454v3c42770_312	G/C	3	39.94	+	NA	NA	NA	NA	NA	NA	S	G	G	G	S	S	S	G	G	S	S	G	G	G	G	G	S	S	G	G	S	S	G	N	S	S	G	G	G	G	G	S	S	G	G	G	G	G	G
CCallv2c15270_956	A/C	3	39.94	+	NA	NA	NA	NA	NA	NA	A	A	A	A	A	A	A	A	A	A	A	A	A	A	A	N	A	A	A	A	A	A	A	A	A	A	A	A	A	A	A	A	A	A	A	A	A	A	A
CCallv2c7548_158	T/A	3	40.814	+	NA	NA	NA	NA	NA	NA	N	N	N	N	N	N	N	N	N	N	N	N	N	N	N	W	N	N	N	N	N	N	N	N	N	N	N	N	W	N	N	N	N	N	N	N	N	N	N
AC454v3c28207_161	C/G	3	41.044	+	NA	NA	NA	NA	NA	NA	C	C	C	C	C	C	C	C	C	C	C	C	C	C	C	C	C	C	C	C	N	C	C	C	C	C	C	C	C	C	C	C	C	C	C	C	C	C	C
AC454v3c10320_1451	G/A	3	42.841	+	NA	NA	NA	NA	NA	NA	R	R	G	R	G	G	G	G	G	A	R	R	R	R	G	G	R	G	R	R	G	G	R	G	G	R	R	G	G	R	G	G	G	G	G	G	A	G	G
AC454v3c10320_824	A/G	3	42.841	+	NA	NA	NA	NA	NA	NA	A	A	A	A	A	A	A	A	A	A	A	A	A	A	A	A	A	A	A	A	A	A	A	A	A	A	A	A	A	A	A	A	A	A	A	A	A	A	A
AC454v3c10320_905	C/A	3	42.841	+	NA	NA	NA	NA	NA	NA	M	C	C	C	C	C	C	C	C	C	C	C	C	C	C	C	M	C	C	C	C	C	C	C	C	C	C	C	C	C	C	C	C	C	C	C	C	C	C
CCallv2c9124_570	T/A	3	42.841	+	NA	NA	NA	NA	NA	NA	T	T	T	T	T	T	T	T	T	T	T	T	T	T	T	T	T	T	T	T	T	T	T	T	T	T	T	T	T	T	T	T	T	T	T	T	T	T	T
CCallv2c9124_795	A/G	3	42.841	+	NA	NA	NA	NA	NA	NA	A	A	A	A	A	A	A	A	A	A	A	A	A	A	A	A	A	A	A	A	A	A	A	A	A	A	A	A	A	A	A	A	A	A	A	A	A	A	A
CCallv2c9124_981	A/G	3	42.841	+	NA	NA	NA	NA	NA	NA	A	A	R	R	A	A	A	A	A	A	A	A	A	A	A	A	A	A	A	A	A	A	A	A	A	A	A	A	A	R	R	A	R	A	A	A	A	R	A
AC454v3c11493_342	C/G	3	43.485	+	NA	NA	NA	NA	NA	NA	N	N	N	N	N	N	N	N	N	N	N	N	N	N	N	N	N	N	N	N	N	N	N	N	N	N	N	N	N	N	N	N	N	N	N	N	N	N	N
AC454v3c15643_282	A/C	3	43.485	+	NA	NA	NA	NA	NA	NA	M	M	A	A	M	N	A	A	A	M	M	M	M	M	M	A	M	M	N	M	M	A	N	A	A	M	A	N	A	A	A	M	A	N	M	A	M	A	A
AC454v3c25748_110	G/A	3	43.485	+	NA	NA	NA	NA	NA	NA	A	R	R	G	R	R	R	A	R	G	R	R	A	R	G	G	A	G	A	A	G	R	R	R	R	A	G	R	R	G	R	G	R	R	A	R	R	G	A
AC454v3c25748_314	A/G	3	43.485	+	NA	NA	NA	NA	NA	NA	R	N	A	R	R	A	A	R	A	R	R	R	R	N	A	A	R	A	R	R	A	R	A	R	R	R	A	R	R	R	A	A	A	R	R	N	R	R	A
CCallv2c46782_716	G/A	3	43.485	+	NA	NA	NA	NA	NA	NA	N	G	N	N	N	G	G	G	N	G	G	G	G	R	N	G	N	G	N	G	N	N	G	N	N	G	G	N	N	G	N	N	N	N	N	N	N	G	G
AC454v3c21450_332	A/G	3	47.564	+	NA	NA	NA	NA	NA	NA	A	A	A	A	R	A	R	A	A	A	A	A	A	A	R	A	A	A	A	A	A	A	A	R	A	A	R	R	A	A	A	A	A	R	A	A	A	R	A
CCallv2c40836_504	G/A	3	47.564	+	NA	NA	NA	NA	NA	NA	G	G	G	G	G	G	G	G	G	G	G	G	G	G	G	G	G	G	G	G	G	G	G	G	G	G	G	G	G	G	G	G	G	G	G	G	G	G	G
CCallv2c6403_498	A/G	3	47.564	+	NA	NA	NA	NA	NA	NA	A	A	A	A	A	A	A	A	A	A	A	A	A	A	A	A	A	A	A	A	A	A	A	A	A	A	A	A	A	A	A	A	A	A	A	A	A	A	A
CCallv2c6403_554	A/G	3	47.564	+	NA	NA	NA	NA	NA	NA	A	A	A	A	A	A	A	A	A	A	A	A	A	A	A	A	A	A	A	A	A	A	A	A	A	A	A	A	A	A	A	A	A	A	A	A	A	A	A
CCallv2c7677_551	G/A	3	47.564	+	NA	NA	NA	NA	NA	NA	G	G	G	G	G	G	G	G	G	G	G	G	G	G	G	G	G	G	G	G	G	G	G	G	G	G	G	G	G	G	G	G	G	G	G	G	G	G	G
CCallv2c7677_669	A/G	3	47.564	+	NA	NA	NA	NA	NA	NA	A	A	A	A	A	A	A	A	A	A	A	A	A	A	A	A	A	A	A	A	A	A	A	A	A	A	A	A	A	A	A	A	A	A	A	A	A	A	A
CCallv2c3232_198	C/A	3	48.928	+	NA	NA	NA	NA	NA	NA	C	C	C	C	C	C	C	C	C	C	C	C	C	C	M	C	C	C	C	C	C	C	C	C	C	C	C	C	C	C	C	C	C	C	C	C	C	C	C
AC454v3c3137_269	A/G	3	49.464	+	NA	NA	NA	NA	NA	NA	N	N	N	N	N	N	N	N	N	N	N	N	N	N	N	N	N	N	N	N	N	N	N	N	N	N	N	N	N	N	N	N	N	N	N	N	N	N	N
CCallv2c20181_324	C/A	3	49.464	+	NA	NA	NA	NA	NA	NA	C	C	M	N	M	C	C	M	C	M	C	M	C	C	C	C	C	C	M	M	C	M	C	M	M	M	C	C	C	N	M	C	M	C	C	C	N	M	C
CCallv2c26453_277	T/A	3	56.164	+	NA	NA	NA	NA	NA	NA	T	T	T	T	T	T	T	T	T	T	T	T	T	T	T	T	T	T	T	T	T	T	T	T	T	T	T	T	T	T	T	T	T	T	T	T	T	T	T
CCallv2c2460_687	G/A	3	57.352	+	NA	NA	NA	NA	NA	NA	G	G	R	G	G	G	G	G	G	R	G	G	G	G	G	G	G	G	G	G	G	G	G	G	G	G	G	G	G	G	R	G	R	G	G	G	R	R	G
CCallv2c22194_1117	G/A	4	0	+	NA	NA	NA	NA	NA	NA	G	G	G	G	G	G	G	G	G	G	G	G	G	G	G	G	G	G	G	G	G	G	G	G	G	G	G	G	G	G	G	G	G	G	G	G	G	G	G
CCallv2c22194_1306	A/G	4	0	+	NA	NA	NA	NA	NA	NA	A	A	A	A	A	A	A	A	A	A	A	A	A	A	A	A	A	A	A	A	A	A	A	A	A	A	A	A	A	A	A	A	A	A	A	A	A	A	A
CCallv2c22194_867	G/A	4	0	+	NA	NA	NA	NA	NA	NA	G	G	G	G	G	G	G	G	G	G	G	G	G	G	G	G	G	G	G	G	G	G	G	G	G	G	G	G	G	G	G	G	G	G	G	G	G	G	G
CCallv2c24158_253	A/G	4	0	+	NA	NA	NA	NA	NA	NA	A	A	A	A	A	A	A	A	A	A	A	A	A	N	A	N	A	A	A	A	A	A	A	A	A	A	A	N	A	A	A	A	A	N	A	A	A	A	A
CCallv2c47434_1227	G/A	4	1.034	+	NA	NA	NA	NA	NA	NA	G	G	G	G	G	G	G	G	G	G	G	G	G	G	G	G	G	G	G	G	G	G	G	G	G	G	G	G	G	G	G	G	G	G	G	G	G	G	G
CCallv2c47434_1858	A/T	4	1.034	+	NA	NA	NA	NA	NA	NA	N	N	N	N	N	N	N	N	N	N	N	N	N	N	N	N	N	N	N	N	N	N	N	N	N	N	N	N	N	N	N	N	N	N	N	N	N	N	N
CCallv2c47434_1932	G/C	4	1.034	+	NA	NA	NA	NA	NA	NA	N	N	N	N	N	N	N	S	S	N	N	S	S	S	N	N	N	S	N	N	G	N	N	N	N	N	N	N	N	N	N	N	N	N	S	N	S	G	N
CCallv2c1736_924	G/A	4	1.606	+	NA	NA	NA	NA	NA	NA	G	G	G	G	G	G	G	G	G	G	G	G	G	G	G	G	G	G	G	G	G	G	G	G	G	G	G	G	G	G	G	G	G	G	G	G	G	G	G
CCallv2c44749_180	G/A	4	1.606	+	NA	NA	NA	NA	NA	NA	N	N	G	G	N	N	N	N	G	G	N	N	N	G	G	G	N	N	N	N	N	N	N	G	N	N	N	N	N	N	N	N	N	N	G	N	N	N	N
AC454v3c6784_875	A/G	4	2.447	+	NA	NA	NA	NA	NA	NA	A	A	A	A	A	A	A	A	A	A	A	A	A	A	A	A	A	A	A	A	A	A	A	A	A	A	A	A	A	A	A	A	A	A	A	A	A	A	A
CCallv2c15517_559	G/A	4	2.447	+	NA	NA	NA	NA	NA	NA	G	G	R	A	G	G	G	G	G	R	G	G	G	G	G	G	G	G	G	G	G	R	G	G	G	G	R	G	R	N	R	G	R	G	G	G	G	G	G
CCallv2c15517_721	A/G	4	2.447	+	NA	NA	NA	NA	NA	NA	N	N	N	N	N	N	N	N	N	N	N	N	N	N	N	N	N	N	N	N	N	N	N	N	N	N	N	N	N	N	N	N	N	N	N	N	N	N	N
CCallv2c9892_185	G/A	4	2.447	+	NA	NA	NA	NA	NA	NA	R	G	R	R	G	G	N	G	G	G	N	G	N	G	G	R	R	N	G	G	R	R	G	G	G	G	R	G	R	R	R	R	R	G	G	G	G	G	G
AC454v3c43983_1217	C/G	4	5.3	+	NA	NA	NA	NA	NA	NA	C	C	C	C	C	C	C	S	C	C	C	C	S	C	C	C	C	C	C	C	N	C	C	N	C	S	S	C	S	N	S	C	C	C	S	C	S	S	C
CCallv2c35856_1086	G/A	4	5.3	+	NA	NA	NA	NA	NA	NA	G	G	G	G	G	G	G	G	G	G	G	G	G	G	G	G	G	G	G	G	G	G	G	G	G	G	G	G	G	G	G	G	G	G	G	G	G	G	G
CCallv2c35856_942	T/A	4	5.3	+	NA	NA	NA	NA	NA	NA	T	T	W	W	T	T	T	T	T	T	T	T	T	T	T	T	T	T	T	T	T	W	T	T	T	T	W	T	W	W	W	T	A	T	T	T	T	T	T
AC454v3c25932_782	A/C	4	8.658	+	NA	NA	NA	NA	NA	NA	A	A	A	A	A	A	A	A	A	A	A	A	N	A	A	A	A	A	A	A	A	A	N	A	A	A	A	A	A	A	A	A	A	A	A	A	A	A	N
AC454v3c7615_1163	G/A	4	8.658	+	NA	NA	NA	NA	NA	NA	R	G	R	R	G	R	A	G	N	R	G	G	G	G	G	N	G	R	G	G	G	G	N	G	R	G	N	G	R	R	N	R	R	G	R	G	R	R	G
AC454v3c7615_149	A/C	4	8.658	+	NA	NA	NA	NA	NA	NA	N	N	N	N	N	N	N	N	N	N	N	N	N	N	N	N	N	N	N	N	N	N	N	N	N	N	N	N	N	N	N	N	N	N	N	N	N	N	N
AC454v3c7615_856	G/A	4	8.658	+	NA	NA	NA	NA	NA	NA	G	G	G	G	G	G	G	G	G	G	G	G	G	G	G	G	G	G	G	G	G	G	G	G	G	G	G	G	G	G	G	G	G	G	G	G	G	G	G
CCallv2c16295_1218	A/T	4	8.658	+	NA	NA	NA	NA	NA	NA	N	N	N	N	N	N	N	N	N	N	N	N	N	N	N	N	N	N	N	N	N	N	N	N	N	N	N	N	N	N	N	N	N	N	N	N	N	N	N
CCallv2c16295_738	G/A	4	8.658	+	NA	NA	NA	NA	NA	NA	N	G	G	G	G	G	N	G	G	G	N	N	G	R	G	N	N	N	G	G	N	G	G	G	G	G	G	G	G	G	G	N	G	G	G	N	G	G	G
CCallv2c16295_936	G/A	4	8.658	+	NA	NA	NA	NA	NA	NA	G	G	N	G	G	G	N	G	G	R	G	G	G	G	G	G	G	G	G	G	G	G	G	G	G	G	N	G	N	R	R	G	R	G	R	G	G	G	G
CCallv2c47018_295	A/G	4	15.161	+	NA	NA	NA	NA	NA	NA	N	N	N	N	N	N	N	N	N	N	N	N	N	N	N	N	N	N	N	N	N	N	N	N	N	N	N	N	N	N	N	N	N	N	N	N	N	N	N
AC454v3c45277_490	A/G	4	15.285	+	NA	NA	NA	NA	NA	NA	A	R	A	R	R	G	A	A	A	R	R	A	A	A	A	A	R	A	A	A	A	R	A	A	R	R	A	R	R	A	A	R	A	R	R	A	R	A	A
AC454v3c45277_925	A/G	4	15.285	+	NA	NA	NA	NA	NA	NA	N	A	N	A	N	N	N	A	N	N	N	A	A	A	N	A	N	N	N	N	R	N	N	A	N	N	N	N	N	N	N	N	N	N	A	N	N	N	N
AC454v3c670_394	C/G	4	15.285	+	NA	NA	NA	NA	NA	NA	N	N	N	N	N	N	N	N	N	N	N	N	N	N	N	N	N	N	N	N	N	N	N	N	N	N	N	N	N	N	N	N	N	N	N	N	N	N	N
AC454v3c670_573	A/G	4	15.285	+	NA	NA	NA	NA	NA	NA	A	A	A	A	A	A	A	A	A	A	A	A	A	A	A	A	A	A	A	A	A	A	A	A	A	A	A	A	A	A	A	A	A	A	A	A	A	A	A
CCallv2c598_669	G/C	4	15.285	+	NA	NA	NA	NA	NA	NA	N	N	N	N	N	N	N	N	N	N	N	N	N	N	N	N	N	N	N	N	N	N	N	N	N	N	N	N	N	N	N	N	N	N	N	N	N	N	N
AC454v3c20070_409	A/G	4	16.021	+	NA	NA	NA	NA	NA	NA	A	A	A	R	A	R	A	A	A	R	A	A	A	A	A	A	A	A	A	A	A	A	A	A	A	A	A	A	A	A	A	A	A	A	A	A	A	A	A
AC454v3c20070_690	G/A	4	16.021	+	NA	NA	NA	NA	NA	NA	G	R	R	A	R	A	G	G	R	A	G	G	A	G	G	G	G	G	G	G	G	R	R	G	R	G	A	G	R	A	A	R	R	G	R	G	R	R	R
CCallv2c20237_2974	G/A	4	16.021	+	NA	NA	NA	NA	NA	NA	G	R	R	R	G	G	G	N	G	R	G	G	N	N	G	N	G	G	G	G	G	G	G	N	G	G	R	G	R	R	R	G	R	G	R	G	G	G	G
CCallv2c20237_3133	A/G	4	16.021	+	NA	NA	NA	NA	NA	NA	A	A	A	A	A	A	A	A	A	A	A	A	A	A	A	A	A	A	A	A	A	A	A	A	A	A	A	A	A	A	A	A	A	A	A	A	A	A	A
AC454v3c44559_139	A/C	4	17.5	+	NA	NA	NA	NA	NA	NA	A	A	A	A	A	A	A	A	A	A	A	A	A	A	A	A	A	A	A	A	A	A	A	A	A	A	A	N	A	A	A	A	A	N	A	A	A	A	A
CCallv2c22713_502	A/G	4	17.5	+	NA	NA	NA	NA	NA	NA	A	N	A	N	A	A	A	N	A	A	A	N	N	R	A	N	A	N	A	A	A	A	A	A	A	A	A	A	A	A	A	A	A	A	N	A	A	A	A
CCallv2c24889_395	G/A	4	17.5	+	NA	NA	NA	NA	NA	NA	G	G	G	G	G	G	G	G	G	G	G	G	G	G	G	G	G	G	G	G	G	G	G	G	G	G	G	G	G	G	G	G	G	G	G	G	G	G	G
CCallv2c40994_348	G/A	4	17.5	+	NA	NA	NA	NA	NA	NA	G	G	G	R	G	G	G	G	G	R	G	G	G	G	G	G	G	G	G	G	G	G	G	G	G	G	G	G	R	R	G	G	G	G	G	G	G	G	G
CCallv2c40994_549	A/C	4	17.5	+	NA	NA	NA	NA	NA	NA	A	A	A	A	A	A	A	A	A	A	A	A	A	A	A	A	A	A	A	A	A	A	A	A	A	A	A	N	A	A	A	A	A	N	A	A	A	A	A
CCallv2c40994_611	A/T	4	17.5	+	NA	NA	NA	NA	NA	NA	N	N	N	N	N	N	N	N	N	N	N	N	N	N	N	N	N	N	N	N	N	N	N	N	N	N	N	N	N	N	N	N	N	N	N	N	N	N	N
AC454v3c39404_994	G/A	4	17.614	+	NA	NA	NA	NA	NA	NA	N	G	N	N	N	N	G	N	N	N	G	N	N	N	N	G	G	G	N	N	G	N	N	N	N	N	N	N	N	N	N	N	N	N	N	N	N	N	N
AC454v3c44625_168	C/G	4	17.664	+	NA	NA	NA	NA	NA	NA	C	N	N	N	C	C	N	N	N	N	N	N	N	N	N	S	C	N	N	C	N	C	N	N	C	C	N	C	N	C	N	N	C	C	N	N	N	C	N
CCallv2c1058_600	C/G	4	17.664	+	NA	NA	NA	NA	NA	NA	C	C	C	C	C	C	C	C	C	C	C	C	C	C	C	C	C	C	C	C	C	C	C	C	C	C	C	C	C	C	C	C	C	C	C	C	C	C	C
CCallv2c5726_583	G/A	4	17.664	+	NA	NA	NA	NA	NA	NA	G	G	G	R	G	G	G	G	G	R	G	G	G	G	G	G	G	G	G	G	G	G	G	G	G	G	G	G	R	R	G	G	G	G	G	G	G	G	G
AC454v3c25023_875	A/C	4	17.9	+	NA	NA	NA	NA	NA	NA	A	A	C	M	M	C	A	C	M	M	C	M	A	M	C	M	C	M	M	M	M	M	M	A	A	A	C	A	M	A	C	M	C	A	M	M	A	M	C
CCallv2c12_770	A/G	4	17.9	+	NA	NA	NA	NA	NA	NA	A	A	A	A	A	A	A	A	A	A	A	A	A	A	A	A	A	A	A	A	A	A	A	A	A	A	A	A	A	A	A	A	A	A	A	A	A	A	A
CCallv2c45358_831	G/A	4	18.155	+	NA	NA	NA	NA	NA	NA	G	G	G	G	G	G	G	G	G	G	G	G	G	G	G	G	G	G	G	G	G	G	G	G	G	G	G	G	G	G	G	G	G	G	G	G	G	G	G
AC454v3c32183_211	C/A	4	18.63	+	NA	NA	NA	NA	NA	NA	C	C	C	C	C	C	C	C	C	C	C	C	C	C	C	C	C	C	C	C	C	C	C	C	C	C	C	C	C	C	C	C	C	C	C	C	C	C	C
AC454v3c19319_354	A/G	4	18.707	+	NA	NA	NA	NA	NA	NA	A	A	G	R	G	A	G	G	G	R	R	G	A	G	G	G	R	R	A	A	R	G	A	A	A	A	G	A	A	A	G	A	R	A	G	G	A	G	A
CCallv2c8000_1250	A/G	4	18.707	+	NA	NA	NA	NA	NA	NA	A	A	A	A	A	A	A	A	A	A	A	A	A	A	A	A	A	A	A	A	A	A	A	A	A	A	A	A	A	A	A	A	A	A	A	A	A	A	A
CCallv2c8000_669	C/A	4	18.707	+	NA	NA	NA	NA	NA	NA	C	C	C	C	C	C	C	C	C	C	C	C	C	C	C	C	C	C	C	C	C	C	C	C	C	C	C	C	C	C	C	C	C	C	C	C	C	C	C
AC454v3c5842_162	A/C	4	18.8	+	NA	NA	NA	NA	NA	NA	A	N	A	N	A	N	N	A	N	N	A	N	A	M	A	A	A	A	N	N	A	A	N	A	A	A	N	A	A	A	N	A	A	A	A	N	A	N	N
CCallv2c1104_338	A/T	4	19.715	+	NA	NA	NA	NA	NA	NA	A	A	A	A	A	A	A	A	A	A	A	A	A	N	A	A	A	A	A	A	A	A	A	A	A	A	A	A	A	A	A	A	A	A	A	A	A	A	A
CCallv2c24304_190	G/A	4	19.715	+	NA	NA	NA	NA	NA	NA	G	G	G	R	G	G	G	G	G	R	G	G	G	G	G	G	G	G	G	G	G	G	G	G	G	G	G	G	R	R	G	G	G	G	G	G	G	G	G
CCallv2c24304_287	A/G	4	19.715	+	NA	NA	NA	NA	NA	NA	A	A	A	R	A	A	A	A	A	R	A	A	A	A	A	A	A	A	A	A	A	A	A	A	A	A	A	A	R	R	A	A	A	A	A	A	A	A	A
AC454v3c11867_112	G/A	4	20	+	NA	NA	NA	NA	NA	NA	G	R	G	R	G	G	G	R	R	G	G	G	G	G	N	R	G	N	G	G	G	N	G	G	G	G	G	G	N	N	N	G	G	G	G	G	G	G	G
AC454v3c11867_830	G/A	4	20	+	NA	NA	NA	NA	NA	NA	G	A	A	N	G	G	A	A	G	G	G	A	R	A	G	G	G	G	A	A	G	G	R	R	G	R	G	A	G	G	G	G	G	A	A	A	G	G	A
CCallv2c2075_1050	G/C	4	20	+	NA	NA	NA	NA	NA	NA	N	C	N	N	N	N	N	N	N	N	N	N	S	N	N	S	N	N	N	N	N	N	N	N	N	N	N	N	G	G	N	N	N	N	N	N	N	N	N
CCallv2c39461_423	A/G	4	20	+	NA	NA	NA	NA	NA	NA	A	A	A	A	A	A	A	A	A	A	A	A	A	A	A	A	A	A	A	A	A	A	A	A	A	A	A	A	A	A	A	A	A	A	A	A	A	A	A
CCallv2c7351_1457	G/A	4	20	+	NA	NA	NA	NA	NA	NA	G	G	G	G	G	G	G	G	G	G	G	G	G	G	G	G	G	G	G	G	G	G	G	G	G	G	G	G	G	G	G	G	G	G	G	G	G	G	G
AC454v3c16135_1023	G/A	4	20.582	+	NA	NA	NA	NA	NA	NA	G	R	N	N	N	G	N	G	G	N	N	N	N	R	N	R	N	R	N	N	N	N	G	N	N	N	N	N	G	N	N	G	N	N	R	N	N	N	N
AC454v3c16135_325	A/G	4	20.582	+	NA	NA	NA	NA	NA	NA	N	N	N	N	N	N	N	N	N	N	N	N	N	R	N	N	N	R	N	N	N	N	N	N	N	N	N	N	N	N	N	N	N	N	N	N	N	N	N
AC454v3c30809_854	G/A	4	20.582	+	NA	NA	NA	NA	NA	NA	R	N	G	R	G	G	G	G	G	R	R	G	R	G	G	N	R	R	G	G	R	G	G	G	G	G	G	G	G	G	R	R	G	G	G	G	G	G	G
AC454v3c36738_586	G/A	4	20.582	+	NA	NA	NA	NA	NA	NA	R	N	R	G	R	R	G	N	R	G	R	R	R	N	R	N	R	G	G	G	G	R	R	G	R	G	R	G	R	R	R	R	R	G	N	R	R	R	G
CCallv2c14233_271	G/A	4	20.582	+	NA	NA	NA	NA	NA	NA	N	N	N	N	N	N	N	N	N	N	N	N	N	N	N	N	N	N	N	N	N	N	N	N	N	N	N	N	N	N	N	N	N	N	N	N	N	N	N
CCallv2c2121_517	G/A	4	20.582	+	NA	NA	NA	NA	NA	NA	G	R	G	N	G	G	N	R	N	G	G	N	N	N	G	R	G	N	G	G	G	G	N	R	G	G	G	G	G	G	G	G	G	G	R	G	G	G	G
CCallv2c30052_740	A/T	4	21.456	+	NA	NA	NA	NA	NA	NA	T	W	N	N	A	N	A	W	N	A	N	N	N	W	A	W	N	T	N	A	T	N	A	A	A	A	A	A	A	A	A	N	N	A	A	A	A	A	A
CCallv2c3850_202	C/G	4	21.935	+	NA	NA	NA	NA	NA	NA	C	C	C	C	C	C	C	C	C	C	C	C	C	C	C	C	C	C	C	C	C	C	C	N	C	C	C	C	S	S	C	C	C	C	C	C	C	C	C
CCallv2c24774_189	G/A	4	22.5	+	NA	NA	NA	NA	NA	NA	G	G	G	G	G	G	G	G	G	G	G	G	G	G	G	G	G	G	G	G	G	G	G	G	G	G	G	G	G	G	G	G	G	G	G	G	G	G	G
AC454v3c42258_383	A/G	4	22.596	+	NA	NA	NA	NA	NA	NA	R	A	A	R	R	A	A	A	A	R	A	G	R	R	A	A	A	R	G	G	R	R	R	G	R	G	A	R	R	G	A	A	A	R	A	R	R	A	R
CCallv2c21744_589	A/C	4	22.596	+	NA	NA	NA	NA	NA	NA	A	A	A	M	A	A	A	A	A	M	A	A	A	A	A	A	A	A	A	A	A	A	A	A	A	A	A	A	M	M	A	A	A	A	A	A	A	A	A
CCallv2c34650_1634	A/G	4	22.596	+	NA	NA	NA	NA	NA	NA	N	A	N	A	N	N	N	A	N	N	N	A	A	A	N	A	N	A	N	N	N	N	N	N	N	N	N	N	N	N	N	N	N	N	A	N	N	N	N
AC454v3c22625_801	C/G	4	23.313	+	NA	NA	NA	NA	NA	NA	N	S	N	N	N	N	C	C	S	N	N	S	S	S	S	C	N	S	N	N	S	N	S	N	N	N	N	N	N	S	S	S	N	N	N	N	N	N	C
CCallv2c18466_569	G/A	4	23.323	+	NA	NA	NA	NA	NA	NA	G	G	G	G	G	G	G	G	G	G	G	G	G	G	G	G	G	G	G	G	G	G	G	G	G	G	G	G	G	G	G	G	G	G	G	G	G	G	G
CCallv2c232_283	G/A	4	23.6	+	NA	NA	NA	NA	NA	NA	G	G	G	R	G	G	G	G	G	R	G	G	G	G	G	G	G	G	G	G	G	G	G	N	G	G	G	G	R	R	G	G	G	G	G	G	G	G	G
CCallv2c9930_378	T/A	4	23.6	+	NA	NA	NA	NA	NA	NA	T	T	T	N	T	T	T	T	T	T	T	T	T	W	T	N	T	T	T	T	T	T	T	T	T	T	T	T	T	T	T	T	T	T	T	T	T	N	T
CCallv2c9729_2883	C/A	4	23.743	+	NA	NA	NA	NA	NA	NA	N	N	N	M	N	N	N	M	N	N	N	N	M	A	N	M	N	M	N	N	N	N	N	N	N	N	N	N	N	N	N	N	N	N	M	N	N	N	N
CCallv2c9729_2958	G/A	4	23.743	+	NA	NA	NA	NA	NA	NA	G	G	G	G	G	G	G	G	G	G	G	G	G	G	G	G	G	G	G	G	G	G	G	G	G	G	G	G	G	R	G	G	G	G	G	G	G	G	G
CCallv2c42869_410	A/G	4	23.865	+	NA	NA	NA	NA	NA	NA	A	A	A	A	A	A	A	A	A	A	A	A	A	A	A	A	A	A	A	A	A	A	A	A	A	A	A	A	A	A	A	A	A	A	A	A	A	A	A
AC454v3c12736_313	A/G	4	24.041	+	NA	NA	NA	NA	NA	NA	A	A	A	A	A	A	A	A	A	A	A	A	A	A	R	A	A	A	A	A	A	A	A	A	A	A	R	A	A	A	R	A	R	A	A	A	A	G	A
AC454v3c16970_188	A/G	4	25.172	+	NA	NA	NA	NA	NA	NA	A	A	A	A	A	A	A	A	A	A	A	A	A	A	A	A	A	A	A	A	A	A	A	A	A	A	A	A	A	A	A	A	A	A	A	A	A	A	A
AC454v3c838_1249	G/A	4	25.172	+	NA	NA	NA	NA	NA	NA	G	N	G	G	N	N	A	R	N	G	N	N	N	N	R	R	G	N	N	N	G	N	N	N	G	G	N	R	N	N	A	G	G	R	R	N	G	A	N
AC454v3c838_1446	A/G	4	25.172	+	NA	NA	NA	NA	NA	NA	A	A	R	A	A	A	R	R	R	A	A	A	N	R	N	N	A	N	A	A	A	A	R	A	A	A	R	R	A	R	R	A	R	R	N	A	A	R	R
AC454v3c838_1502	G/A	4	25.172	+	NA	NA	NA	NA	NA	NA	G	R	G	G	G	G	G	G	G	G	R	G	R	G	G	R	R	R	G	G	R	G	G	G	G	G	G	G	G	G	G	G	G	G	G	G	G	G	G
CCallv2c20213_467	A/G	4	25.172	+	NA	NA	NA	NA	NA	NA	A	A	A	A	A	A	A	A	A	A	A	A	A	A	A	A	A	A	A	A	A	A	A	A	A	A	A	A	A	A	A	A	A	A	A	A	A	A	A
CCallv2c32_1047	C/A	4	25.172	+	NA	NA	NA	NA	NA	NA	C	C	C	C	C	C	C	C	C	C	C	C	C	C	C	C	C	C	C	C	C	C	C	C	C	C	C	C	C	C	C	C	C	C	C	C	C	C	C
CCallv2c32_1560	G/A	4	25.172	+	NA	NA	NA	NA	NA	NA	G	G	G	G	G	G	G	G	G	G	G	G	G	G	G	G	G	G	G	G	G	G	G	G	G	G	G	G	G	G	G	G	G	G	N	G	G	G	G
CCallv2c9868_1431	G/A	4	25.172	+	NA	NA	NA	NA	NA	NA	G	G	G	R	G	G	G	G	G	R	G	G	G	G	G	G	G	G	G	G	G	G	G	G	G	G	G	G	R	R	G	G	G	G	G	G	G	G	G
CCallv2c9868_690	C/A	4	25.172	+	NA	NA	NA	NA	NA	NA	C	C	C	C	C	C	C	C	C	C	C	C	C	C	C	C	C	C	C	C	C	C	C	C	C	C	C	C	C	C	C	C	C	C	C	C	C	C	C
AC454v3c10113_626	G/A	4	25.96	+	NA	NA	NA	NA	NA	NA	G	G	G	G	G	G	A	R	G	G	G	N	G	G	G	R	G	G	N	N	G	G	G	G	G	G	G	G	G	G	G	G	G	G	R	G	G	G	G
CCallv2c17555_236	C/G	4	26.075	+	NA	NA	NA	NA	NA	NA	C	C	C	C	C	C	C	C	C	C	C	C	C	C	C	C	C	C	C	C	C	C	C	C	C	C	C	C	C	C	C	C	C	C	C	C	C	C	C
CCallv2c34471_820	A/C	4	26.075	+	NA	NA	NA	NA	NA	NA	A	A	A	A	A	A	A	A	A	A	A	A	A	A	A	A	A	A	A	A	A	A	A	A	A	A	A	A	A	A	A	A	A	N	A	A	A	A	A
AC454v3c28829_822	G/A	4	26.087	+	NA	NA	NA	NA	NA	NA	G	R	G	R	G	R	R	R	G	R	R	R	R	R	G	R	R	N	R	R	N	G	G	G	R	G	R	G	R	G	G	N	G	G	R	R	R	R	R
CCallv2c17040_194	C/A	4	26.087	+	NA	NA	NA	NA	NA	NA	C	C	C	C	C	C	C	C	C	C	C	C	C	C	C	C	C	C	C	C	C	C	C	C	C	C	C	C	C	C	C	C	C	C	C	C	C	C	C
CCallv2c17040_298	A/C	4	26.087	+	NA	NA	NA	NA	NA	NA	A	A	A	M	A	A	A	A	A	M	A	A	A	A	A	A	A	A	A	A	A	A	A	A	A	A	A	A	M	M	A	A	A	A	A	A	A	A	A
CCallv2c17040_797	C/A	4	26.087	+	NA	NA	NA	NA	NA	NA	C	C	C	C	C	C	C	C	C	C	C	C	C	C	C	C	C	C	C	C	C	C	C	C	C	C	C	C	C	C	C	C	C	C	C	C	C	C	C
CCallv2c1849_234	G/C	4	26.087	+	NA	NA	NA	NA	NA	NA	G	G	G	G	G	G	G	G	G	G	G	G	G	G	G	G	G	G	G	G	G	G	G	G	G	G	G	G	G	G	G	G	G	G	G	G	G	G	G
CCallv2c1849_473	G/A	4	26.087	+	NA	NA	NA	NA	NA	NA	G	G	G	G	G	G	G	G	G	G	G	R	G	G	G	G	G	G	R	R	G	G	R	R	G	R	G	R	G	G	G	G	G	R	G	G	G	G	R
CCallv2c39742_598	A/G	4	26.087	+	NA	NA	NA	NA	NA	NA	A	A	A	R	A	A	A	A	A	R	A	A	A	A	A	A	A	A	A	A	A	A	A	A	A	A	A	A	R	R	A	A	A	A	A	A	A	A	A
CCallv2c46226_900	G/A	4	26.087	+	NA	NA	NA	NA	NA	NA	G	R	G	G	G	G	G	R	G	G	G	G	N	N	G	R	G	G	G	G	G	G	G	G	G	G	G	G	G	G	G	G	G	G	R	G	G	G	G
CCallv2c2621_1641	A/G	4	26.247	+	NA	NA	NA	NA	NA	NA	A	A	A	A	A	A	A	A	A	A	A	A	A	A	A	A	A	A	A	A	A	A	A	A	A	A	A	A	A	A	A	A	A	A	A	A	A	A	A
AC454v3c23276_235	G/A	4	26.287	+	NA	NA	NA	NA	NA	NA	R	R	G	G	G	G	R	G	R	G	R	R	R	R	R	R	A	R	R	R	R	G	R	G	R	G	R	G	G	G	R	A	G	G	R	R	R	R	G
AC454v3c25897_241	A/G	4	26.287	+	NA	NA	NA	NA	NA	NA	G	A	A	R	A	R	A	A	A	R	G	A	R	A	A	R	R	G	A	A	G	A	A	A	A	A	A	R	A	A	A	R	A	R	R	A	A	A	A
AC454v3c36270_179	G/A	4	26.287	+	NA	NA	NA	NA	NA	NA	G	G	G	G	G	G	G	G	G	G	G	G	G	G	G	G	G	G	G	G	G	G	G	G	G	G	G	G	G	G	G	G	G	G	G	G	G	G	G
AC454v3c38791_160	A/G	4	26.287	+	NA	NA	NA	NA	NA	NA	R	R	R	N	R	R	R	R	R	R	R	R	A	R	R	R	R	R	R	R	R	R	R	A	A	A	R	R	R	R	R	R	A	R	R	R	R	R	R
AC454v3c8062_203	G/A	4	26.287	+	NA	NA	NA	NA	NA	NA	G	G	G	G	G	G	R	R	G	G	G	G	G	G	G	R	G	G	G	G	G	G	G	G	G	G	G	G	G	G	G	G	G	G	G	G	G	G	G
CCallv2c137_1173	A/G	4	26.287	+	NA	NA	NA	NA	NA	NA	A	A	A	A	A	A	A	A	A	A	A	A	A	A	A	A	A	A	A	A	A	A	A	A	A	A	A	A	A	A	A	A	A	A	A	A	A	A	A
CCallv2c137_373	A/G	4	26.287	+	NA	NA	NA	NA	NA	NA	A	A	A	A	A	A	A	A	A	A	A	A	A	A	A	A	A	A	A	A	A	A	A	A	A	A	A	A	A	A	A	A	A	A	A	A	A	A	A
CCallv2c137_559	G/A	4	26.287	+	NA	NA	NA	NA	NA	NA	G	G	G	G	G	G	G	G	G	G	G	G	G	G	G	G	G	G	G	G	G	G	G	G	G	G	G	G	G	G	G	G	G	G	G	G	G	G	G
CCallv2c19805_259	A/G	4	26.287	+	NA	NA	NA	NA	NA	NA	A	A	A	A	A	A	A	A	A	A	A	A	A	A	A	A	A	A	A	A	A	A	A	A	A	A	A	A	A	A	A	A	A	A	A	A	A	A	A
CCallv2c19805_385	C/G	4	26.287	+	NA	NA	NA	NA	NA	NA	C	C	C	C	C	C	C	C	C	C	C	C	C	C	C	C	C	C	C	C	C	C	C	C	C	C	C	C	C	C	C	C	C	C	C	C	C	C	C
CCallv2c25364_1252	A/G	4	26.287	+	NA	NA	NA	NA	NA	NA	A	A	A	A	A	A	A	A	A	A	A	A	A	A	A	A	A	A	A	A	A	A	A	A	A	A	A	A	A	A	A	A	A	A	A	N	A	A	A
CCallv2c38495_736	A/C	4	26.287	+	NA	NA	NA	NA	NA	NA	N	N	N	A	N	N	N	M	M	A	N	M	N	M	N	M	N	M	N	N	N	N	M	N	N	N	N	N	A	A	N	N	N	N	M	N	N	N	M
CCallv2c45115_457	A/G	4	26.324	+	NA	NA	NA	NA	NA	NA	A	A	A	A	A	A	A	A	A	A	A	A	A	A	A	A	A	A	A	A	A	A	A	A	A	A	A	A	A	A	A	A	A	A	A	A	A	A	A
AC454v3c17328_389	A/G	4	26.39	+	NA	NA	NA	NA	NA	NA	A	A	A	A	A	A	R	R	A	A	A	A	A	A	A	R	A	A	A	A	A	A	A	A	A	A	A	A	A	A	A	A	A	A	A	A	A	A	A
AC454v3c44905_851	A/G	4	26.637	+	NA	NA	NA	NA	NA	NA	A	A	A	A	A	A	A	R	A	A	A	A	A	A	A	A	A	A	A	A	A	A	A	A	A	A	A	A	A	R	A	A	A	A	A	A	A	A	A
CCallv2c24319_324	T/A	4	26.637	+	NA	NA	NA	NA	NA	NA	N	T	N	T	N	N	N	T	N	N	N	N	T	W	N	N	N	N	N	N	N	N	N	T	N	N	N	N	N	T	N	N	N	N	T	N	N	N	N
CCallv2c6243_885	A/C	4	26.637	+	NA	NA	NA	NA	NA	NA	A	A	A	M	A	A	A	A	A	M	A	A	A	A	A	A	A	A	A	A	A	A	A	A	A	A	A	A	M	M	A	A	A	A	A	A	A	A	A
AC454v3c15331_550	A/G	4	26.643	+	NA	NA	NA	NA	NA	NA	A	G	R	R	R	G	R	G	R	R	A	G	R	G	G	R	A	A	G	G	A	R	R	A	A	A	R	A	A	A	R	A	R	A	A	G	A	R	R
CCallv2c16387_2077	G/A	4	26.643	+	NA	NA	NA	NA	NA	NA	G	G	G	G	G	G	G	G	G	G	G	G	G	N	G	G	G	G	G	G	G	G	G	G	G	G	G	G	G	G	G	G	G	G	G	G	G	G	G
CCallv2c28856_1725	C/G	4	26.643	+	NA	NA	NA	NA	NA	NA	N	N	N	N	N	N	N	N	N	N	N	N	N	N	N	N	N	N	N	N	N	N	N	N	N	N	N	N	N	N	N	N	N	N	N	N	N	N	N
CCallv2c28856_845	G/A	4	26.643	+	NA	NA	NA	NA	NA	NA	G	G	G	R	G	G	G	G	G	R	G	G	G	G	N	G	G	G	G	G	G	G	G	G	G	G	G	G	R	R	G	G	G	G	N	G	G	G	G
CCallv2c47617_304	G/A	4	26.643	+	NA	NA	NA	NA	NA	NA	G	G	G	R	G	G	G	G	G	R	G	G	G	G	G	G	G	G	G	G	G	G	G	G	G	G	G	G	R	R	G	G	G	G	G	G	G	G	G
AC454v3c7285_409	A/G	4	26.732	+	NA	NA	NA	NA	NA	NA	A	A	A	A	A	A	A	A	A	A	A	A	A	A	A	A	N	A	A	A	A	A	A	A	A	A	A	A	A	A	A	A	A	A	A	A	A	A	A
CCallv2c40510_1406	C/A	4	26.732	+	NA	NA	NA	NA	NA	NA	C	C	C	C	C	C	C	C	C	C	C	C	C	C	C	C	C	C	C	C	C	C	C	C	C	C	C	C	C	C	C	C	C	C	C	C	C	C	C
CCallv2c426_1074	G/A	4	26.732	+	NA	NA	NA	NA	NA	NA	G	G	G	R	G	G	G	G	G	R	G	G	G	G	G	G	G	G	G	G	G	G	G	G	G	G	G	G	R	R	G	G	G	G	G	G	G	G	G
CCallv2c426_192	A/G	4	26.732	+	NA	NA	NA	NA	NA	NA	A	N	A	R	A	A	A	N	A	R	A	N	A	N	A	A	A	A	N	N	A	A	A	A	A	A	A	A	R	R	A	A	A	A	A	N	A	A	A
CCallv2c426_513	C/A	4	26.732	+	NA	NA	NA	NA	NA	NA	C	C	C	C	C	C	C	C	C	C	C	C	C	C	C	C	C	C	C	C	C	C	C	C	C	C	C	C	C	C	C	C	C	C	C	C	C	C	C
AC454v3c10737_256	G/A	4	26.819	+	NA	NA	NA	NA	NA	NA	G	G	G	G	G	G	G	G	G	G	G	G	G	G	G	G	G	G	G	G	G	G	G	G	G	G	G	G	G	G	G	G	G	G	G	G	G	G	G
AC454v3c10829_633	G/A	4	26.819	+	NA	NA	NA	NA	NA	NA	G	N	G	G	G	G	G	G	G	G	G	G	G	G	G	G	G	G	G	G	G	G	G	G	G	G	G	G	G	G	G	G	R	G	G	G	G	G	G
AC454v3c16336_320	G/A	4	26.819	+	NA	NA	NA	NA	NA	NA	G	R	G	G	G	G	G	G	G	G	G	G	G	G	G	G	G	G	G	G	G	G	G	G	G	G	G	G	G	G	G	G	G	G	G	G	G	G	G
AC454v3c16336_553	C/A	4	26.819	+	NA	NA	NA	NA	NA	NA	C	N	N	A	C	N	C	N	N	M	N	C	N	N	N	N	C	C	C	C	C	N	C	N	C	C	C	C	C	C	C	C	N	C	N	N	C	C	C
AC454v3c16336_627	G/A	4	26.819	+	NA	NA	NA	NA	NA	NA	G	R	G	G	G	G	G	G	G	G	G	G	G	G	G	G	G	G	G	G	G	G	G	G	G	G	G	G	G	G	G	G	G	G	G	G	G	G	G
AC454v3c16336_775	A/G	4	26.819	+	NA	NA	NA	NA	NA	NA	A	R	A	R	R	A	A	R	R	R	A	R	A	N	A	A	A	A	R	R	A	A	R	N	N	R	R	R	R	N	R	A	A	R	N	N	N	R	A
AC454v3c17528_848	G/A	4	26.819	+	NA	NA	NA	NA	NA	NA	G	G	G	R	G	G	G	G	G	G	G	G	G	R	G	G	G	G	G	G	G	G	G	G	G	G	G	G	G	G	G	G	G	G	N	G	G	G	G
CCallv2c1064_584	A/G	4	26.819	+	NA	NA	NA	NA	NA	NA	A	A	A	A	A	A	A	A	A	A	A	A	A	A	A	A	A	A	A	A	A	A	A	A	A	A	A	A	A	A	A	A	A	A	A	A	A	A	A
CCallv2c1064_667	A/G	4	26.819	+	NA	NA	NA	NA	NA	NA	A	A	A	A	A	A	A	A	A	A	A	A	A	A	A	A	A	A	A	A	A	A	A	A	A	A	A	A	A	A	A	A	A	A	A	A	A	A	A
CCallv2c15192_391	G/A	4	26.819	+	NA	NA	NA	NA	NA	NA	G	G	G	G	G	G	G	G	G	G	G	G	G	G	G	G	G	G	G	G	G	G	G	G	G	G	G	G	G	G	G	G	G	G	G	G	G	G	G
CCallv2c26505_388	A/G	4	26.819	+	NA	NA	NA	NA	NA	NA	A	A	A	A	A	A	A	A	A	A	A	A	A	A	A	A	A	A	A	A	A	A	A	A	A	A	A	A	A	A	A	A	A	A	A	A	A	A	A
CCallv2c3387_1157	G/A	4	26.819	+	NA	NA	NA	NA	NA	NA	G	G	G	G	G	G	G	G	G	G	G	G	G	G	G	G	G	G	G	G	G	G	G	G	G	G	G	G	G	G	G	G	G	G	G	G	G	G	G
CCallv2c39086_415	G/A	4	26.819	+	NA	NA	NA	NA	NA	NA	G	G	G	G	G	G	G	G	G	G	G	G	G	G	G	G	G	G	G	G	G	G	G	G	G	G	G	G	G	G	G	G	G	G	G	G	G	G	G
CCallv2c40115_265	C/A	4	26.819	+	NA	NA	NA	NA	NA	NA	C	C	C	C	C	C	C	C	C	C	C	C	C	C	C	C	C	C	C	C	C	C	C	C	C	C	C	C	C	C	C	C	C	C	C	C	C	C	C
CCallv2c40115_385	A/T	4	26.819	+	NA	NA	NA	NA	NA	NA	A	A	A	A	A	A	A	A	A	A	A	A	A	A	A	A	A	A	A	A	A	A	A	A	A	A	A	A	A	A	A	A	A	A	A	A	A	A	A
CCallv2c48015_1238	G/A	4	26.819	+	NA	NA	NA	NA	NA	NA	G	G	G	R	G	G	G	G	G	R	G	G	G	G	G	G	G	G	G	G	G	G	G	G	G	G	G	G	R	R	G	G	G	G	G	G	G	G	G
CCallv2c6883_407	G/A	4	26.819	+	NA	NA	NA	NA	NA	NA	G	N	G	R	G	G	G	G	G	R	G	G	G	N	G	N	G	G	G	G	G	G	G	G	G	G	G	G	R	R	G	G	G	G	N	G	G	G	G
AC454v3c28978_434	G/A	4	26.966	+	NA	NA	NA	NA	NA	NA	G	G	G	G	G	G	G	G	G	G	G	G	G	G	G	N	G	G	G	G	G	G	G	G	G	G	G	G	G	G	G	G	G	G	G	G	G	G	G
CCallv2c32685_1593	A/G	4	27.066	+	NA	NA	NA	NA	NA	NA	A	A	A	A	A	A	A	A	A	A	A	A	A	A	A	A	A	A	A	A	A	A	A	A	A	A	A	A	A	A	A	A	A	A	A	A	A	A	A
CCallv2c47852_1165	A/G	4	27.318	+	NA	NA	NA	NA	NA	NA	N	N	N	N	N	N	N	N	N	N	N	N	N	N	N	N	N	N	N	N	N	N	N	N	N	N	N	N	N	N	N	N	N	N	N	N	N	N	N
CCallv2c47852_1442	G/A	4	27.318	+	NA	NA	NA	NA	NA	NA	G	G	G	G	G	G	G	G	G	G	G	G	G	G	G	G	G	G	G	G	G	G	G	G	G	G	G	G	G	G	G	G	G	G	G	G	G	G	G
CCallv2c47852_832	A/G	4	27.318	+	NA	NA	NA	NA	NA	NA	A	A	A	A	A	A	A	A	A	A	A	A	A	A	A	A	A	A	A	A	A	A	A	A	A	A	A	A	A	A	A	A	A	A	A	A	A	A	A
AC454v3c6419_238	A/G	4	27.418	+	NA	NA	NA	NA	NA	NA	A	A	A	A	A	A	A	A	A	A	A	A	A	A	A	A	A	A	A	A	A	A	A	A	A	A	A	A	A	A	A	N	A	A	A	A	A	A	A
AC454v3c6419_527	G/A	4	27.418	+	NA	NA	NA	NA	NA	NA	G	G	G	G	G	G	G	G	N	G	G	G	G	G	G	G	G	G	G	G	G	G	G	G	G	G	G	G	G	G	G	G	G	G	N	G	G	G	G
AC454v3c6419_601	C/A	4	27.418	+	NA	NA	NA	NA	NA	NA	C	N	C	N	C	C	N	N	C	C	C	C	N	M	C	N	C	N	C	C	C	C	N	N	C	C	C	C	C	C	C	C	C	C	M	C	C	C	N
CCallv2c3089_100	G/A	4	27.418	+	NA	NA	NA	NA	NA	NA	G	G	G	G	G	G	G	G	G	G	G	G	G	G	R	G	G	G	G	G	G	G	G	R	G	R	G	R	R	G	G	G	G	R	G	G	G	G	G
CCallv2c3089_189	G/A	4	27.418	+	NA	NA	NA	NA	NA	NA	G	G	G	G	G	G	G	G	G	G	G	G	G	G	N	G	G	G	G	G	G	G	G	N	G	R	G	R	R	G	G	G	G	R	G	G	G	G	G
AC454v3c29273_1440	G/A	4	27.718	+	NA	NA	NA	NA	NA	NA	N	G	G	G	N	G	G	G	G	N	N	G	G	G	G	G	N	G	N	N	N	N	G	N	N	N	G	N	N	G	G	N	N	N	G	N	N	N	N
CCallv2c46976_1125	G/A	4	27.718	+	NA	NA	NA	NA	NA	NA	G	G	G	G	G	G	G	G	G	G	G	G	G	G	G	G	G	G	G	G	G	G	G	G	G	G	G	G	G	G	G	G	G	G	G	G	G	G	G
AC454v3c17969_569	A/C	4	27.719	+	NA	NA	NA	NA	NA	NA	M	M	M	A	C	A	M	M	M	A	C	A	M	M	M	C	M	C	A	A	C	M	A	A	M	A	M	A	A	A	M	A	M	A	A	M	M	M	A
AC454v3c27942_385	A/G	4	27.719	+	NA	NA	NA	NA	NA	NA	N	N	N	N	N	N	N	N	N	N	N	N	N	N	N	N	N	N	N	N	N	N	N	N	N	N	N	N	N	N	N	N	N	N	N	N	N	N	N
AC454v3c27942_700	A/G	4	27.719	+	NA	NA	NA	NA	NA	NA	A	N	A	N	A	A	R	A	A	A	A	N	R	N	A	N	N	N	N	A	N	A	N	A	A	A	A	N	A	A	N	N	N	A	A	N	A	A	A
CCallv2c11341_1090	G/A	4	27.719	+	NA	NA	NA	NA	NA	NA	G	G	G	G	G	G	G	G	G	G	G	G	G	G	G	G	G	G	G	G	G	G	G	G	G	G	G	G	G	G	G	G	G	G	G	G	G	G	G
AC454v3c5256_636	A/G	4	27.799	+	NA	NA	NA	NA	NA	NA	N	A	A	A	A	N	N	A	A	A	N	N	A	A	A	N	N	N	N	N	N	A	N	N	N	G	A	N	A	A	A	N	A	N	N	A	N	A	A
CCallv2c46417_593	A/G	4	27.799	+	NA	NA	NA	NA	NA	NA	A	A	A	R	A	A	A	A	A	R	A	A	A	A	A	A	A	A	A	A	A	A	A	A	A	A	A	A	R	R	A	A	A	A	A	A	A	A	A
CCallv2c5070_866	A/G	4	27.799	+	NA	NA	NA	NA	NA	NA	A	A	A	A	A	A	A	A	A	A	A	A	A	A	A	A	A	A	A	A	A	A	A	A	A	A	A	A	A	A	A	A	A	A	A	A	A	A	A
CCallv2c3081_262	C/A	4	27.988	+	NA	NA	NA	NA	NA	NA	C	C	C	M	C	C	C	C	C	M	C	C	C	C	C	C	C	C	C	C	C	C	C	C	C	C	C	C	M	M	C	C	C	C	C	C	C	C	C
CCallv2c2997_1012	G/A	4	28.015	+	NA	NA	NA	NA	NA	NA	G	G	G	G	G	G	R	G	G	G	G	G	R	G	G	R	R	R	G	G	R	G	G	R	G	R	R	R	G	G	R	G	R	R	G	G	G	R	G
CCallv2c42925_1163	G/A	4	28.015	+	NA	NA	NA	NA	NA	NA	G	G	G	G	G	G	G	G	G	G	G	G	G	G	G	G	G	G	G	G	G	G	G	G	G	G	G	G	G	G	G	G	G	G	G	G	G	G	G
CCallv2c3611_515	G/A	4	28.138	+	NA	NA	NA	NA	NA	NA	G	G	G	R	G	G	G	G	G	R	G	G	G	G	G	G	G	G	G	G	G	G	G	G	G	G	G	G	R	R	G	G	G	G	G	G	G	G	G
CCallv2c22142_1457	G/A	4	28.235	+	NA	NA	NA	NA	NA	NA	R	R	G	G	G	G	R	R	G	G	R	A	R	R	G	A	R	R	A	A	R	R	R	R	G	R	G	G	R	G	G	R	A	G	G	R	G	R	R
CCallv2c22142_1528	A/G	4	28.235	+	NA	NA	NA	NA	NA	NA	A	A	A	A	A	A	A	A	A	A	A	A	A	A	A	A	A	A	A	A	A	A	A	A	A	A	A	A	A	A	A	A	A	A	A	A	A	A	A
AC454v3c16833_189	A/G	4	28.337	+	NA	NA	NA	NA	NA	NA	A	A	R	A	R	R	A	G	R	A	A	G	R	G	R	A	A	A	G	G	A	R	R	A	A	A	R	A	A	A	R	A	A	A	A	G	A	A	R
AC454v3c25248_167	G/A	4	28.337	+	NA	NA	NA	NA	NA	NA	R	G	R	G	R	A	G	R	R	G	R	R	R	R	R	G	R	R	R	R	R	R	R	G	R	G	R	G	G	G	R	R	G	G	R	R	R	G	A
AC454v3c6743_683	G/A	4	28.337	+	NA	NA	NA	NA	NA	NA	G	G	G	G	G	G	G	G	G	G	G	G	G	G	G	G	G	G	G	G	G	G	G	G	G	G	G	G	G	G	G	G	G	G	G	G	G	G	G
AC454v3c9555_1003	G/A	4	28.337	+	NA	NA	NA	NA	NA	NA	R	A	R	R	G	G	A	G	R	R	R	G	R	G	G	A	R	R	G	G	R	G	R	R	R	R	R	R	A	A	R	R	A	R	G	G	R	A	G
AC454v3c9555_1241	A/T	4	28.337	+	NA	NA	NA	NA	NA	NA	N	N	N	N	N	N	N	N	N	N	N	N	N	N	N	N	N	N	N	N	N	N	N	N	N	N	N	N	N	N	N	N	N	N	N	N	N	N	N
AC454v3c9555_514	A/G	4	28.337	+	NA	NA	NA	NA	NA	NA	N	N	N	N	N	N	N	N	N	N	N	N	N	R	N	R	N	R	N	N	N	N	N	N	N	N	N	N	N	N	N	N	N	N	N	N	N	N	N
CCallv2c14751_1642	G/A	4	28.337	+	NA	NA	NA	NA	NA	NA	G	G	G	G	G	G	G	G	G	G	G	G	G	G	G	G	G	G	G	G	G	G	G	G	G	G	G	G	G	G	G	G	G	G	G	G	G	G	G
CCallv2c14751_520	G/A	4	28.337	+	NA	NA	NA	NA	NA	NA	G	G	G	G	G	G	G	G	G	G	G	G	G	G	G	G	G	G	G	G	G	G	G	G	G	G	G	G	G	G	G	G	G	G	G	G	G	G	G
CCallv2c14751_681	A/G	4	28.337	+	NA	NA	NA	NA	NA	NA	A	A	A	A	A	A	A	A	A	A	A	A	A	A	A	A	A	A	A	A	A	A	A	A	A	A	A	A	A	A	A	A	A	A	A	A	A	A	A
CCallv2c4302_236	A/G	4	28.337	+	NA	NA	NA	NA	NA	NA	A	A	A	R	A	A	A	A	A	R	A	A	A	A	A	A	A	A	A	A	A	A	A	A	A	A	A	A	R	R	A	A	A	A	A	A	A	A	A
CCallv2c44555_1172	A/C	4	28.337	+	NA	NA	NA	NA	NA	NA	A	A	A	M	A	A	A	A	A	M	A	A	A	A	A	A	A	A	A	A	A	A	A	A	A	A	A	A	M	M	A	A	A	A	A	A	A	A	A
CCallv2c48101_535	G/A	4	28.337	+	NA	NA	NA	NA	NA	NA	G	G	G	G	G	G	G	G	G	G	G	G	G	G	G	G	G	G	G	G	G	G	G	G	G	G	G	G	G	G	G	G	G	G	G	G	G	G	G
CCallv2c9975_830	G/A	4	28.337	+	NA	NA	NA	NA	NA	NA	G	G	G	R	G	G	G	G	G	R	G	G	G	G	G	G	G	G	G	G	G	G	G	G	G	G	G	G	R	R	G	G	G	G	G	G	G	G	G
AC454v3c41771_526	C/A	4	28.35	+	NA	NA	NA	NA	NA	NA	N	N	N	N	N	C	N	N	N	N	N	N	N	N	N	N	C	N	N	N	N	N	N	N	N	N	N	N	N	N	N	N	C	N	N	N	N	C	N
AC454v3c42176_372	G/A	4	28.35	+	NA	NA	NA	NA	NA	NA	G	G	G	R	G	G	G	G	G	R	G	G	G	G	G	G	G	G	G	G	G	G	G	G	G	G	G	G	R	R	G	G	G	G	G	G	G	G	G
CCallv2c10410_692	G/A	4	28.35	+	NA	NA	NA	NA	NA	NA	G	G	G	G	G	G	G	G	G	G	G	G	G	G	G	G	G	G	G	G	G	G	G	G	G	G	G	G	G	G	G	G	G	G	G	G	G	G	G
CCallv2c1697_212	A/T	4	28.35	+	NA	NA	NA	NA	NA	NA	N	N	N	N	N	N	N	N	N	N	N	N	N	N	N	N	N	N	N	N	N	N	N	N	N	N	N	N	N	N	N	N	N	N	N	N	N	N	N
CCallv2c28998_562	A/G	4	28.35	+	NA	NA	NA	NA	NA	NA	A	A	A	R	A	A	A	A	A	R	A	A	A	A	A	A	A	A	A	A	A	A	A	A	A	A	A	A	R	R	A	A	A	A	A	A	A	A	A
CCallv2c5149_1150	A/G	4	28.35	+	NA	NA	NA	NA	NA	NA	A	A	A	A	A	A	A	A	A	A	A	A	A	A	A	A	A	A	A	A	A	A	A	A	A	A	A	A	A	A	A	A	A	A	A	A	A	A	A
AC454v3c43475_828	A/C	4	28.702	+	NA	NA	NA	NA	NA	NA	M	A	A	M	A	A	M	M	M	M	M	A	A	A	A	M	M	M	A	A	M	M	M	M	A	M	A	M	M	M	A	M	M	M	M	A	A	A	M
CCallv2c40450_489	A/G	4	28.702	+	NA	NA	NA	NA	NA	NA	A	A	A	A	A	A	A	A	A	A	A	A	A	A	A	A	A	A	A	A	A	A	A	A	A	A	A	A	A	A	A	A	A	A	A	A	A	A	A
CCallv2c9187_2088	A/C	4	28.702	+	NA	NA	NA	NA	NA	NA	A	A	A	A	A	A	A	A	A	A	A	A	A	A	A	A	A	A	A	A	A	A	A	A	A	A	A	A	A	A	A	A	A	A	A	A	A	A	A
CCallv2c22350_1138	A/C	4	29.131	+	NA	NA	NA	NA	NA	NA	A	A	A	A	A	A	A	A	A	A	A	A	A	A	A	A	A	A	A	A	A	A	A	A	A	A	A	A	A	A	A	A	A	A	A	A	A	A	A
CCallv2c44636_277	G/A	4	29.247	+	NA	NA	NA	NA	NA	NA	G	G	G	R	G	A	R	G	G	R	G	R	G	R	R	R	R	G	R	R	G	G	G	G	G	G	G	G	G	G	G	R	G	G	G	R	G	G	G
AC454v3c17928_219	A/G	4	29.282	+	NA	NA	NA	NA	NA	NA	A	A	A	A	A	A	A	A	A	A	A	A	A	A	A	A	A	A	A	A	A	A	A	A	A	A	A	A	A	A	A	A	A	A	A	A	A	A	A
CCallv2c47322_778	G/A	4	29.282	+	NA	NA	NA	NA	NA	NA	N	N	N	N	N	N	N	N	N	N	N	N	N	N	N	R	N	N	N	N	N	N	N	N	N	N	N	N	N	N	N	N	N	N	N	N	N	N	N
CCallv2c6914_522	G/A	4	29.282	+	NA	NA	NA	NA	NA	NA	G	G	G	G	G	G	G	G	G	G	G	G	G	G	G	G	G	G	G	G	G	G	G	G	G	G	G	G	G	G	G	G	G	G	G	G	G	G	G
CCallv2c6914_721	C/G	4	29.282	+	NA	NA	NA	NA	NA	NA	S	S	S	S	S	S	S	S	S	S	S	S	S	S	S	S	S	S	S	S	N	S	S	N	S	S	S	S	S	S	S	S	S	S	S	S	S	S	S
CCallv2c38669_669	C/A	4	29.796	+	NA	NA	NA	NA	NA	NA	C	C	C	M	C	C	C	C	C	M	C	C	C	N	C	C	C	C	C	C	C	C	C	C	C	C	C	C	C	C	C	C	C	C	C	C	C	C	C
CCallv2c1082_251	G/A	4	30.119	+	NA	NA	NA	NA	NA	NA	G	G	G	G	G	G	G	G	G	G	G	G	G	G	G	G	G	G	G	G	G	G	G	G	G	G	G	G	G	G	G	G	G	G	G	G	G	G	G
CCallv2c43827_328	G/A	4	30.119	+	NA	NA	NA	NA	NA	NA	G	G	G	G	G	G	G	G	G	G	G	G	G	G	G	G	G	G	G	G	G	G	G	G	G	G	G	G	G	G	G	G	G	G	G	G	G	G	G
CCallv2c875_647	G/A	4	30.152	+	NA	NA	NA	NA	NA	NA	G	G	G	R	G	G	G	G	G	R	G	G	G	G	G	G	G	G	G	G	G	G	G	G	G	G	G	G	G	G	G	G	G	G	G	G	G	G	G
CCallv2c3572_233	A/G	4	30.239	+	NA	NA	NA	NA	NA	NA	A	A	A	R	A	A	A	A	A	R	A	A	A	A	A	A	A	A	A	A	A	A	A	A	A	A	A	A	A	A	A	A	A	A	A	A	A	A	A
CCallv2c13711_173	T/A	4	30.326	+	NA	NA	NA	NA	NA	NA	T	T	T	T	T	T	T	T	T	T	T	T	T	T	T	T	T	T	T	T	T	T	T	T	T	T	T	T	T	T	T	T	T	T	T	T	T	T	T
CCallv2c16479_678	G/A	4	30.326	+	NA	NA	NA	NA	NA	NA	G	G	G	R	G	G	G	G	G	R	G	G	G	G	G	G	G	G	G	G	G	G	G	G	G	G	G	G	G	G	G	G	G	G	G	G	G	G	G
CCallv2c21987_574	A/G	4	31.05	+	NA	NA	NA	NA	NA	NA	A	A	A	R	A	A	A	A	A	R	A	A	A	A	A	A	A	A	A	A	A	A	A	A	A	A	A	A	A	A	A	A	A	A	A	A	A	A	A
AC454v3c44055_776	A/C	4	31.057	+	NA	NA	NA	NA	NA	NA	N	N	A	M	A	M	M	A	A	M	M	M	A	A	A	M	N	M	M	M	N	A	M	A	N	A	A	A	A	A	A	M	M	A	M	A	M	A	A
CCallv2c8124_812	A/G	4	31.057	+	NA	NA	NA	NA	NA	NA	A	A	A	A	A	A	A	A	A	A	A	A	A	A	A	A	A	A	A	A	A	A	A	A	A	A	A	A	A	A	A	A	A	A	A	A	A	A	A
CCallv2c13333_1299	G/A	4	31.277	+	NA	NA	NA	NA	NA	NA	G	G	G	G	G	G	G	G	G	G	G	G	G	G	G	G	G	G	G	G	G	G	G	G	G	G	G	G	G	G	G	G	G	G	G	G	G	G	G
CCallv2c13333_1797	T/A	4	31.277	+	NA	NA	NA	NA	NA	NA	T	A	T	W	N	T	N	A	N	T	W	N	W	A	N	A	T	W	W	N	T	W	W	N	T	N	W	T	T	W	W	T	N	T	A	T	N	T	A
CCallv2c13333_475	G/A	4	31.277	+	NA	NA	NA	NA	NA	NA	G	G	G	G	G	G	G	G	G	G	G	G	G	G	G	G	G	G	G	G	G	G	G	G	G	G	G	G	G	G	G	G	G	G	G	G	G	G	G
CCallv2c4980_1447	G/A	4	32.002	+	NA	NA	NA	NA	NA	NA	G	G	G	G	G	G	G	G	G	G	G	G	G	G	G	G	G	G	G	G	G	G	G	G	G	G	G	G	G	G	G	G	G	G	G	G	G	G	G
CCallv2c2580_939	C/A	4	33.252	+	NA	NA	NA	NA	NA	NA	C	C	C	C	C	C	C	C	C	C	C	C	C	C	C	C	C	C	C	C	C	C	C	C	C	C	C	C	C	C	C	C	C	C	C	C	C	C	C
CCallv2c2708_204	A/G	4	33.438	+	NA	NA	NA	NA	NA	NA	A	A	A	A	A	A	A	A	A	A	A	A	A	A	A	A	A	A	A	A	A	A	A	A	A	A	A	A	A	A	A	A	A	A	A	A	A	A	A
AC454v3c15951_592	A/G	4	34.527	+	NA	NA	NA	NA	NA	NA	A	A	A	A	A	A	A	A	A	A	A	A	A	A	A	A	A	A	A	A	A	A	A	A	A	A	A	A	A	A	A	A	A	A	A	A	A	A	A
AC454v3c15951_715	G/A	4	34.527	+	NA	NA	NA	NA	NA	NA	G	G	G	G	G	G	G	G	G	G	G	G	G	G	G	G	G	G	G	G	G	G	G	G	G	G	G	G	G	G	G	G	G	G	G	G	G	G	G
AC454v3c16969_506	A/C	4	34.527	+	NA	NA	NA	NA	NA	NA	N	N	A	A	N	A	N	N	N	A	N	N	N	A	N	A	N	N	N	N	N	N	N	N	A	A	N	N	N	N	N	N	A	N	A	N	A	A	N
CCallv2c13149_304	A/G	4	34.527	+	NA	NA	NA	NA	NA	NA	A	A	A	A	A	A	A	A	A	A	A	A	A	A	A	A	A	A	A	A	A	A	A	A	A	A	A	A	A	A	A	A	A	A	A	A	A	A	A
CCallv2c24024_319	G/A	4	34.527	+	NA	NA	NA	NA	NA	NA	G	G	G	G	G	G	G	G	G	G	G	G	G	G	G	G	G	G	G	G	G	G	G	G	G	G	G	G	G	G	G	G	G	G	G	G	G	G	G
CCallv2c32274_1159	C/A	4	34.527	+	NA	NA	NA	NA	NA	NA	C	C	C	N	C	C	C	C	C	M	C	C	C	C	C	C	C	C	C	C	C	C	C	C	C	C	C	C	C	C	C	C	C	C	C	C	C	C	C
CCallv2c32274_907	G/A	4	34.527	+	NA	NA	NA	NA	NA	NA	R	R	R	G	R	G	A	R	R	G	R	R	A	R	G	R	R	A	R	R	A	R	R	G	G	G	A	R	R	R	A	R	R	R	R	R	G	A	R
CCallv2c3875_1113	A/G	4	34.527	+	NA	NA	NA	NA	NA	NA	A	A	A	A	A	A	A	A	A	A	A	A	A	A	A	A	A	A	A	A	A	A	A	A	A	A	A	A	A	A	A	A	A	A	A	A	A	A	A
CCallv2c3875_273	G/A	4	34.527	+	NA	NA	NA	NA	NA	NA	G	G	G	G	G	G	G	G	G	G	G	G	G	G	G	G	G	G	G	G	G	G	G	G	G	G	G	G	G	G	G	G	G	G	G	G	G	G	G
AC454v3c13860_1350	A/T	4	35.065	+	NA	NA	NA	NA	NA	NA	W	W	N	N	W	A	A	W	W	A	W	A	T	W	A	N	W	T	A	A	T	W	A	N	A	A	W	W	T	T	W	W	W	W	W	W	A	W	W
CCallv2c46258_1252	G/A	4	35.065	+	NA	NA	NA	NA	NA	NA	R	G	G	N	R	R	G	R	G	N	R	R	G	R	R	N	G	G	R	R	G	R	G	A	R	A	R	R	G	G	R	G	G	R	R	R	R	R	G
CCallv2c46258_1294	A/C	4	35.065	+	NA	NA	NA	NA	NA	NA	A	A	A	M	A	A	A	A	A	M	A	A	A	A	A	A	A	A	A	A	A	A	A	A	A	A	A	A	A	A	A	A	A	A	A	A	A	A	A
CCallv2c48042_418	G/A	4	35.065	+	NA	NA	NA	NA	NA	NA	G	G	G	G	G	G	G	G	G	G	G	G	G	G	G	G	G	G	G	G	G	G	G	G	G	G	G	G	G	G	G	G	G	G	G	G	G	G	G
CCallv2c15379_1452	C/A	4	36.011	+	NA	NA	NA	NA	NA	NA	C	C	C	C	C	C	C	C	C	C	C	C	C	C	C	C	C	C	C	C	C	C	C	C	C	C	C	C	C	C	C	C	C	C	C	C	C	C	C
CCallv2c15379_542	G/A	4	36.011	+	NA	NA	NA	NA	NA	NA	G	G	G	G	G	G	G	G	G	G	G	G	G	G	G	G	G	G	G	G	G	G	G	G	G	G	G	G	G	G	G	G	G	G	G	G	G	G	G
CCallv2c15379_846	C/A	4	36.011	+	NA	NA	NA	NA	NA	NA	C	M	C	C	C	C	N	M	C	C	C	C	N	M	C	M	C	N	C	C	C	C	C	C	C	C	C	C	C	C	C	C	C	C	C	C	C	C	C
CCallv2c15379_998	A/G	4	36.011	+	NA	NA	NA	NA	NA	NA	A	A	A	A	A	A	A	A	A	A	A	A	A	A	A	A	A	A	A	A	A	A	A	A	A	A	A	A	A	A	A	A	A	A	A	A	A	A	A
CCallv2c4530_210	A/G	4	36.011	+	NA	NA	NA	NA	NA	NA	A	A	A	A	A	A	A	A	A	A	A	A	A	A	A	A	A	A	A	A	A	A	A	A	A	A	A	A	A	A	A	A	A	A	A	A	A	A	A
AC454v3c373_1156	A/G	4	36.756	+	NA	NA	NA	NA	NA	NA	A	A	A	A	A	A	A	A	A	A	A	A	A	A	A	A	A	A	A	A	A	A	A	A	A	A	A	A	A	A	A	A	A	A	A	A	A	A	A
AC454v3c373_321	A/G	4	36.756	+	NA	NA	NA	NA	NA	NA	R	A	A	G	A	R	A	R	R	G	R	A	A	A	A	A	R	R	A	A	R	A	R	A	R	A	R	R	R	R	R	R	R	R	R	A	R	R	R
AC454v3c373_679	A/G	4	36.756	+	NA	NA	NA	NA	NA	NA	R	N	A	A	A	N	A	R	A	A	R	N	A	R	N	A	A	R	N	N	R	A	A	N	A	N	A	R	A	A	A	A	A	R	R	A	A	A	A
AC454v3c373_826	G/A	4	36.756	+	NA	NA	NA	NA	NA	NA	R	R	G	G	R	R	G	G	G	G	N	R	R	N	G	R	G	G	R	R	G	G	R	G	R	G	G	G	G	G	G	G	R	G	G	G	R	G	G
CCallv2c10252_1036	A/C	4	36.756	+	NA	NA	NA	NA	NA	NA	A	A	A	A	A	A	A	A	A	A	A	A	A	A	A	A	A	A	A	A	A	A	A	A	A	A	A	A	A	A	A	A	A	A	A	A	A	A	A
CCallv2c11944_179	A/C	4	36.756	+	NA	NA	NA	NA	NA	NA	N	M	M	A	N	N	M	M	M	A	M	N	M	M	N	M	N	M	N	N	N	N	M	M	M	N	M	N	N	M	N	N	N	N	M	N	M	N	M
CCallv2c11944_372	A/G	4	36.756	+	NA	NA	NA	NA	NA	NA	N	N	N	N	N	N	N	N	N	N	N	N	N	N	N	N	N	N	N	N	N	N	N	N	N	N	N	N	N	N	N	N	N	N	N	N	N	N	N
CCallv2c433_936	C/G	4	36.756	+	NA	NA	NA	NA	NA	NA	C	C	C	C	C	C	C	C	C	C	C	C	C	C	C	C	C	C	C	C	C	C	C	C	C	C	C	C	C	C	C	C	C	C	C	C	C	C	C
AC454v3c6302_472	A/G	4	38.011	+	NA	NA	NA	NA	NA	NA	G	N	R	N	R	R	N	R	R	G	G	A	N	R	R	R	G	G	A	A	G	R	R	A	A	R	R	N	R	R	R	G	G	N	A	R	A	R	N
CCallv2c11336_326	A/C	4	38.853	+	NA	NA	NA	NA	NA	NA	A	A	A	M	A	A	A	A	A	M	A	A	A	A	A	A	A	A	A	A	A	A	A	A	A	A	A	A	A	A	A	A	A	A	A	A	A	A	A
CCallv2c11336_459	T/A	4	38.853	+	NA	NA	NA	NA	NA	NA	N	N	N	N	N	N	N	N	N	N	N	N	N	T	N	N	N	N	N	N	N	N	N	N	N	N	N	N	N	N	N	N	N	N	N	N	N	N	N
AC454v3c29287_331	A/G	4	42.511	+	NA	NA	NA	NA	NA	NA	A	A	A	A	A	G	A	A	A	A	A	A	A	A	R	A	A	A	A	A	A	A	A	A	A	A	R	A	A	A	R	A	A	A	A	A	A	R	A
AC454v3c29287_810	A/C	4	42.511	+	NA	NA	NA	NA	NA	NA	A	A	M	M	M	A	A	A	A	M	A	A	A	A	A	A	M	M	A	A	M	A	A	A	M	A	A	A	A	A	A	M	A	A	A	A	M	A	A
CCallv2c29860_455	A/G	4	42.511	+	NA	NA	NA	NA	NA	NA	A	A	A	A	A	A	A	A	A	A	A	A	A	A	A	A	A	A	A	A	A	A	A	A	A	A	A	A	A	A	A	A	A	A	A	A	A	A	A
CCallv2c38600_549	T/A	4	42.511	+	NA	NA	NA	NA	NA	NA	T	T	T	T	T	T	N	T	T	T	N	T	T	T	T	T	T	T	T	T	T	T	T	T	T	T	T	T	T	T	T	T	T	T	T	T	T	T	T
AC454v3c35977_184	G/C	4	43.001	+	NA	NA	NA	NA	NA	NA	G	G	G	G	G	G	S	G	G	G	G	G	G	G	G	G	G	G	G	G	G	G	G	G	S	G	G	G	S	S	G	G	G	G	G	G	S	G	G
CCallv2c28526_238	A/T	4	45.873	+	NA	NA	NA	NA	NA	NA	A	A	A	A	A	A	A	A	A	A	A	A	A	A	A	A	A	A	A	A	A	A	A	A	A	A	A	A	A	A	A	A	A	A	A	A	A	A	A
CCallv2c8769_523	G/A	4	47.102	+	NA	NA	NA	NA	NA	NA	R	G	G	G	G	R	N	G	G	G	R	G	G	G	R	G	G	R	G	G	R	G	G	G	G	G	G	G	G	G	G	G	A	G	G	G	G	G	G
CCallv2c9910_190	G/A	4	47.102	+	NA	NA	NA	NA	NA	NA	G	R	G	G	G	G	G	G	G	G	G	G	R	G	G	G	G	G	G	G	G	G	G	G	G	G	G	G	G	G	G	G	G	G	G	G	G	G	G
AC454v3c7754_1447	A/G	4	49.44	+	NA	NA	NA	NA	NA	NA	N	A	A	A	N	A	N	A	A	A	N	N	A	A	N	A	N	A	N	N	N	N	A	N	A	A	N	A	N	N	N	N	N	A	A	N	A	A	A
CCallv2c11541_1066	G/A	4	49.44	+	NA	NA	NA	NA	NA	NA	G	G	G	G	G	G	G	G	G	G	G	G	G	G	G	G	G	G	G	G	G	G	G	G	G	G	G	G	G	G	G	G	G	G	G	G	G	G	G
CCallv2c11541_1441	G/C	4	49.44	+	NA	NA	NA	NA	NA	NA	G	S	G	G	G	G	G	G	G	G	G	G	N	S	G	G	G	G	G	G	G	G	G	G	G	G	G	G	G	G	G	G	G	G	G	G	G	G	G
CCallv2c11541_802	A/G	4	49.44	+	NA	NA	NA	NA	NA	NA	N	A	N	A	N	N	A	A	N	N	N	N	A	A	N	A	N	A	N	N	N	N	N	N	N	N	N	N	N	N	N	N	N	N	A	N	N	N	N
CCallv2c38748_1180	A/G	4	49.44	+	NA	NA	NA	NA	NA	NA	A	A	A	A	A	A	A	A	A	A	A	A	A	A	A	A	A	A	A	A	A	A	A	A	A	A	A	A	A	A	A	A	A	A	A	A	A	A	A
CCallv2c38748_967	A/G	4	49.44	+	NA	NA	NA	NA	NA	NA	A	A	A	A	A	A	A	A	A	A	A	A	A	A	A	A	A	A	A	A	A	A	A	A	A	A	A	A	A	A	A	A	A	A	A	A	A	A	A
CCallv2c25226_1749	A/G	4	49.808	+	NA	NA	NA	NA	NA	NA	A	A	A	A	A	A	A	A	A	A	A	A	A	A	A	A	A	A	A	A	A	A	A	A	A	A	A	A	A	A	A	A	A	A	A	A	A	A	A
CCallv2c25226_1809	G/A	4	49.808	+	NA	NA	NA	NA	NA	NA	G	N	G	R	G	G	G	N	N	G	G	G	G	R	G	N	G	G	G	G	G	G	G	R	G	G	G	G	G	G	G	G	G	G	N	G	G	G	G
CCallv2c25226_2302	A/T	4	49.808	+	NA	NA	NA	NA	NA	NA	W	A	N	A	N	W	A	A	A	A	A	A	N	A	A	A	N	A	A	N	N	N	A	A	N	N	A	N	N	N	A	N	N	N	A	A	A	N	A
CCallv2c25226_2394	A/C	4	49.808	+	NA	NA	NA	NA	NA	NA	A	A	A	A	A	A	A	A	A	A	A	A	A	A	A	A	A	A	A	A	A	A	A	A	A	A	A	A	A	A	A	A	A	A	A	A	A	A	A
CCallv2c25226_723	G/A	4	49.808	+	NA	NA	NA	NA	NA	NA	G	R	G	G	G	G	G	G	G	G	G	G	R	G	G	G	G	G	G	G	G	G	G	G	G	G	G	G	G	G	G	G	G	G	G	G	G	G	G
AC454v3c13737_811	G/C	4	53.218	+	NA	NA	NA	NA	NA	NA	G	G	G	G	N	G	G	G	G	G	G	G	G	G	G	G	N	G	G	G	G	N	N	G	N	N	G	N	N	G	G	G	G	N	G	G	N	G	G
AC454v3c38062_322	G/A	4	53.218	+	NA	NA	NA	NA	NA	NA	G	G	G	G	G	G	G	G	G	G	G	G	G	G	G	G	G	G	G	G	G	G	G	G	G	G	G	G	G	G	G	G	G	G	G	G	G	G	G
AC454v3c41311_148	A/T	4	57.38	+	NA	NA	NA	NA	NA	NA	A	A	W	A	W	A	A	A	A	A	A	A	A	A	A	W	A	A	A	A	A	A	A	W	W	A	A	A	W	W	W	A	A	A	A	A	W	A	A
AC454v3c41311_79	A/G	4	57.38	+	NA	NA	NA	NA	NA	NA	A	R	A	A	A	A	A	A	A	A	A	A	R	A	A	A	A	A	A	A	A	A	A	A	A	A	A	A	A	A	A	A	A	A	A	A	A	A	A
AC454v3c10017_1544	G/A	5	1.575	+	NA	NA	NA	NA	NA	NA	R	G	R	R	G	R	G	G	G	G	R	G	G	G	G	R	R	R	G	G	R	G	G	G	G	G	R	G	G	G	R	R	R	G	A	G	R	G	G
AC454v3c10017_766	G/A	5	1.575	+	NA	NA	NA	NA	NA	NA	R	G	R	G	G	R	G	G	G	G	R	G	G	G	G	R	R	R	G	G	R	G	G	G	G	G	R	G	G	G	R	R	R	G	A	G	R	G	G
CCallv2c5293_402	G/A	5	1.575	+	NA	NA	NA	NA	NA	NA	G	G	G	R	R	G	R	R	G	N	G	G	G	N	R	R	G	G	R	R	G	R	G	R	R	R	G	R	G	G	G	G	G	R	G	R	G	G	G
CCallv2c5827_1124	G/A	5	2.258	+	NA	NA	NA	NA	NA	NA	G	G	G	G	G	G	G	G	G	G	G	G	G	G	G	G	G	G	G	G	G	G	G	G	G	G	G	G	G	G	G	G	G	G	G	G	G	G	G
CCallv2c5827_1217	A/G	5	2.258	+	NA	NA	NA	NA	NA	NA	N	N	N	N	N	N	N	N	N	N	N	N	N	A	N	N	N	N	N	N	N	N	N	N	N	N	N	N	N	N	N	N	N	N	N	N	N	N	N
AC454v3c13578_183	A/G	5	3.41	+	NA	NA	NA	NA	NA	NA	A	A	A	A	G	A	A	R	A	A	A	A	R	R	A	A	A	A	R	R	A	A	A	N	A	A	R	G	A	A	A	A	A	G	R	R	A	R	A
AC454v3c6276_833	G/A	5	3.41	+	NA	NA	NA	NA	NA	NA	G	G	G	G	G	G	G	G	G	G	G	G	G	N	G	G	G	G	G	G	G	G	G	G	G	G	G	G	G	G	G	G	G	G	G	G	G	G	G
AC454v3c6276_897	C/A	5	3.41	+	NA	NA	NA	NA	NA	NA	C	C	C	C	C	C	C	C	C	C	C	C	C	C	C	C	C	C	C	C	C	C	C	C	C	C	C	C	C	C	C	C	C	C	C	C	C	C	C
CCallv2c11826_217	G/A	5	3.41	+	NA	NA	NA	NA	NA	NA	G	R	G	N	G	G	N	R	N	G	G	N	R	R	G	R	G	N	G	G	G	G	N	N	G	G	G	G	G	G	G	G	G	G	R	G	G	G	G
CCallv2c39661_1558	G/A	5	3.41	+	NA	NA	NA	NA	NA	NA	G	G	G	G	G	G	G	G	G	G	G	G	G	G	G	G	G	G	G	G	G	G	G	G	G	G	G	G	G	G	G	G	G	G	G	G	G	G	G
CCallv2c39097_1490	A/G	5	3.958	+	NA	NA	NA	NA	NA	NA	A	A	A	R	R	A	A	A	A	A	A	A	A	A	R	A	A	A	A	A	A	R	A	R	R	R	A	R	A	A	A	A	A	R	A	A	A	A	A
CCallv2c39097_1691	A/G	5	3.958	+	NA	NA	NA	NA	NA	NA	R	A	A	A	A	A	A	A	A	A	R	A	A	A	A	A	A	R	A	A	A	A	A	A	A	A	A	A	A	A	A	R	A	A	A	A	A	A	A
CCallv2c39097_345	G/A	5	3.958	+	NA	NA	NA	NA	NA	NA	G	G	G	G	G	G	G	G	G	G	G	G	G	G	G	G	G	G	G	G	G	G	G	G	G	G	G	G	G	G	G	G	G	G	G	G	G	G	G
AC454v3c17331_370	A/G	5	4.669	+	NA	NA	NA	NA	NA	NA	N	N	N	N	N	N	N	N	N	N	N	N	N	N	N	N	N	N	N	N	N	N	N	N	N	N	N	N	N	N	N	N	N	N	N	N	N	N	N
CCallv2c46965_226	G/A	5	4.867	+	NA	NA	NA	NA	NA	NA	G	G	G	G	G	G	G	G	G	G	G	G	G	N	G	G	G	G	G	G	G	G	G	G	G	G	G	G	G	G	G	G	G	G	R	G	G	G	G
CCallv2c6729_141	G/A	5	6.267	+	NA	NA	NA	NA	NA	NA	G	G	G	G	G	G	G	G	G	G	G	G	G	G	G	G	G	G	G	G	G	G	G	G	G	G	G	G	G	G	G	G	G	G	G	G	G	G	G
AC454v3c44979_277	A/G	5	7.143	+	NA	NA	NA	NA	NA	NA	A	A	A	A	A	A	A	A	A	A	A	A	A	A	A	A	A	A	A	A	A	A	A	A	A	A	A	A	A	A	A	A	A	A	A	A	A	A	A
AC454v3c44979_563	G/A	5	7.143	+	NA	NA	NA	NA	NA	NA	G	R	R	R	R	G	G	G	G	G	R	R	R	R	G	G	A	G	R	R	A	G	G	R	G	G	R	G	A	A	R	G	A	G	G	R	G	R	R
AC454v3c7753_226	A/C	5	7.143	+	NA	NA	NA	NA	NA	NA	A	A	A	A	A	A	A	A	N	A	A	A	A	A	A	A	A	A	A	A	A	A	A	N	A	A	A	A	A	A	A	A	A	A	A	N	A	A	A
AC454v3c7753_423	A/T	5	7.143	+	NA	NA	NA	NA	NA	NA	N	W	N	W	N	N	N	W	W	W	W	W	W	W	W	W	N	W	N	N	N	N	N	N	W	N	N	N	N	N	N	N	N	N	W	W	N	N	N
AC454v3c7753_715	G/A	5	7.143	+	NA	NA	NA	NA	NA	NA	A	G	G	R	R	G	G	G	G	R	R	G	G	G	R	R	R	A	G	G	R	R	G	R	R	R	G	R	R	R	G	A	G	R	R	G	G	G	G
CCallv2c19527_1142	G/A	5	7.143	+	NA	NA	NA	NA	NA	NA	G	G	G	G	G	G	G	G	G	G	G	G	G	G	G	G	G	G	G	G	G	G	G	G	G	G	G	G	G	G	G	G	G	G	G	G	G	G	G
CCallv2c19527_1613	A/G	5	7.143	+	NA	NA	NA	NA	NA	NA	N	R	R	R	A	N	R	N	R	R	R	R	R	N	N	N	R	R	R	R	R	A	R	N	N	A	R	A	R	R	R	R	N	A	R	R	R	R	R
CCallv2c19527_973	G/A	5	7.143	+	NA	NA	NA	NA	NA	NA	G	G	G	R	R	G	G	G	G	G	G	G	G	G	R	G	G	G	G	G	G	R	G	R	R	R	G	R	G	G	G	G	G	R	G	G	G	G	G
CCallv2c963_120	A/G	5	7.143	+	NA	NA	NA	NA	NA	NA	A	A	A	A	A	A	A	A	A	A	A	A	A	A	A	A	A	A	A	A	A	A	A	A	A	A	A	A	A	A	A	A	A	A	A	A	A	A	A
CCallv2c45599_593	A/G	5	7.388	+	NA	NA	NA	NA	NA	NA	A	A	A	R	R	A	A	A	A	A	A	A	A	A	R	A	A	A	A	A	A	R	A	R	R	R	A	R	A	A	A	A	A	R	A	A	A	A	A
AC454v3c39081_213	G/C	5	8.067	+	NA	NA	NA	NA	NA	NA	N	G	N	G	N	N	G	G	N	N	N	G	G	G	N	G	N	S	G	N	N	N	N	G	N	N	N	N	N	G	N	N	N	N	G	N	N	N	N
CCallv2c6115_1198	A/G	5	8.067	+	NA	NA	NA	NA	NA	NA	R	A	A	A	A	A	A	A	A	A	R	A	A	A	A	A	A	R	A	A	A	A	A	A	A	A	A	A	A	A	A	R	A	A	R	A	A	A	A
CCallv2c8354_1160	A/G	5	8.067	+	NA	NA	NA	NA	NA	NA	N	N	N	A	A	N	N	N	N	N	N	N	N	R	A	N	N	N	N	N	N	A	N	A	A	A	N	A	N	N	N	N	N	A	N	N	N	N	N
CCallv2c12134_533	A/G	5	8.983	+	NA	NA	NA	NA	NA	NA	A	A	A	A	A	A	A	A	A	A	A	A	A	A	A	A	A	A	A	A	A	A	A	A	A	A	A	A	A	A	A	A	A	A	A	A	A	A	A
CCallv2c7182_373	A/G	5	8.983	+	NA	NA	NA	NA	NA	NA	A	A	A	A	A	A	A	A	A	A	A	A	A	A	A	A	A	A	A	A	A	A	A	A	A	A	A	A	A	A	A	A	A	A	A	A	A	A	A
AC454v3c24402_661	T/A	5	12.514	+	NA	NA	NA	NA	NA	NA	T	T	T	T	N	T	T	T	T	T	T	T	T	T	T	T	T	T	T	T	T	T	T	T	T	N	T	N	T	T	T	T	T	N	T	T	T	T	T
AC454v3c35762_611	G/A	5	12.514	+	NA	NA	NA	NA	NA	NA	G	N	G	G	G	G	R	G	G	G	G	R	R	R	G	R	R	G	N	R	R	G	G	G	G	G	R	G	G	G	G	G	G	G	G	N	G	R	G
AC454v3c35762_901	G/C	5	12.514	+	NA	NA	NA	NA	NA	NA	N	N	N	N	N	N	N	N	N	N	N	N	N	N	N	N	N	N	N	N	N	N	N	N	N	N	N	N	N	N	N	N	N	N	N	N	N	N	N
CCallv2c32297_405	G/A	5	12.514	+	NA	NA	NA	NA	NA	NA	G	G	G	R	R	G	G	G	G	G	G	G	G	G	R	G	G	G	G	G	G	R	G	R	R	R	G	R	G	G	G	G	G	R	G	G	G	G	G
CCallv2c38835_451	G/A	5	12.514	+	NA	NA	NA	NA	NA	NA	G	G	G	G	G	G	G	G	G	G	G	G	G	G	G	G	G	G	G	G	G	G	G	G	G	G	G	G	G	G	G	G	G	G	G	G	G	G	G
CCallv2c42529_1006	C/G	5	12.514	+	NA	NA	NA	NA	NA	NA	N	N	N	N	N	N	N	N	N	N	N	N	N	N	N	N	N	N	N	N	N	N	N	N	N	N	N	N	N	N	N	N	N	N	N	N	N	N	N
CCallv2c42529_1935	A/G	5	12.514	+	NA	NA	NA	NA	NA	NA	A	A	A	A	A	A	A	A	A	A	A	A	A	A	A	A	A	A	A	A	A	A	A	A	A	A	A	A	A	A	A	A	A	A	A	A	A	A	A
CCallv2c4289_1116	A/G	5	12.769	+	NA	NA	NA	NA	NA	NA	R	R	N	A	A	G	N	R	A	N	A	R	N	R	A	R	N	R	R	G	N	A	N	A	A	A	N	R	N	N	N	R	G	R	R	G	N	N	N
CCallv2c4289_585	A/G	5	12.769	+	NA	NA	NA	NA	NA	NA	A	A	A	R	R	A	A	A	A	A	A	A	A	A	R	A	A	A	A	A	A	R	A	R	R	R	A	R	A	A	A	A	A	R	A	A	A	A	A
CCallv2c170_704	A/G	5	13.051	+	NA	NA	NA	NA	NA	NA	A	A	A	R	R	A	A	A	A	A	A	A	A	A	R	A	A	A	A	A	A	R	A	R	R	R	A	R	A	A	A	A	A	R	A	A	A	A	A
AC454v3c32373_270	G/A	5	13.069	+	NA	NA	NA	NA	NA	NA	G	G	G	G	G	G	G	G	G	G	G	G	G	G	G	G	G	G	G	G	G	G	G	G	G	G	G	G	G	G	G	G	G	G	G	G	G	G	G
AC454v3c32373_751	A/G	5	13.069	+	NA	NA	NA	NA	NA	NA	N	N	N	N	N	N	N	N	N	N	N	N	N	R	N	N	N	N	N	N	N	N	N	N	N	N	N	N	N	N	N	N	N	N	N	N	N	N	N
CCallv2c10116_534	C/G	5	13.069	+	NA	NA	NA	NA	NA	NA	C	C	N	C	C	C	C	C	C	C	C	C	S	C	C	C	C	N	C	C	C	C	C	S	N	C	N	C	S	N	N	C	N	C	N	C	N	C	N
CCallv2c43487_292	A/T	5	13.275	+	NA	NA	NA	NA	NA	NA	A	A	A	A	A	A	A	A	A	A	A	A	A	A	A	A	A	A	A	A	A	A	A	A	A	A	A	A	A	A	A	A	A	A	A	A	A	A	A
AC454v3c12321_534	T/A	5	13.487	+	NA	NA	NA	NA	NA	NA	N	W	N	N	N	N	N	N	N	N	N	N	N	W	N	W	N	N	W	N	N	N	N	N	N	N	N	N	N	N	N	N	N	N	W	N	N	N	N
AC454v3c22226_607	T/A	5	13.487	+	NA	NA	NA	NA	NA	NA	T	T	T	N	N	T	N	T	T	N	N	T	N	T	N	T	N	T	T	T	N	N	T	N	N	N	T	N	N	N	N	T	T	N	N	T	N	T	N
AC454v3c2890_1361	G/A	5	13.487	+	NA	NA	NA	NA	NA	NA	G	G	G	G	G	G	G	G	G	G	G	G	G	G	G	G	G	G	G	G	G	G	G	G	G	G	G	G	G	G	G	G	G	G	G	G	G	G	G
AC454v3c2890_1529	A/G	5	13.487	+	NA	NA	NA	NA	NA	NA	A	A	A	R	A	A	R	A	A	G	R	A	A	A	A	A	R	A	A	A	R	A	A	A	A	A	A	R	A	A	A	A	A	R	R	A	R	A	A
AC454v3c6233_1076	G/A	5	14.065	+	NA	NA	NA	NA	NA	NA	G	G	G	G	N	G	N	G	G	G	N	G	G	G	G	G	G	G	G	G	G	N	G	G	G	G	G	G	G	G	G	G	G	N	G	G	N	G	G
AC454v3c6233_1142	A/G	5	14.065	+	NA	NA	NA	NA	NA	NA	R	G	R	R	A	R	A	R	R	R	A	G	G	G	R	R	R	R	G	G	R	A	R	R	R	R	R	R	G	G	G	R	R	R	R	G	A	G	G
AC454v3c9688_523	A/C	5	14.065	+	NA	NA	NA	NA	NA	NA	A	A	A	A	A	A	A	A	A	A	A	A	A	A	A	A	A	A	A	A	A	A	A	A	A	A	A	A	A	A	A	A	A	A	A	A	A	A	A
AC454v3c9688_970	A/G	5	14.065	+	NA	NA	NA	NA	NA	NA	A	A	A	A	A	A	A	A	A	A	A	A	A	A	A	A	A	A	A	A	A	A	A	A	A	A	A	A	A	A	A	A	A	A	A	A	A	A	A
CCallv2c10506_177	A/G	5	14.065	+	NA	NA	NA	NA	NA	NA	A	A	A	R	R	A	A	A	A	A	A	A	A	A	R	A	A	A	A	A	A	R	A	R	R	R	A	R	A	A	A	A	A	R	A	A	A	A	A
CCallv2c27805_1881	G/A	5	14.065	+	NA	NA	NA	NA	NA	NA	G	G	G	R	R	G	G	G	G	G	G	G	G	G	R	G	G	G	G	G	G	R	G	R	R	R	G	R	G	G	G	G	G	R	G	G	G	G	G
CCallv2c8465_694	G/C	5	14.065	+	NA	NA	NA	NA	NA	NA	G	G	G	G	G	G	G	G	G	G	G	G	G	N	G	G	G	G	G	G	G	G	G	G	G	G	G	G	G	G	G	G	G	G	G	G	G	G	G
CCallv2c197_1636	A/T	5	18.168	+	NA	NA	NA	NA	NA	NA	A	A	A	W	W	A	A	A	A	A	A	A	A	A	W	A	A	A	A	A	A	W	A	N	W	W	A	W	A	A	A	A	A	W	A	A	A	A	A
AC454v3c32934_470	G/A	5	18.532	+	NA	NA	NA	NA	NA	NA	R	R	A	R	G	R	A	R	R	A	R	R	R	R	R	R	R	R	R	R	R	G	R	R	R	R	A	R	R	R	R	R	A	R	R	R	G	R	R
CCallv2c12864_530	G/A	5	18.532	+	NA	NA	NA	NA	NA	NA	G	G	G	G	G	G	G	G	G	G	G	G	G	G	G	G	G	G	G	G	G	G	G	G	G	G	G	G	G	G	G	G	G	G	G	G	G	G	G
AC454v3c22715_267	G/A	5	19.21	+	NA	NA	NA	NA	NA	NA	G	G	G	G	G	G	G	N	G	G	G	G	G	N	G	G	G	G	G	G	G	G	G	G	G	G	N	G	G	G	G	G	G	G	N	G	G	G	G
CCallv2c40401_509	A/G	5	19.21	+	NA	NA	NA	NA	NA	NA	A	A	A	R	R	A	A	A	A	A	A	A	A	A	R	A	A	A	A	A	A	R	A	R	R	R	A	A	A	A	A	A	A	A	A	A	A	A	A
AC454v3c10443_1349	A/G	5	19.46	+	NA	NA	NA	NA	NA	NA	A	A	A	A	A	A	A	A	A	A	A	A	A	A	A	A	A	A	A	A	A	A	A	A	A	A	A	A	A	A	A	A	A	A	A	A	A	A	A
AC454v3c10443_66	A/G	5	19.46	+	NA	NA	NA	NA	NA	NA	N	A	A	N	N	A	A	A	A	N	N	A	A	A	N	A	N	A	A	A	N	N	A	A	A	A	A	A	N	N	N	A	A	A	A	A	N	A	N
AC454v3c10443_822	G/A	5	19.46	+	NA	NA	NA	NA	NA	NA	G	R	G	G	G	G	G	G	G	G	G	R	R	R	G	G	R	G	R	R	R	G	G	G	G	G	G	G	R	R	R	G	G	G	G	R	G	R	R
AC454v3c4976_423	G/A	5	19.46	+	NA	NA	NA	NA	NA	NA	G	G	G	G	G	G	R	G	G	G	G	G	G	G	G	G	G	G	G	G	G	G	G	G	G	G	G	G	G	G	G	G	R	G	G	G	G	G	G
AC454v3c4976_456	A/C	5	19.46	+	NA	NA	NA	NA	NA	NA	N	N	N	N	N	N	A	N	N	N	N	N	N	M	N	N	N	N	N	N	N	N	N	N	N	N	N	N	N	N	N	N	A	N	N	N	N	N	N
CCallv2c26955_856	A/G	5	19.46	+	NA	NA	NA	NA	NA	NA	A	A	A	A	A	A	A	A	A	A	A	A	A	A	A	A	A	A	A	A	A	A	A	A	A	A	A	A	A	A	A	A	A	A	A	A	A	A	A
CCallv2c39619_1134	A/C	5	19.46	+	NA	NA	NA	NA	NA	NA	A	A	A	A	A	A	A	A	A	A	A	A	A	A	A	A	A	A	A	A	A	A	A	A	A	A	A	A	A	A	A	A	A	A	A	A	A	A	A
CCallv2c39619_500	G/A	5	19.46	+	NA	NA	NA	NA	NA	NA	G	G	G	G	G	G	G	G	G	G	G	G	G	G	G	G	G	G	G	G	G	G	G	G	G	G	G	G	G	G	G	G	G	G	G	G	G	G	G
CCallv2c40488_443	G/A	5	19.46	+	NA	NA	NA	NA	NA	NA	R	G	G	R	R	G	G	G	G	G	R	G	G	G	R	G	G	R	G	G	G	R	G	R	R	R	G	G	G	G	G	R	G	G	G	G	G	G	G
CCallv2c7756_550	G/A	5	19.46	+	NA	NA	NA	NA	NA	NA	G	G	G	R	R	G	G	G	G	G	G	G	G	G	R	G	G	G	G	G	G	R	G	R	R	R	G	G	G	G	G	G	G	G	G	G	G	G	G
CCallv2c9709_222	A/G	5	19.46	+	NA	NA	NA	NA	NA	NA	A	A	A	A	A	A	A	A	A	A	A	A	A	A	A	A	A	A	A	A	A	A	A	A	A	A	A	A	A	A	A	A	A	A	A	A	A	A	A
CCallv2c30737_351	A/T	5	19.81	+	NA	NA	NA	NA	NA	NA	N	N	N	N	N	N	N	N	N	N	N	N	N	N	N	N	N	N	N	N	N	N	N	N	N	N	N	N	N	N	N	N	N	N	N	N	N	N	N
CCallv2c48142_695	A/G	5	19.853	+	NA	NA	NA	NA	NA	NA	A	A	A	A	A	A	A	A	A	A	A	A	A	A	A	A	A	A	A	A	A	A	A	A	A	A	A	A	A	A	A	A	A	A	A	A	A	A	A
CCallv2c48142_849	A/G	5	19.853	+	NA	NA	NA	NA	NA	NA	A	A	A	A	A	A	A	A	A	A	A	A	A	A	A	A	A	A	A	A	A	A	A	A	A	A	A	A	A	A	A	A	A	A	A	A	A	A	A
AC454v3c17099_630	A/G	5	20.915	+	NA	NA	NA	NA	NA	NA	A	A	R	R	A	R	R	R	A	G	A	R	R	R	R	R	A	R	R	R	A	A	A	R	R	R	R	R	R	R	R	R	R	R	G	R	A	R	A
AC454v3c22599_379	C/G	5	21.391	+	NA	NA	NA	NA	NA	NA	N	N	N	N	N	N	N	N	N	N	N	N	N	N	N	N	N	N	N	N	N	N	N	N	N	N	N	N	N	N	N	N	N	N	N	N	N	N	N
AC454v3c22599_605	A/C	5	21.391	+	NA	NA	NA	NA	NA	NA	A	A	A	A	A	A	A	A	A	A	A	A	A	A	A	A	A	A	A	A	A	A	A	A	A	A	A	A	A	A	A	A	A	A	A	A	A	A	A
AC454v3c27058_435	G/A	5	21.391	+	NA	NA	NA	NA	NA	NA	G	G	G	G	G	G	N	G	G	G	G	G	N	G	G	G	G	G	G	G	G	G	G	G	G	G	G	G	G	G	N	G	G	G	N	G	G	G	G
CCallv2c31145_800	G/A	5	21.391	+	NA	NA	NA	NA	NA	NA	G	G	G	G	G	G	G	G	G	G	G	G	G	G	G	G	G	G	G	G	G	G	G	G	G	G	G	G	G	G	G	G	G	G	G	G	G	G	G
CCallv2c39910_214	A/G	5	21.391	+	NA	NA	NA	NA	NA	NA	A	A	A	R	R	A	A	A	A	A	A	A	A	A	R	A	A	A	A	A	A	R	A	R	R	R	A	A	A	A	A	A	A	A	A	A	A	A	A
AC454v3c15637_732	A/G	5	21.888	+	NA	NA	NA	NA	NA	NA	N	N	N	N	N	N	N	N	N	N	N	N	N	N	N	N	N	N	N	N	N	N	N	N	N	N	N	N	N	N	N	N	N	N	N	N	N	N	N
AC454v3c15637_988	G/A	5	21.888	+	NA	NA	NA	NA	NA	NA	N	R	N	A	N	N	G	N	N	G	N	N	N	N	N	R	G	N	G	G	G	N	G	G	G	G	N	N	G	G	G	G	N	N	N	G	N	G	G
CCallv2c8996_673	C/A	5	21.888	+	NA	NA	NA	NA	NA	NA	N	M	N	C	C	N	N	M	N	N	M	N	M	M	C	M	N	N	N	N	N	C	N	C	C	C	N	N	N	N	N	N	N	N	N	N	N	N	N
AC454v3c19924_117	G/A	5	22.159	+	NA	NA	NA	NA	NA	NA	G	R	R	R	A	R	A	G	R	R	G	G	G	G	R	G	R	G	G	G	R	A	R	R	R	R	R	R	G	G	R	G	G	R	A	G	R	R	R
CCallv2c47516_493	A/G	5	22.159	+	NA	NA	NA	NA	NA	NA	A	A	A	R	R	A	A	A	A	A	A	A	A	A	R	A	A	A	A	A	A	R	A	R	R	R	A	A	A	A	A	A	A	A	A	A	A	A	A
CCallv2c47516_865	A/G	5	22.159	+	NA	NA	NA	NA	NA	NA	R	A	A	A	A	A	A	A	A	R	R	A	R	A	A	R	A	R	A	A	A	A	A	R	R	R	A	R	A	A	A	R	A	R	A	A	A	R	A
AC454v3c13751_847	A/G	5	22.39	+	NA	NA	NA	NA	NA	NA	A	A	A	A	A	R	A	A	A	A	A	A	A	A	A	A	A	A	A	A	A	A	A	A	A	A	A	A	A	A	A	A	A	A	A	A	A	A	A
AC454v3c29500_337	G/A	5	22.39	+	NA	NA	NA	NA	NA	NA	G	R	G	N	G	G	G	G	G	G	G	G	N	R	N	N	G	G	G	G	G	G	G	R	G	G	G	G	G	G	G	G	G	G	R	N	G	G	G
AC454v3c29500_433	T/A	5	22.39	+	NA	NA	NA	NA	NA	NA	N	T	N	N	N	W	T	N	T	N	N	W	T	W	T	T	T	W	N	N	T	N	N	T	T	N	N	N	N	T	N	T	N	N	T	N	N	N	T
CCallv2c12445_527	C/G	5	22.39	+	NA	NA	NA	NA	NA	NA	C	C	C	C	C	C	C	C	C	C	C	C	N	C	C	C	C	C	C	C	N	C	C	N	C	C	C	C	C	N	C	C	C	C	N	C	C	C	N
CCallv2c12445_845	G/A	5	22.39	+	NA	NA	NA	NA	NA	NA	G	G	G	G	G	G	G	G	G	G	G	G	G	G	G	G	G	G	G	G	G	G	G	G	G	G	G	G	G	G	G	G	G	G	G	G	G	G	G
CCallv2c1461_2479	G/A	5	22.39	+	NA	NA	NA	NA	NA	NA	G	G	G	G	G	G	G	G	G	G	G	G	G	G	G	G	G	G	G	G	G	G	G	G	G	G	G	G	G	G	G	G	G	G	G	G	G	G	G
CCallv2c19261_181	G/A	5	22.39	+	NA	NA	NA	NA	NA	NA	R	G	R	N	R	G	G	G	G	G	G	G	G	G	N	G	R	G	G	G	G	R	G	R	R	R	R	G	R	G	G	R	G	G	G	G	G	G	G
CCallv2c37109_1074	G/A	5	22.39	+	NA	NA	NA	NA	NA	NA	G	G	G	G	G	G	G	G	G	G	G	G	G	G	G	G	G	G	G	G	G	G	G	G	G	G	G	G	G	G	G	G	G	G	G	G	G	G	G
CCallv2c9866_1292	G/A	5	22.39	+	NA	NA	NA	NA	NA	NA	G	G	G	G	G	G	G	G	G	G	G	G	G	G	G	G	G	G	G	G	G	G	G	G	G	G	G	G	G	G	G	G	G	G	G	G	G	G	G
CCallv2c9866_1397	A/C	5	22.39	+	NA	NA	NA	NA	NA	NA	A	A	A	A	A	A	A	A	A	A	A	A	A	A	A	A	A	A	A	A	A	A	A	A	A	A	A	A	A	A	A	A	A	A	A	A	A	A	A
CCallv2c9866_1551	A/G	5	22.39	+	NA	NA	NA	NA	NA	NA	A	A	A	A	A	A	A	A	A	A	A	A	A	A	A	A	A	A	A	A	A	A	A	A	A	A	A	A	A	A	A	A	A	A	A	A	A	A	A
CCallv2c9866_735	A/G	5	22.39	+	NA	NA	NA	NA	NA	NA	A	A	A	A	A	A	A	A	A	A	A	A	A	A	A	A	A	A	A	A	A	A	A	A	A	A	A	A	A	A	A	A	A	A	A	A	A	A	A
CCallv2c36269_1325	G/A	5	22.434	+	NA	NA	NA	NA	NA	NA	G	G	G	G	G	G	G	G	G	G	G	G	G	G	G	G	G	G	G	G	G	G	G	G	G	G	G	G	G	G	G	G	G	G	G	G	G	G	G
AC454v3c23054_277	G/A	5	22.557	+	NA	NA	NA	NA	NA	NA	G	G	R	G	G	A	A	R	R	R	G	R	G	R	G	G	G	G	R	R	G	G	R	G	G	G	R	R	G	G	G	G	A	R	R	R	R	G	R
AC454v3c23054_554	A/G	5	22.557	+	NA	NA	NA	NA	NA	NA	A	A	A	A	A	R	A	R	G	R	A	A	A	A	A	R	A	R	A	A	A	A	R	A	A	A	A	R	R	R	A	R	A	R	N	A	A	R	N
AC454v3c29032_367	T/A	5	22.557	+	NA	NA	NA	NA	NA	NA	N	W	W	W	W	W	W	W	W	W	W	W	W	W	W	W	W	W	W	W	W	N	W	W	W	W	W	W	N	N	N	W	N	W	W	N	N	W	W
AC454v3c29032_419	G/A	5	22.557	+	NA	NA	NA	NA	NA	NA	R	G	G	R	R	R	G	R	R	R	R	G	G	G	G	R	R	R	G	G	R	R	R	G	G	G	G	G	G	G	G	R	G	G	R	G	R	G	R
AC454v3c43400_161	C/A	5	22.557	+	NA	NA	NA	NA	NA	NA	C	C	C	C	C	C	C	C	C	C	C	C	C	C	C	C	C	C	C	C	C	C	C	C	C	C	C	C	C	C	C	C	C	C	C	C	C	C	C
AC454v3c8689_264	A/T	5	22.557	+	NA	NA	NA	NA	NA	NA	N	N	W	W	N	N	N	W	W	W	N	N	N	W	N	W	N	N	W	N	W	N	N	W	N	N	N	N	N	N	N	N	N	N	W	N	N	N	N
AC454v3c9902_743	C/G	5	22.557	+	NA	NA	NA	NA	NA	NA	N	N	N	N	N	N	N	N	N	N	N	N	N	N	N	N	N	N	N	N	N	N	N	N	N	N	N	N	N	N	N	N	N	N	N	N	N	N	N
CCallv2c13296_210	G/A	5	22.557	+	NA	NA	NA	NA	NA	NA	G	G	G	G	G	G	G	G	G	G	G	G	G	G	G	G	G	G	G	G	G	G	G	G	G	G	G	G	G	G	G	G	G	G	G	G	G	G	G
CCallv2c181_459	G/A	5	22.557	+	NA	NA	NA	NA	NA	NA	N	G	G	G	N	N	G	G	G	G	G	G	G	G	N	G	N	G	G	G	N	G	G	N	N	N	G	N	G	G	N	N	N	N	G	G	N	G	G
CCallv2c18492_404	A/G	5	22.557	+	NA	NA	NA	NA	NA	NA	A	A	A	R	R	A	A	A	A	A	A	A	A	A	R	A	A	A	A	A	A	R	A	R	R	R	A	A	A	A	A	A	A	A	A	A	A	A	A
CCallv2c3129_774	A/G	5	22.557	+	NA	NA	NA	NA	NA	NA	A	A	A	A	A	A	A	A	A	A	A	A	A	A	A	A	A	A	A	A	A	A	A	A	A	A	A	A	A	A	A	A	A	A	A	A	A	A	A
CCallv2c36680_575	G/A	5	22.557	+	NA	NA	NA	NA	NA	NA	G	G	G	R	R	G	G	G	G	G	G	G	G	G	R	G	G	G	G	G	G	R	G	R	R	R	G	G	G	G	G	G	G	G	G	G	G	G	G
CCallv2c40824_1586	A/G	5	22.557	+	NA	NA	NA	NA	NA	NA	A	A	A	A	A	A	A	A	A	A	A	A	A	A	A	A	A	A	A	A	A	A	A	A	A	A	A	A	A	A	A	A	A	A	A	A	A	A	A
CCallv2c7745_565	G/A	5	22.557	+	NA	NA	NA	NA	NA	NA	N	R	R	G	G	N	R	R	R	R	R	R	R	R	G	R	R	N	R	R	N	G	R	G	G	G	N	N	N	R	R	R	R	N	R	N	R	R	R
CCallv2c32483_371	A/C	5	22.59	+	NA	NA	NA	NA	NA	NA	A	A	A	A	A	A	A	A	A	A	A	A	A	A	A	A	A	A	A	A	A	A	A	A	A	A	A	A	A	A	A	A	A	A	A	A	A	A	A
CCallv2c40562_481	C/A	5	22.663	+	NA	NA	NA	NA	NA	NA	C	C	C	C	C	C	C	C	C	C	C	C	C	C	C	C	C	C	C	C	C	C	C	C	C	C	C	C	C	C	C	C	C	C	C	C	C	C	C
AC454v3c8264_1558	T/A	5	22.667	+	NA	NA	NA	NA	NA	NA	A	W	T	T	W	T	T	T	T	T	A	T	T	T	T	T	W	W	T	T	W	W	T	T	T	T	T	W	T	T	T	W	T	W	W	T	W	T	T
CCallv2c16409_1843	G/A	5	22.667	+	NA	NA	NA	NA	NA	NA	G	G	G	G	G	G	G	G	G	G	G	G	G	G	G	G	G	G	G	G	G	G	G	G	G	G	G	G	G	G	G	G	G	G	G	G	G	G	G
CCallv2c16409_721	G/A	5	22.667	+	NA	NA	NA	NA	NA	NA	G	G	G	G	G	G	G	G	G	G	G	G	G	G	G	G	G	G	G	G	G	G	G	G	G	G	G	G	G	G	G	G	G	G	G	G	G	G	G
CCallv2c1870_205	G/A	5	22.79	+	NA	NA	NA	NA	NA	NA	G	G	G	G	G	G	G	G	G	N	G	G	R	G	G	G	G	G	G	G	G	G	G	G	G	G	G	G	G	G	G	G	G	G	G	G	G	G	G
CCallv2c1870_281	G/A	5	22.79	+	NA	NA	NA	NA	NA	NA	G	G	G	G	G	G	G	G	G	G	G	G	G	G	G	G	G	G	G	G	G	G	G	G	G	G	G	G	G	G	G	G	G	G	G	G	G	G	G
CCallv2c40261_1394	A/G	5	22.867	+	NA	NA	NA	NA	NA	NA	A	A	A	A	A	A	A	A	A	A	A	A	A	A	A	A	A	A	A	A	A	A	A	A	A	A	A	A	A	A	A	A	A	A	A	A	A	A	A
AC454v3c15175_275	A/G	5	22.929	+	NA	NA	NA	NA	NA	NA	A	A	A	A	A	A	A	A	A	A	A	A	A	A	A	A	A	A	A	A	A	A	A	A	A	A	A	A	A	A	A	A	R	A	A	A	A	A	A
CCallv2c2850_127	A/G	5	23.021	+	NA	NA	NA	NA	NA	NA	N	R	A	A	A	R	R	R	R	A	N	R	R	A	A	R	N	N	A	A	R	A	R	R	A	N	N	A	R	R	R	R	A	A	R	R	A	R	R
CCallv2c45364_1104	G/A	5	23.077	+	NA	NA	NA	NA	NA	NA	G	G	G	R	R	G	G	G	G	G	G	G	G	G	R	G	G	G	G	G	G	R	G	R	R	R	G	G	G	G	G	G	G	G	G	G	G	G	G
CCallv2c45364_1183	C/G	5	23.077	+	NA	NA	NA	NA	NA	NA	C	C	C	C	C	C	C	C	C	C	C	C	N	C	N	C	C	C	C	C	N	C	C	N	N	C	C	C	C	N	C	C	C	C	N	C	C	C	C
CCallv2c45364_316	G/A	5	23.077	+	NA	NA	NA	NA	NA	NA	G	G	G	R	R	G	G	G	G	G	G	G	G	G	R	G	G	G	G	G	G	R	G	R	R	R	G	G	G	G	G	G	G	G	G	G	G	G	G
CCallv2c45364_422	A/C	5	23.077	+	NA	NA	NA	NA	NA	NA	A	A	A	N	M	A	A	A	A	A	A	A	A	A	N	A	A	A	A	A	A	M	A	A	M	M	A	A	A	A	A	A	A	A	A	A	A	A	A
CCallv2c45364_800	G/A	5	23.077	+	NA	NA	NA	NA	NA	NA	G	G	G	G	G	G	G	N	G	G	G	G	G	N	G	G	G	G	G	G	G	G	G	G	G	G	G	G	G	G	G	G	G	G	N	G	G	G	G
AC454v3c12068_716	C/A	5	23.171	+	NA	NA	NA	NA	NA	NA	C	C	M	C	C	C	C	C	C	C	C	C	C	C	C	M	C	C	C	C	C	C	C	C	C	C	M	C	C	C	C	C	M	C	C	C	C	C	C
CCallv2c41675_462	A/G	5	23.435	+	NA	NA	NA	NA	NA	NA	A	A	A	A	A	A	A	A	A	A	A	A	A	A	A	A	A	A	A	A	A	A	A	A	A	A	A	A	A	A	A	A	A	A	A	A	A	A	A
AC454v3c7063_1065	G/A	5	23.475	+	NA	NA	NA	NA	NA	NA	G	G	G	G	G	G	G	G	G	G	G	G	G	G	G	G	G	G	G	G	G	G	G	G	G	G	G	G	G	G	G	G	G	G	G	G	G	G	G
AC454v3c7063_1266	A/T	5	23.475	+	NA	NA	NA	NA	NA	NA	N	N	N	N	N	N	N	N	N	N	N	N	N	N	N	N	N	N	N	N	N	N	N	N	N	N	N	N	N	N	N	N	N	N	N	N	N	N	N
AC454v3c7063_1344	A/G	5	23.475	+	NA	NA	NA	NA	NA	NA	R	G	G	A	A	R	G	R	A	A	R	G	G	G	R	R	R	A	G	G	R	A	R	R	R	R	G	R	G	G	G	A	G	R	R	G	A	R	R
CCallv2c32079_2585	A/T	5	23.475	+	NA	NA	NA	NA	NA	NA	A	A	A	W	W	A	A	A	A	A	A	A	A	A	A	A	A	A	A	A	A	W	A	A	W	W	A	A	A	A	A	A	A	A	A	A	A	A	A
AC454v3c12633_167	G/A	5	23.521	+	NA	NA	NA	NA	NA	NA	G	G	R	G	G	G	G	G	G	G	G	G	G	G	G	R	G	G	G	G	G	G	G	G	G	G	R	G	G	G	G	G	R	G	G	G	G	G	G
AC454v3c12633_377	C/G	5	23.521	+	NA	NA	NA	NA	NA	NA	C	C	S	S	S	C	S	C	C	C	C	C	C	C	S	S	C	C	C	C	C	S	C	N	S	S	S	C	C	C	C	C	S	C	C	C	C	C	C
AC454v3c15294_566	G/C	5	23.521	+	NA	NA	NA	NA	NA	NA	S	G	G	G	G	G	G	S	S	G	S	S	G	S	G	S	S	N	S	S	S	G	G	G	G	G	G	G	G	G	G	G	G	G	G	N	G	G	G
AC454v3c22961_149	G/A	5	23.521	+	NA	NA	NA	NA	NA	NA	N	G	G	R	N	G	G	R	N	N	N	G	G	G	N	G	N	R	G	G	N	N	G	N	N	N	G	N	G	G	G	N	N	R	R	G	G	G	G
AC454v3c26559_291	A/C	5	23.521	+	NA	NA	NA	NA	NA	NA	A	M	M	M	A	M	C	M	C	C	A	M	C	M	A	M	M	M	M	M	M	A	C	A	A	A	M	M	M	M	C	M	A	M	A	M	M	M	C
CCallv2c16973_1033	A/G	5	23.521	+	NA	NA	NA	NA	NA	NA	A	A	A	A	A	A	A	A	A	A	A	A	A	A	A	A	A	A	A	A	A	A	A	A	A	A	A	A	A	A	A	A	A	A	A	A	A	A	A
CCallv2c20422_1966	G/A	5	23.521	+	NA	NA	NA	NA	NA	NA	G	G	G	G	G	G	G	G	G	G	G	G	G	G	G	G	G	G	G	G	G	G	G	G	G	G	G	G	G	G	G	G	G	G	G	G	G	G	G
CCallv2c38963_161	T/A	5	23.521	+	NA	NA	NA	NA	NA	NA	T	T	T	T	T	T	T	T	T	T	T	T	T	T	T	T	T	T	T	T	T	T	T	T	T	T	T	T	T	T	T	T	T	T	T	T	T	T	T
CCallv2c7389_294	G/A	5	23.521	+	NA	NA	NA	NA	NA	NA	G	G	G	R	R	G	G	G	G	G	G	G	G	G	R	G	G	G	G	G	G	R	G	R	R	R	G	G	G	G	G	G	G	G	G	G	G	G	G
AC454v3c15007_868	G/A	5	23.537	+	NA	NA	NA	NA	NA	NA	R	G	G	R	R	R	R	G	G	R	R	G	G	G	G	G	G	R	G	G	G	R	G	G	G	G	G	G	R	R	G	R	G	G	R	G	R	G	G
AC454v3c26177_1271	A/G	5	23.537	+	NA	NA	NA	NA	NA	NA	A	A	A	A	A	A	A	A	A	A	A	A	A	A	A	A	A	A	A	A	A	A	A	A	A	A	A	A	A	A	A	A	A	A	A	A	A	A	A
CCallv2c26306_698	A/C	5	23.537	+	NA	NA	NA	NA	NA	NA	A	A	A	A	A	A	A	A	A	A	A	A	A	A	A	A	A	A	A	A	A	A	A	A	A	A	A	A	A	A	A	A	A	A	A	A	A	A	A
CCallv2c3088_2200	A/C	5	23.537	+	NA	NA	NA	NA	NA	NA	A	A	A	A	A	A	A	A	A	A	A	A	A	A	A	A	A	A	A	A	A	A	A	A	A	A	A	A	A	A	A	A	A	A	A	A	A	A	A
CCallv2c3088_2359	A/G	5	23.537	+	NA	NA	NA	NA	NA	NA	A	A	A	A	A	A	A	A	A	A	A	A	A	A	A	A	A	A	A	A	A	A	A	A	A	A	A	A	A	A	A	A	A	A	A	A	A	A	A
CCallv2c35256_561	A/G	5	23.537	+	NA	NA	NA	NA	NA	NA	A	A	A	R	R	A	A	A	A	A	A	A	A	A	R	A	A	A	A	A	A	R	A	R	R	R	A	A	A	A	A	A	A	A	A	A	A	A	A
CCallv2c47902_472	G/A	5	23.537	+	NA	NA	NA	NA	NA	NA	G	G	G	G	G	G	G	G	G	G	G	G	G	N	G	G	G	G	G	G	G	G	G	G	G	G	G	G	G	G	G	G	G	G	G	G	G	G	G
CCallv2c47902_576	G/C	5	23.537	+	NA	NA	NA	NA	NA	NA	G	G	G	S	S	G	G	G	G	G	G	G	G	G	S	G	G	G	G	G	G	S	G	N	S	S	G	G	G	G	G	G	G	G	G	G	G	G	G
CCallv2c7328_1705	G/A	5	23.537	+	NA	NA	NA	NA	NA	NA	G	G	G	G	G	G	G	G	G	G	G	G	G	G	G	G	G	G	G	G	G	G	G	G	G	G	G	G	G	G	G	G	G	G	G	G	G	G	G
AC454v3c4927_446	A/G	5	23.844	+	NA	NA	NA	NA	NA	NA	A	R	R	R	G	A	A	R	G	R	A	A	A	A	R	A	A	A	A	A	A	G	R	R	R	R	R	A	A	A	A	A	R	A	A	A	R	A	R
AC454v3c35492_244	A/G	5	23.887	+	NA	NA	NA	NA	NA	NA	A	A	A	A	A	A	A	N	A	A	A	A	N	A	A	A	A	A	A	A	A	A	A	A	A	A	A	A	A	A	A	A	A	A	A	A	A	A	A
CCallv2c42826_783	G/A	5	23.887	+	NA	NA	NA	NA	NA	NA	G	G	G	G	G	G	G	G	G	G	G	G	G	G	G	G	G	G	G	G	G	G	G	G	G	G	G	G	G	G	G	G	G	G	G	G	G	G	G
CCallv2c6353_600	C/A	5	23.887	+	NA	NA	NA	NA	NA	NA	C	C	C	M	M	C	C	C	C	C	C	C	C	C	M	C	C	C	C	C	C	M	C	M	M	M	C	C	C	C	C	C	C	C	C	C	C	C	C
CCallv2c6557_1061	A/C	5	23.887	+	NA	NA	NA	NA	NA	NA	A	A	A	A	A	A	A	A	A	A	A	A	A	A	A	A	A	A	A	A	A	A	A	A	A	A	A	A	A	A	A	A	A	A	A	A	A	A	A
CCallv2c6557_2155	G/A	5	23.887	+	NA	NA	NA	NA	NA	NA	G	G	G	G	G	G	G	G	G	G	G	G	G	G	G	G	G	G	G	G	G	G	G	G	G	G	G	G	G	G	G	G	G	G	G	G	G	G	G
CCallv2c6557_623	A/G	5	23.887	+	NA	NA	NA	NA	NA	NA	A	A	A	A	A	A	A	A	A	A	A	A	A	A	A	A	A	A	A	A	A	A	A	A	A	A	A	A	A	A	A	A	A	A	A	A	A	A	A
AC454v3c18352_308	A/G	5	23.979	+	NA	NA	NA	NA	NA	NA	A	R	G	A	A	R	A	R	N	R	A	R	G	R	R	G	A	R	R	R	A	A	G	A	A	A	G	G	R	R	G	R	G	G	R	R	A	G	G
AC454v3c18352_352	A/G	5	23.979	+	NA	NA	NA	NA	NA	NA	N	N	A	R	N	A	R	N	A	A	N	A	A	N	A	A	N	A	A	A	N	N	A	N	N	N	A	A	A	A	A	A	A	A	N	A	R	A	A
AC454v3c23753_885	G/A	5	24.419	+	NA	NA	NA	NA	NA	NA	G	R	A	R	G	R	A	R	A	A	G	G	G	G	R	R	G	G	G	G	G	G	R	R	R	R	A	R	G	G	R	G	A	R	R	G	G	R	R
AC454v3c31014_599	G/A	5	24.419	+	NA	NA	NA	NA	NA	NA	N	R	N	R	G	R	G	R	R	N	N	R	R	R	G	G	N	R	N	N	N	G	N	G	G	G	N	G	N	N	G	N	N	G	G	N	G	G	N
CCallv2c10132_160	G/A	5	24.419	+	NA	NA	NA	NA	NA	NA	G	G	G	G	G	G	G	G	G	G	G	G	G	G	G	G	G	G	G	G	G	G	G	G	G	G	G	G	G	G	G	G	G	G	G	G	G	G	G
CCallv2c10132_230	T/A	5	24.419	+	NA	NA	NA	NA	NA	NA	N	T	T	T	T	T	T	T	T	N	N	N	T	W	T	T	T	T	N	N	T	T	N	T	T	T	T	T	T	T	N	T	T	T	T	N	T	N	T
CCallv2c16626_1507	G/A	5	24.419	+	NA	NA	NA	NA	NA	NA	G	G	G	R	R	G	G	G	G	G	G	G	G	N	R	G	G	G	G	G	G	R	G	R	R	R	G	G	G	G	G	G	G	G	G	G	G	G	G
CCallv2c2787_337	A/G	5	24.419	+	NA	NA	NA	NA	NA	NA	A	A	A	A	A	A	A	A	A	A	A	A	A	A	A	A	A	A	A	A	A	A	A	A	A	A	A	A	A	A	A	A	A	A	A	A	A	A	A
CCallv2c40439_362	A/G	5	24.419	+	NA	NA	NA	NA	NA	NA	A	A	A	A	A	A	A	A	A	A	A	A	A	A	A	A	A	A	A	A	A	A	A	A	A	A	A	A	A	A	A	A	A	A	A	A	A	A	A
CCallv2c43061_256	G/A	5	24.419	+	NA	NA	NA	NA	NA	NA	G	G	G	R	R	G	G	G	G	G	G	G	G	G	R	G	G	G	G	G	G	R	G	R	R	R	G	G	G	G	G	G	G	G	G	G	G	G	G
AC454v3c5785_306	A/T	5	24.937	+	NA	NA	NA	NA	NA	NA	A	W	T	A	A	W	A	A	A	A	A	W	T	W	A	A	A	A	W	W	A	A	W	W	W	W	T	W	W	W	W	A	W	W	A	W	A	W	W
AC454v3c13507_800	G/A	5	24.987	+	NA	NA	NA	NA	NA	NA	G	G	R	R	R	G	A	G	G	G	G	G	G	G	R	G	G	G	G	G	G	R	G	R	R	R	R	G	G	G	G	G	R	G	G	G	G	G	G
CCallv2c4580_219	G/A	5	25.745	+	NA	NA	NA	NA	NA	NA	G	G	G	G	G	G	G	G	G	G	G	G	G	G	G	G	G	G	G	G	G	G	G	G	G	G	G	G	G	G	G	G	G	G	G	G	G	G	G
CCallv2c949_789	G/A	5	25.745	+	NA	NA	NA	NA	NA	NA	G	G	G	R	R	G	G	G	G	G	G	G	G	G	R	G	G	G	G	G	G	R	G	R	R	R	G	G	G	G	G	G	G	G	G	G	G	G	G
CCallv2c10356_201	A/G	5	25.887	+	NA	NA	NA	NA	NA	NA	A	A	A	R	R	A	A	A	A	A	A	A	A	N	R	A	A	A	A	A	A	R	A	R	R	R	A	A	A	A	A	A	A	A	A	A	A	A	A
CCallv2c14124_784	A/G	5	25.887	+	NA	NA	NA	NA	NA	NA	A	A	A	R	R	A	A	A	A	A	A	A	A	A	R	A	A	A	A	A	A	R	A	R	R	R	A	A	A	A	A	A	A	A	A	A	A	A	A
CCallv2c1817_162	A/G	5	25.887	+	NA	NA	NA	NA	NA	NA	A	A	A	A	A	A	A	A	A	A	A	A	A	A	A	A	A	A	A	A	A	A	A	A	A	A	A	A	A	A	A	A	A	A	A	A	A	A	A
CCallv2c1817_1663	G/A	5	25.887	+	NA	NA	NA	NA	NA	NA	G	G	G	G	G	G	G	G	G	G	G	G	G	G	G	G	G	G	G	G	G	G	G	G	G	G	G	G	G	G	G	G	G	G	G	G	G	G	G
CCallv2c1817_919	G/A	5	25.887	+	NA	NA	NA	NA	NA	NA	G	G	G	G	G	G	G	G	G	G	G	G	G	G	G	G	G	G	G	G	G	G	G	G	G	G	G	G	G	G	G	G	G	G	G	G	G	G	G
CCallv2c47965_534	G/A	5	25.887	+	NA	NA	NA	NA	NA	NA	G	G	G	R	R	G	G	G	G	G	G	G	G	G	R	G	G	G	G	G	G	R	G	R	R	R	G	G	G	G	G	G	G	G	G	G	G	G	G
CCallv2c8913_1142	A/C	5	26.027	+	NA	NA	NA	NA	NA	NA	A	N	A	N	M	A	N	N	N	A	N	N	N	A	N	N	A	N	N	N	A	M	A	N	M	M	N	A	A	A	A	A	A	A	N	A	A	A	A
CCallv2c8913_380	G/A	5	26.027	+	NA	NA	NA	NA	NA	NA	N	N	N	G	G	N	N	N	N	N	N	N	N	N	G	N	N	N	N	N	N	G	N	G	G	G	N	N	N	N	N	N	N	N	N	N	N	N	N
CCallv2c8913_944	G/A	5	26.027	+	NA	NA	NA	NA	NA	NA	G	G	G	G	G	G	G	G	G	G	G	G	G	G	G	G	G	G	G	G	G	G	G	G	G	G	G	G	G	G	G	G	G	G	G	G	G	G	G
AC454v3c36932_465	G/A	5	26.127	+	NA	NA	NA	NA	NA	NA	R	G	R	R	R	R	R	R	G	R	R	R	G	R	A	R	R	G	R	R	R	R	G	A	A	A	R	R	G	G	G	G	R	R	G	R	G	G	G
AC454v3c6283_1039	G/A	5	26.127	+	NA	NA	NA	NA	NA	NA	R	R	G	G	G	R	R	R	G	G	R	R	R	R	R	R	R	R	R	R	R	R	R	G	G	G	R	G	G	G	G	R	N	G	R	R	G	R	R
CCallv2c15227_155	C/A	5	26.127	+	NA	NA	NA	NA	NA	NA	C	C	C	M	C	C	C	C	C	C	C	C	C	C	N	C	C	C	C	C	C	C	C	M	N	C	C	C	C	C	C	C	C	C	C	C	C	C	C
CCallv2c2467_221	A/G	5	26.127	+	NA	NA	NA	NA	NA	NA	A	A	A	A	A	A	A	A	A	A	A	A	A	A	A	A	A	A	A	A	A	A	A	A	A	A	A	A	A	A	A	A	A	A	A	A	A	A	A
AC454v3c21579_285	A/G	5	26.287	+	NA	NA	NA	NA	NA	NA	A	A	A	A	A	A	A	A	A	A	A	A	A	A	A	A	A	A	A	A	A	A	A	A	A	A	A	A	A	A	A	A	A	A	A	A	A	A	A
AC454v3c21579_448	G/A	5	26.287	+	NA	NA	NA	NA	NA	NA	R	R	R	R	R	R	R	A	G	R	R	A	A	A	R	R	R	R	R	R	R	G	A	R	G	R	G	R	A	R	R	R	R	R	G	R	R	R	R
CCallv2c2916_540	G/A	5	26.287	+	NA	NA	NA	NA	NA	NA	G	G	G	G	G	G	G	G	G	G	G	G	G	G	G	G	G	G	G	G	G	G	G	G	G	G	G	G	G	G	G	G	G	G	G	G	G	G	G
CCallv2c38890_101	G/A	5	26.287	+	NA	NA	NA	NA	NA	NA	G	G	G	G	G	G	G	G	G	G	G	G	G	G	G	G	G	G	G	G	G	G	G	G	G	G	G	G	G	G	G	G	G	G	G	G	G	G	G
CCallv2c38890_373	A/G	5	26.287	+	NA	NA	NA	NA	NA	NA	A	A	A	A	A	A	A	A	A	A	A	A	A	A	A	A	A	A	A	A	A	A	A	A	A	A	A	A	A	A	A	A	A	A	A	A	A	A	A
AC454v3c17636_64	G/A	5	26.295	+	NA	NA	NA	NA	NA	NA	N	N	N	N	N	N	N	N	N	N	N	N	N	N	N	N	N	N	N	N	N	N	N	N	N	N	N	N	N	N	N	N	N	N	N	N	N	N	N
AC454v3c20133_238	G/A	5	26.588	+	NA	NA	NA	NA	NA	NA	R	R	G	G	G	G	G	G	G	R	G	G	G	G	G	G	G	R	G	G	G	G	G	G	G	G	G	G	G	R	R	R	G	G	R	G	G	R	G
AC454v3c21286_1186	A/T	5	26.588	+	NA	NA	NA	NA	NA	NA	T	W	W	W	W	W	W	W	W	A	W	W	A	W	T	A	W	W	W	W	W	A	A	W	A	W	W	W	W	W	A	W	A	W	T	W	W	A	A
AC454v3c21286_1271	G/A	5	26.588	+	NA	NA	NA	NA	NA	NA	G	G	G	G	G	G	G	G	G	G	G	G	G	G	G	G	G	G	G	G	G	G	G	G	G	G	G	G	G	G	G	G	G	G	G	G	G	G	G
AC454v3c9372_277	G/C	5	26.588	+	NA	NA	NA	NA	NA	NA	G	G	G	G	G	G	G	G	G	G	G	G	G	G	G	G	G	G	G	G	G	G	G	G	G	G	G	G	G	G	G	G	G	G	G	G	G	G	G
CCallv2c15078_1058	G/A	5	26.588	+	NA	NA	NA	NA	NA	NA	G	G	G	G	G	G	G	G	G	G	G	G	G	R	G	R	G	G	G	G	G	G	G	G	G	G	G	G	G	G	G	G	G	G	G	G	G	G	G
CCallv2c15078_547	G/A	5	26.588	+	NA	NA	NA	NA	NA	NA	G	G	G	G	G	G	G	G	G	G	G	G	G	G	G	G	G	G	G	G	G	G	G	G	G	G	G	G	G	G	G	G	G	G	G	G	G	G	G
CCallv2c15078_837	G/A	5	26.588	+	NA	NA	NA	NA	NA	NA	G	G	G	R	R	G	G	G	G	G	G	G	G	G	R	G	G	G	G	G	G	G	G	R	G	R	G	G	G	G	G	G	G	G	G	G	G	G	G
CCallv2c16333_87	G/A	5	26.588	+	NA	NA	NA	NA	NA	NA	G	N	G	G	G	G	G	N	G	G	G	G	G	R	G	G	G	G	G	G	G	G	G	G	G	G	G	G	G	G	G	G	G	G	G	G	G	G	G
CCallv2c17492_241	G/C	5	26.588	+	NA	NA	NA	NA	NA	NA	G	G	G	S	S	G	G	G	G	G	G	G	G	G	G	G	G	G	G	G	G	G	G	G	G	S	G	G	G	G	N	G	G	N	G	N	G	N	G
CCallv2c44856_516	G/A	5	26.588	+	NA	NA	NA	NA	NA	NA	G	G	G	R	R	G	G	G	G	G	G	G	G	G	R	G	G	G	G	G	G	R	G	R	R	R	G	G	G	G	G	G	G	G	G	G	G	G	G
CCallv2c6223_361	G/A	5	26.588	+	NA	NA	NA	NA	NA	NA	N	G	G	G	G	G	G	G	G	N	G	G	G	G	G	G	G	N	G	G	G	N	G	G	N	G	G	N	N	G	G	N	G	N	G	N	N	G	G
CCallv2c8764_1107	A/G	5	26.588	+	NA	NA	NA	NA	NA	NA	A	A	A	A	A	A	A	A	A	A	A	A	A	A	A	A	A	A	A	A	A	A	A	A	A	A	A	A	A	A	A	A	A	A	A	A	A	A	A
AC454v3c41369_1815	A/G	5	26.601	+	NA	NA	NA	NA	NA	NA	A	A	N	R	N	N	N	R	A	N	N	N	A	R	N	A	N	A	N	N	N	N	A	N	N	N	N	A	N	N	A	A	N	A	N	N	N	A	A
CCallv2c5937_1115	C/G	5	26.601	+	NA	NA	NA	NA	NA	NA	C	C	C	S	S	C	C	C	C	C	C	C	C	C	S	C	C	C	C	C	C	C	C	N	C	S	C	C	C	C	C	C	C	C	C	C	C	C	C
CCallv2c5937_705	A/G	5	26.601	+	NA	NA	NA	NA	NA	NA	A	R	N	N	A	A	A	N	N	A	N	N	N	R	A	R	A	A	N	A	A	A	A	N	A	A	N	A	A	A	A	A	A	A	N	N	A	N	A
AC454v3c32000_292	C/A	5	26.65	+	NA	NA	NA	NA	NA	NA	C	C	C	C	C	C	C	C	C	C	C	C	C	C	C	C	C	C	C	C	C	C	C	C	C	C	C	C	C	C	C	C	C	C	C	C	C	C	C
AC454v3c3757_274	G/C	5	26.65	+	NA	NA	NA	NA	NA	NA	G	G	G	G	G	G	G	G	G	G	G	N	G	G	G	G	G	G	G	G	G	G	G	G	G	G	G	G	G	G	G	G	G	G	G	G	G	G	G
AC454v3c41201_293	A/G	5	26.65	+	NA	NA	NA	NA	NA	NA	A	A	A	A	A	A	A	A	N	A	A	A	A	A	A	A	A	N	A	A	A	A	A	A	A	A	A	A	A	A	A	N	A	A	A	A	N	A	A
AC454v3c21611_294	A/T	5	26.666	+	NA	NA	NA	NA	NA	NA	A	A	A	A	A	A	A	A	A	A	A	A	A	A	A	A	A	A	A	A	A	A	A	A	A	A	A	A	A	A	A	A	A	A	A	A	A	A	A
AC454v3c21611_683	A/G	5	26.666	+	NA	NA	NA	NA	NA	NA	A	A	A	A	A	A	A	A	A	A	A	A	A	A	A	A	A	A	A	A	A	A	A	A	A	A	A	A	A	A	A	A	A	A	A	A	A	A	A
CCallv2c30138_2174	G/A	5	26.666	+	NA	NA	NA	NA	NA	NA	G	G	G	G	G	G	G	G	G	G	G	G	R	G	G	G	G	G	G	G	G	G	G	G	G	G	G	G	G	G	G	G	G	G	G	G	G	G	G
CCallv2c3438_444	A/C	5	26.666	+	NA	NA	NA	NA	NA	NA	A	A	A	A	A	A	A	A	A	A	A	A	A	A	A	A	A	A	A	A	A	A	A	A	A	A	A	A	A	A	A	A	A	A	A	A	A	A	A
CCallv2c3438_480	G/A	5	26.666	+	NA	NA	NA	NA	NA	NA	N	N	N	N	N	N	N	N	N	N	N	N	N	N	N	N	N	N	N	N	N	N	N	N	N	N	N	N	N	N	N	N	N	N	N	N	N	N	N
CCallv2c6530_515	A/G	5	26.666	+	NA	NA	NA	NA	NA	NA	A	A	A	R	R	A	A	A	A	A	A	A	A	A	R	A	A	A	A	A	A	A	A	R	A	R	A	A	A	A	A	A	A	A	A	A	A	A	A
AC454v3c31461_1363	G/C	5	26.769	+	NA	NA	NA	NA	NA	NA	G	G	G	G	G	G	G	G	G	G	G	G	G	G	G	G	G	G	G	G	G	G	G	G	G	G	G	G	G	G	G	G	G	G	G	G	G	G	G
AC454v3c31759_522	T/A	5	26.769	+	NA	NA	NA	NA	NA	NA	W	W	T	T	W	T	W	N	T	T	W	W	T	W	N	N	T	W	T	T	T	N	N	T	N	W	N	N	T	N	T	T	T	N	T	W	W	T	N
CCallv2c17830_422	G/A	5	26.769	+	NA	NA	NA	NA	NA	NA	G	G	G	G	G	G	G	G	G	G	G	G	G	G	G	G	G	G	G	G	G	G	G	G	G	G	G	G	G	G	G	G	G	G	G	G	G	G	G
CCallv2c17830_625	G/A	5	26.769	+	NA	NA	NA	NA	NA	NA	G	G	G	R	R	G	G	G	G	G	G	G	G	G	R	G	G	G	G	G	G	G	G	R	G	R	G	G	G	G	G	G	G	G	G	G	G	G	G
CCallv2c3146_891	A/G	5	26.769	+	NA	NA	NA	NA	NA	NA	A	A	A	A	A	A	A	A	A	A	A	A	A	A	A	A	A	A	A	A	A	A	A	A	A	A	A	A	A	A	A	A	A	A	A	A	A	A	A
CCallv2c3146_1077	T/A	5	26.769	+	NA	NA	NA	NA	NA	NA	N	N	N	N	N	N	N	N	N	N	N	N	N	N	N	N	N	N	N	N	N	N	N	N	N	N	N	N	N	N	N	N	N	N	N	N	N	N	N
CCallv2c3146_1788	G/A	5	26.769	+	NA	NA	NA	NA	NA	NA	N	N	N	N	N	N	N	N	N	N	N	N	N	N	N	N	N	N	N	N	N	N	N	N	N	N	N	N	N	N	N	N	N	N	N	N	N	N	N
CCallv2c41074_370	C/A	5	26.769	+	NA	NA	NA	NA	NA	NA	C	C	C	C	C	C	C	C	C	C	C	C	C	C	C	C	C	C	C	C	C	C	C	C	C	C	C	C	C	C	C	C	C	C	C	C	C	C	C
CCallv2c41074_949	A/G	5	26.769	+	NA	NA	NA	NA	NA	NA	A	A	R	A	A	A	A	A	A	R	A	A	A	A	A	A	A	A	A	A	A	A	A	A	A	A	R	G	A	A	A	A	R	G	R	A	A	A	A
CCallv2c41362_1853	C/A	5	26.769	+	NA	NA	NA	NA	NA	NA	C	C	C	C	N	C	C	C	C	C	C	C	C	C	C	C	C	C	C	C	C	C	C	C	C	N	C	C	C	C	C	C	C	C	C	C	C	C	C
CCallv2c44752_1761	T/A	5	26.769	+	NA	NA	NA	NA	NA	NA	N	N	N	N	N	N	N	N	N	N	N	N	N	W	N	N	N	N	N	N	N	N	N	N	N	N	N	N	N	N	N	N	N	N	N	N	N	N	N
AC454v3c26661_408	A/T	5	26.802	+	NA	NA	NA	NA	NA	NA	A	A	A	A	A	A	A	A	A	A	A	A	A	A	A	A	A	A	A	A	N	A	A	A	A	A	A	A	A	A	A	A	A	A	A	A	A	A	A
CCallv2c14345_441	A/T	5	26.802	+	NA	NA	NA	NA	NA	NA	A	A	W	A	A	A	A	A	W	A	A	A	A	A	A	A	A	A	A	A	A	A	A	A	A	A	W	A	A	A	A	A	W	A	A	A	A	A	A
CCallv2c2355_857	A/G	5	26.814	+	NA	NA	NA	NA	NA	NA	A	A	A	A	A	A	A	A	A	A	A	A	A	A	A	A	A	A	A	A	A	A	A	A	A	A	A	A	A	A	A	A	A	A	A	A	A	A	A
AC454v3c40977_223	A/G	5	26.915	+	NA	NA	NA	NA	NA	NA	A	A	A	A	A	A	A	A	A	A	A	A	A	A	A	A	A	A	A	A	A	A	A	A	A	A	A	A	A	A	A	A	A	A	A	A	A	A	A
CCallv2c5989_2969	G/A	5	26.915	+	NA	NA	NA	NA	NA	NA	G	G	G	G	G	G	G	G	G	G	G	G	N	G	G	G	G	G	G	G	G	G	G	G	G	G	G	G	G	G	G	G	G	G	G	G	G	G	G
CCallv2c5989_439	A/C	5	26.915	+	NA	NA	NA	NA	NA	NA	A	A	A	A	A	A	A	A	A	A	A	A	A	A	A	A	A	A	A	A	A	A	A	A	A	A	A	A	A	A	A	A	A	A	A	A	A	A	A
CCallv2c5989_497	A/G	5	26.915	+	NA	NA	NA	NA	NA	NA	A	A	A	A	A	A	A	A	A	A	A	A	A	A	A	A	A	A	A	A	A	A	A	A	A	A	A	A	A	A	A	A	A	A	A	A	A	A	A
CCallv2c7550_155	C/A	5	27.15	+	NA	NA	NA	NA	NA	NA	C	C	C	C	C	C	C	C	C	C	C	C	C	C	C	C	C	C	C	C	C	C	C	C	C	C	C	C	C	C	C	C	C	C	C	C	C	C	C
CCallv2c7550_650	G/A	5	27.15	+	NA	NA	NA	NA	NA	NA	G	G	G	R	R	G	G	G	G	G	G	G	G	G	R	G	G	G	G	G	G	G	G	R	G	R	G	G	G	G	G	G	G	G	G	G	G	G	G
AC454v3c6498_872	G/A	5	27.417	+	NA	NA	NA	NA	NA	NA	G	G	G	R	G	R	G	R	G	R	G	R	G	R	G	G	G	G	R	R	G	G	G	G	G	G	G	G	G	G	G	G	G	G	R	R	G	G	G
CCallv2c39000_1745	A/G	5	27.417	+	NA	NA	NA	NA	NA	NA	A	A	A	R	R	A	A	A	A	A	A	A	A	A	R	A	A	A	A	A	A	A	A	R	A	R	A	A	A	A	A	A	A	A	A	A	A	A	A
CCallv2c39000_561	T/A	5	27.417	+	NA	NA	NA	NA	NA	NA	N	N	N	N	N	N	N	N	N	N	N	N	N	N	N	N	N	N	N	N	N	N	N	N	N	N	N	N	N	N	N	N	N	N	N	N	N	N	N
AC454v3c13374_746	A/C	5	27.502	+	NA	NA	NA	NA	NA	NA	M	C	M	M	C	M	A	C	M	M	M	A	C	M	M	M	M	M	A	A	M	C	A	M	M	M	M	A	M	A	M	M	M	A	A	M	M	A	M
AC454v3c32250_996	A/G	5	27.502	+	NA	NA	NA	NA	NA	NA	A	A	A	A	A	A	A	A	A	A	A	A	A	N	A	A	A	A	A	A	A	A	A	A	A	A	A	A	A	A	A	A	A	A	A	A	A	A	A
AC454v3c37049_812	A/G	5	27.502	+	NA	NA	NA	NA	NA	NA	R	G	R	R	A	R	A	R	R	G	R	R	R	R	A	A	A	A	R	R	A	R	G	A	R	A	R	R	R	R	R	A	R	R	A	R	A	R	G
AC454v3c37049_849	A/G	5	27.502	+	NA	NA	NA	NA	NA	NA	A	A	A	A	A	A	A	A	A	A	A	A	A	A	A	A	A	A	A	A	A	A	A	A	A	A	A	A	A	A	A	A	A	A	A	A	A	A	A
AC454v3c37049_898	A/G	5	27.502	+	NA	NA	NA	NA	NA	NA	A	A	A	A	A	A	A	A	A	A	A	A	A	A	A	A	A	A	A	A	A	A	A	A	A	A	A	A	A	A	A	A	A	A	A	A	A	A	A
CCallv2c18947_1305	C/A	5	27.502	+	NA	NA	NA	NA	NA	NA	C	C	C	C	C	C	C	C	C	C	C	C	C	N	C	C	C	C	C	C	C	C	C	C	C	C	C	C	C	C	C	C	C	C	C	C	C	C	C
CCallv2c18947_1461	G/A	5	27.502	+	NA	NA	NA	NA	NA	NA	G	G	G	R	R	G	G	G	G	G	G	G	G	G	R	G	G	G	G	G	G	G	G	R	G	R	G	G	G	G	G	G	G	G	G	G	G	G	G
CCallv2c18947_162	G/A	5	27.502	+	NA	NA	NA	NA	NA	NA	G	G	G	G	G	G	G	G	G	G	G	G	G	N	G	N	G	G	G	G	G	G	G	G	G	G	G	G	G	G	G	G	G	G	G	G	G	G	G
CCallv2c18947_1653	G/A	5	27.502	+	NA	NA	NA	NA	NA	NA	G	G	G	G	G	G	G	G	G	G	G	G	G	G	G	G	G	G	G	G	G	G	G	G	G	G	G	G	G	G	G	G	G	G	G	G	G	G	G
CCallv2c22155_1300	A/T	5	27.502	+	NA	NA	NA	NA	NA	NA	N	N	N	N	A	N	N	N	N	A	N	N	N	W	W	N	A	N	N	N	N	A	W	N	A	A	A	A	A	N	N	N	A	A	N	W	N	N	N
CCallv2c39239_1041	T/A	5	27.502	+	NA	NA	NA	NA	NA	NA	T	T	T	T	T	T	T	T	T	T	T	T	T	N	T	T	T	T	T	T	T	T	T	T	T	T	T	T	T	T	T	T	T	T	T	T	T	T	T
CCallv2c42257_759	G/A	5	27.502	+	NA	NA	NA	NA	NA	NA	G	G	G	G	G	G	G	G	G	G	G	G	G	G	G	G	G	G	G	G	G	G	G	G	G	G	G	G	G	G	G	G	G	G	G	G	G	G	G
CCallv2c42257_836	A/G	5	27.502	+	NA	NA	NA	NA	NA	NA	A	A	A	A	A	A	A	A	A	A	A	A	A	A	A	A	A	A	A	A	A	A	A	A	A	A	A	A	A	A	A	A	A	A	A	A	A	A	A
CCallv2c42257_975	A/C	5	27.502	+	NA	NA	NA	NA	NA	NA	A	A	A	A	A	A	A	A	A	A	A	A	A	A	A	A	A	A	A	A	A	A	A	A	A	A	A	A	A	A	A	A	A	A	A	A	A	A	A
AC454v3c2151_134	A/C	5	27.543	+	NA	NA	NA	NA	NA	NA	A	A	A	A	A	A	A	A	A	A	A	A	A	A	A	A	A	A	A	A	A	A	A	A	A	A	A	A	A	A	A	A	A	A	A	A	A	A	A
AC454v3c24187_1971	G/A	5	27.543	+	NA	NA	NA	NA	NA	NA	G	G	G	G	G	G	G	G	G	G	G	G	G	G	G	G	G	G	G	G	G	G	G	G	G	G	G	G	G	G	G	G	G	G	G	G	G	G	G
AC454v3c24187_2232	C/G	5	27.543	+	NA	NA	NA	NA	NA	NA	C	C	C	C	C	C	C	C	C	C	C	C	N	C	C	C	C	C	C	C	C	C	C	N	C	C	C	C	C	C	C	C	C	C	C	N	N	C	C
AC454v3c5369_1427	T/A	5	27.543	+	NA	NA	NA	NA	NA	NA	N	N	N	N	N	N	N	N	N	N	N	N	N	N	N	N	N	N	N	N	N	N	N	N	N	N	N	N	N	N	N	N	N	N	N	N	N	N	N
CCallv2c12097_655	G/C	5	27.543	+	NA	NA	NA	NA	NA	NA	G	G	G	G	G	G	G	G	G	G	G	G	G	G	G	G	G	G	G	G	G	G	G	G	G	G	G	G	G	G	G	G	G	G	G	G	G	G	G
CCallv2c4411_120	A/T	5	27.543	+	NA	NA	NA	NA	NA	NA	A	A	A	A	A	A	N	A	N	A	N	A	N	A	N	N	A	N	N	A	N	N	A	N	A	A	N	A	A	A	N	A	A	A	N	N	A	A	N
CCallv2c48040_516	A/C	5	27.543	+	NA	NA	NA	NA	NA	NA	A	A	A	A	A	A	A	A	A	A	A	A	A	A	A	A	A	A	A	A	A	A	A	A	A	A	A	A	A	A	A	A	A	A	A	A	A	A	A
CCallv2c7428_304	G/A	5	27.543	+	NA	NA	NA	NA	NA	NA	G	G	G	G	G	G	G	G	G	G	G	G	G	G	G	G	G	G	G	G	G	G	G	G	G	G	G	G	G	G	G	G	G	G	G	G	G	G	G
CCallv2c8956_608	A/G	5	27.543	+	NA	NA	NA	NA	NA	NA	A	A	A	A	A	A	A	A	A	A	A	A	A	A	A	A	A	A	A	A	A	A	A	A	A	A	A	A	A	A	A	A	A	A	A	A	A	A	A
CCallv2c8956_851	A/C	5	27.543	+	NA	NA	NA	NA	NA	NA	N	N	N	A	N	N	N	M	N	N	N	N	N	N	N	M	N	N	N	N	N	N	N	N	N	N	N	N	N	N	N	N	N	N	A	N	N	N	N
AC454v3c27652_432	G/A	5	28.063	+	NA	NA	NA	NA	NA	NA	R	G	G	G	G	G	N	G	G	G	G	G	G	G	G	G	G	N	G	G	G	G	G	G	G	G	G	G	G	G	G	R	G	G	R	G	G	G	G
CCallv2c40458_924	A/G	5	28.082	+	NA	NA	NA	NA	NA	NA	R	A	A	R	R	G	A	R	A	R	A	R	R	R	R	R	R	G	R	R	R	R	A	A	A	A	A	G	R	R	A	R	A	G	N	R	R	A	A
CCallv2c40480_1388	G/A	5	28.082	+	NA	NA	NA	NA	NA	NA	G	N	R	R	R	R	G	N	G	G	G	R	G	N	R	N	R	R	R	R	R	G	G	R	G	R	R	G	G	G	G	G	R	G	N	R	G	G	G
AC454v3c1122_315	T/A	5	28.109	+	NA	NA	NA	NA	NA	NA	T	T	T	T	T	T	T	T	T	T	T	T	T	N	T	T	T	T	T	T	T	T	T	T	T	T	T	T	T	T	T	T	T	T	T	T	T	T	T
CCallv2c43144_313	A/G	5	28.109	+	NA	NA	NA	NA	NA	NA	A	A	A	A	A	A	A	A	A	A	A	A	A	A	A	A	A	A	A	A	A	A	A	A	A	A	A	A	A	A	A	A	A	A	A	A	A	A	A
AC454v3c29552_279	C/A	5	28.332	+	NA	NA	NA	NA	NA	NA	M	M	M	M	C	M	C	C	C	A	M	C	C	C	M	M	M	M	C	C	M	C	C	C	C	C	M	C	C	C	C	M	M	C	C	C	C	C	C
CCallv2c9445_266	A/G	5	28.332	+	NA	NA	NA	NA	NA	NA	A	A	A	A	A	A	A	A	A	A	A	A	A	A	A	A	A	A	A	A	A	A	A	A	A	A	A	A	A	A	A	A	A	A	A	A	A	A	A
CCallv2c17378_696	G/A	5	28.462	+	NA	NA	NA	NA	NA	NA	G	G	G	R	R	G	G	G	G	G	G	G	G	G	R	G	G	G	G	G	G	G	G	R	G	R	G	G	G	G	G	G	G	G	G	G	G	G	G
CCallv2c3714_204	G/A	5	28.602	+	NA	NA	NA	NA	NA	NA	G	G	G	G	G	G	G	G	G	G	G	G	G	G	G	G	G	G	G	G	G	G	G	G	G	G	G	G	G	G	G	G	G	G	G	G	G	G	G
CCallv2c47117_1006	G/A	5	28.602	+	NA	NA	NA	NA	NA	NA	G	G	G	R	G	R	G	G	G	G	G	R	G	R	G	G	G	G	G	G	G	G	G	G	G	G	G	G	G	G	G	G	G	G	G	G	G	G	G
CCallv2c8164_525	G/A	5	28.766	+	NA	NA	NA	NA	NA	NA	N	G	G	G	R	G	G	R	R	G	G	N	G	G	G	G	G	G	G	G	N	G	R	R	N	G	G	R	G	N	G	G	N	R	G	R	G	G	R
CCallv2c2969_732	A/C	5	29.492	+	NA	NA	NA	NA	NA	NA	N	N	C	N	N	N	N	N	N	N	N	N	N	N	N	N	N	N	N	N	N	N	N	N	M	M	N	N	N	N	N	N	N	N	N	N	N	N	N
CCallv2c40567_1565	C/A	5	29.492	+	NA	NA	NA	NA	NA	NA	C	C	C	C	C	C	C	C	C	C	C	C	C	C	C	C	C	C	C	C	C	C	C	C	C	C	C	C	C	C	C	C	C	C	C	C	C	C	C
CCallv2c40567_805	A/C	5	29.492	+	NA	NA	NA	NA	NA	NA	N	N	N	N	N	N	N	N	N	N	N	N	N	N	N	N	N	M	N	N	N	N	N	N	N	N	N	N	N	N	N	N	N	N	N	N	N	N	N
AC454v3c45103_472	A/G	5	29.532	+	NA	NA	NA	NA	NA	NA	N	N	N	N	N	N	N	N	N	N	N	N	N	N	N	N	N	N	N	N	N	N	N	N	N	N	N	N	N	N	N	N	N	N	N	N	N	N	N
AC454v3c11219_274	A/C	5	29.732	+	NA	NA	NA	NA	NA	NA	N	N	N	N	N	N	N	N	N	N	N	N	N	N	N	N	N	N	N	N	N	N	N	N	N	N	N	N	N	N	N	N	N	N	N	N	N	N	N
CCallv2c18890_349	G/A	5	29.732	+	NA	NA	NA	NA	NA	NA	R	R	A	R	R	R	A	R	G	R	A	R	N	N	G	R	R	G	R	R	R	R	G	G	G	G	R	A	R	R	G	R	R	A	A	R	A	G	G
CCallv2c26794_1404	C/G	5	29.732	+	NA	NA	NA	NA	NA	NA	C	C	C	C	C	C	C	C	C	C	C	C	C	C	C	C	C	C	C	C	C	C	C	C	C	C	C	C	C	C	C	C	C	C	C	C	C	C	C
CCallv2c40128_1056	A/G	5	29.732	+	NA	NA	NA	NA	NA	NA	A	A	A	N	R	A	A	A	A	A	A	A	A	A	R	A	A	A	A	A	A	A	A	A	A	R	A	A	A	A	A	A	A	A	A	A	A	A	A
CCallv2c7802_595	G/A	5	29.732	+	NA	NA	NA	NA	NA	NA	G	G	G	G	G	G	G	G	G	G	G	G	G	G	G	G	G	G	G	G	G	G	G	G	G	G	G	G	G	G	G	G	G	G	G	G	G	G	G
AC454v3c40439_282	G/A	5	30.274	+	NA	NA	NA	NA	NA	NA	G	N	G	N	G	G	G	N	G	G	G	N	N	N	G	G	G	G	N	G	G	G	N	N	G	G	G	G	N	G	G	G	G	G	N	N	G	G	G
AC454v3c47_125	C/A	5	30.332	+	NA	NA	NA	NA	NA	NA	C	C	C	C	C	C	C	C	C	C	C	C	C	C	N	C	C	C	C	C	C	C	C	C	C	C	C	C	C	C	C	C	C	C	C	C	C	C	C
AC454v3c47_228	G/A	5	30.332	+	NA	NA	NA	NA	NA	NA	G	G	G	G	G	G	G	G	G	G	G	G	G	G	G	G	G	G	G	G	G	G	G	G	G	G	G	G	G	G	G	G	R	G	G	G	R	G	G
AC454v3c6096_985	A/G	5	30.332	+	NA	NA	NA	NA	NA	NA	A	A	A	A	A	A	A	A	A	A	A	A	A	A	A	A	A	A	A	A	A	A	A	A	A	A	A	A	A	A	A	A	A	A	A	A	A	A	A
CCallv2c30709_1126	C/A	5	30.332	+	NA	NA	NA	NA	NA	NA	C	C	C	C	C	C	C	C	C	C	C	C	C	C	C	C	C	C	C	C	C	C	C	C	C	C	C	C	C	C	C	C	C	C	C	C	C	C	C
CCallv2c43652_878	A/G	5	30.332	+	NA	NA	NA	NA	NA	NA	A	A	A	A	A	A	A	A	A	A	A	A	A	A	A	A	A	A	A	A	A	A	A	A	A	A	A	A	A	A	A	A	A	A	A	A	A	A	A
CCallv2c43652_944	G/C	5	30.332	+	NA	NA	NA	NA	NA	NA	G	G	G	G	G	G	G	G	G	G	G	G	G	G	G	G	G	G	G	G	G	G	G	G	G	G	G	G	G	G	G	G	G	G	G	G	G	G	G
CCallv2c47584_257	A/G	5	30.332	+	NA	NA	NA	NA	NA	NA	A	A	A	A	A	A	A	A	A	A	A	A	A	A	A	A	A	A	A	A	A	A	A	A	A	A	A	A	A	A	A	A	A	A	A	A	A	A	A
CCallv2c6137_453	G/A	5	30.332	+	NA	NA	NA	NA	NA	NA	G	G	G	G	G	G	G	G	G	G	G	G	G	G	G	G	G	G	G	G	G	G	G	G	G	G	G	G	G	G	G	G	G	G	G	G	G	G	G
CCallv2c19235_499	C/G	5	30.34	+	NA	NA	NA	NA	NA	NA	C	C	C	C	C	C	C	C	C	C	C	C	S	C	C	C	N	C	C	C	N	C	C	S	C	C	C	C	C	N	N	C	C	C	N	C	C	C	C
CCallv2c19235_620	G/A	5	30.34	+	NA	NA	NA	NA	NA	NA	G	R	N	A	A	N	R	N	G	G	R	N	N	R	A	G	G	G	N	N	N	N	R	R	N	A	R	G	R	R	G	G	G	G	G	N	G	G	N
CCallv2c19235_758	A/C	5	30.34	+	NA	NA	NA	NA	NA	NA	A	A	A	A	A	A	A	A	A	A	A	A	A	A	A	A	A	A	A	A	A	A	A	A	A	A	A	A	A	A	A	A	A	A	A	A	A	A	A
AC454v3c23523_106	T/A	5	30.57	+	NA	NA	NA	NA	NA	NA	T	T	T	T	T	T	T	T	T	T	T	T	T	T	T	T	T	T	T	T	T	T	T	T	T	T	T	T	T	T	T	T	T	T	T	N	T	T	T
CCallv2c9087_607	G/C	5	30.57	+	NA	NA	NA	NA	NA	NA	G	G	G	G	G	G	G	G	G	G	G	G	G	G	G	G	G	G	G	G	G	G	G	G	G	G	G	G	G	G	G	G	G	G	G	G	G	G	G
CCallv2c48018_237	G/A	5	31.07	+	NA	NA	NA	NA	NA	NA	G	N	G	N	G	G	G	R	G	G	G	G	G	R	G	N	G	G	G	G	G	G	G	G	G	G	G	G	G	G	G	G	G	G	R	G	G	G	G
AC454v3c20911_683	A/C	5	33.27	+	NA	NA	NA	NA	NA	NA	N	A	N	N	N	N	N	N	N	N	N	N	N	A	N	A	N	N	N	N	N	N	N	N	N	N	N	N	N	N	N	N	N	N	N	N	N	N	N
AC454v3c20911_720	G/A	5	33.27	+	NA	NA	NA	NA	NA	NA	G	G	R	G	R	G	G	G	G	G	G	G	G	G	G	G	G	G	G	G	G	G	G	R	G	G	R	R	G	G	G	G	G	R	G	G	G	G	G
AC454v3c16967_653	G/A	5	33.566	+	NA	NA	NA	NA	NA	NA	N	N	N	N	N	N	N	N	N	N	N	N	N	N	N	N	N	N	N	N	N	N	N	N	N	N	N	N	N	N	N	N	N	N	N	N	N	N	N
AC454v3c16967_722	A/G	5	33.566	+	NA	NA	NA	NA	NA	NA	A	N	N	N	N	N	N	N	N	A	A	A	N	A	N	R	N	R	A	A	N	A	N	N	A	N	N	N	A	A	N	A	N	N	N	N	A	N	N
AC454v3c6559_533	G/A	5	33.832	+	NA	NA	NA	NA	NA	NA	G	G	G	G	R	G	G	G	G	G	G	G	G	G	G	G	G	G	G	G	G	G	G	R	G	G	G	R	G	G	G	G	G	R	G	G	G	G	G
AC454v3c8965_218	G/A	5	33.832	+	NA	NA	NA	NA	NA	NA	G	G	G	G	G	G	G	G	G	G	G	G	G	G	G	N	G	N	G	G	G	G	G	G	G	G	G	G	G	G	G	G	G	G	G	G	G	G	G
CCallv2c11676_1451	G/A	5	33.832	+	NA	NA	NA	NA	NA	NA	G	G	G	G	G	G	G	G	G	G	G	G	G	G	G	G	G	G	G	G	G	G	G	G	G	G	G	G	G	G	G	G	G	G	G	G	G	G	G
CCallv2c1364_866	G/A	5	33.832	+	NA	NA	NA	NA	NA	NA	G	G	G	G	G	G	G	G	G	G	G	G	G	G	G	G	G	G	G	G	G	G	G	G	G	G	G	G	G	G	G	G	G	G	G	G	G	G	G
CCallv2c45206_468	G/A	5	33.832	+	NA	NA	NA	NA	NA	NA	G	G	G	G	G	G	G	G	G	G	G	G	G	G	G	G	G	G	G	G	G	G	G	G	G	G	G	G	G	G	G	G	G	G	G	G	G	G	G
AC454v3c10163_356	A/C	5	34.13	+	NA	NA	NA	NA	NA	NA	A	A	A	A	A	A	A	A	A	A	A	M	M	M	A	A	A	A	A	A	A	A	A	A	A	A	A	A	A	A	A	A	A	A	A	M	A	A	A
CCallv2c8687_1741	G/A	5	37.332	+	NA	NA	NA	NA	NA	NA	G	G	G	G	G	G	G	G	G	G	G	G	G	G	G	G	G	G	G	G	G	G	G	G	G	G	G	G	G	G	G	G	G	G	G	G	G	G	G
CCallv2c8687_290	G/A	5	37.332	+	NA	NA	NA	NA	NA	NA	N	G	G	G	G	G	G	G	G	G	N	G	G	G	G	G	G	G	G	G	G	G	N	N	N	G	G	G	G	G	N	N	G	G	G	G	N	G	N
CCallv2c8687_341	G/A	5	37.332	+	NA	NA	NA	NA	NA	NA	G	G	G	G	G	G	G	G	G	G	G	G	G	G	G	G	G	G	G	G	G	G	G	G	G	G	G	G	G	G	G	G	G	G	G	G	G	G	G
CCallv2c8687_626	A/G	5	37.332	+	NA	NA	NA	NA	NA	NA	A	A	A	A	A	A	A	A	A	A	A	A	A	N	A	A	A	A	A	A	A	A	A	A	A	A	A	A	A	A	A	A	A	A	A	A	A	A	A
CCallv2c8687_878	G/A	5	37.332	+	NA	NA	NA	NA	NA	NA	G	G	G	R	G	G	G	G	G	G	G	G	G	G	R	G	G	G	G	G	G	G	G	G	G	R	G	G	G	G	G	G	G	G	G	G	G	G	G
AC454v3c6332_786	G/A	5	38.515	+	NA	NA	NA	NA	NA	NA	G	R	G	G	G	G	R	G	G	G	G	G	R	G	G	G	G	G	G	G	G	G	G	G	G	G	G	G	G	G	G	G	G	G	G	G	G	G	G
CCallv2c20264_1147	A/G	5	38.515	+	NA	NA	NA	NA	NA	NA	A	A	A	A	A	A	A	A	A	A	A	A	A	A	A	A	A	A	A	A	A	A	A	A	A	A	A	A	A	A	A	A	A	A	A	A	A	A	A
CCallv2c42908_1562	A/G	5	38.636	+	NA	NA	NA	NA	NA	NA	A	A	A	A	A	A	A	A	A	A	A	A	A	A	A	A	A	A	A	A	A	A	A	A	A	A	A	A	A	A	A	A	A	A	A	A	A	A	A
CCallv2c39748_933	G/A	5	38.645	+	NA	NA	NA	NA	NA	NA	G	G	G	R	G	G	G	G	G	G	G	G	G	G	R	G	G	G	G	G	G	G	G	G	G	R	G	G	G	G	G	G	G	G	G	G	G	G	G
CCallv2c280_345	G/A	5	42.139	+	NA	NA	NA	NA	NA	NA	G	G	G	R	G	G	G	G	G	G	G	G	G	G	R	G	G	G	G	G	G	G	G	G	G	R	G	G	G	G	G	G	G	G	G	G	G	G	G
AC454v3c44671_2300	G/A	5	43.168	+	NA	NA	NA	NA	NA	NA	R	G	R	G	G	R	R	G	R	R	R	R	R	A	N	G	G	G	G	G	G	G	G	G	G	G	G	R	G	G	G	R	R	R	R	R	G	R	G
AC454v3c7881_91	T/A	5	43.168	+	NA	NA	NA	NA	NA	NA	T	W	A	N	A	W	W	W	W	T	A	W	W	W	A	W	T	W	W	W	A	W	W	W	A	T	A	A	W	W	W	T	A	A	W	W	W	A	T
AC454v3c4726_134	A/G	5	44.797	+	NA	NA	NA	NA	NA	NA	A	A	A	A	A	A	A	A	A	A	A	A	A	A	A	A	A	A	A	A	A	A	A	A	A	A	A	A	A	A	A	A	A	A	A	A	A	A	A
AC454v3c10503_958	G/A	5	45.151	+	NA	NA	NA	NA	NA	NA	N	G	N	N	N	N	N	N	N	N	N	N	G	N	N	N	N	N	N	N	N	N	N	N	N	N	N	N	N	N	N	N	N	N	G	N	N	N	N
CCallv2c3617_1410	G/A	5	45.151	+	NA	NA	NA	NA	NA	NA	G	G	G	G	G	G	G	G	G	G	G	G	G	G	G	G	G	G	G	G	G	G	G	G	G	G	G	G	G	G	G	G	G	G	G	G	G	G	G
CCallv2c3617_692	A/G	5	45.151	+	NA	NA	NA	NA	NA	NA	A	A	A	A	A	A	A	A	A	A	A	A	A	N	A	A	A	A	A	A	A	A	A	A	A	A	A	A	A	A	A	A	A	A	A	A	A	A	A
AC454v3c37734_113	A/G	5	46.179	+	NA	NA	NA	NA	NA	NA	A	A	A	A	R	R	R	A	A	A	R	R	R	R	A	A	R	A	A	A	R	R	A	R	R	R	A	A	A	A	A	A	A	A	R	R	R	A	A
CCallv2c39375_512	G/A	5	46.179	+	NA	NA	NA	NA	NA	NA	G	G	G	G	G	G	G	G	G	G	G	G	G	G	G	G	G	G	G	G	G	G	G	G	G	G	G	G	G	G	G	G	G	G	G	G	G	G	G
CCallv2c18357_644	G/A	5	50.198	+	NA	NA	NA	NA	NA	NA	G	G	G	G	G	G	G	G	G	G	G	G	G	G	G	G	G	G	G	G	G	G	G	G	G	G	G	G	G	G	G	G	G	G	G	G	G	G	G
CCallv2c41543_282	A/C	5	50.198	+	NA	NA	NA	NA	NA	NA	A	A	A	M	A	A	A	A	A	A	A	A	A	A	A	A	A	A	A	A	A	A	A	A	A	A	A	A	A	A	A	A	A	A	A	A	A	A	A
CCallv2c13830_1287	A/C	5	56.09	+	NA	NA	NA	NA	NA	NA	A	N	N	N	N	A	A	N	A	A	N	N	N	N	N	N	N	A	N	N	N	N	A	N	A	A	N	A	A	A	N	A	N	A	A	N	A	N	A
AC454v3c20404_1654	G/A	5	56.584	+	NA	NA	NA	NA	NA	NA	G	G	R	G	R	G	G	G	R	G	G	G	G	G	G	G	G	G	G	G	G	G	R	R	G	G	R	R	G	G	G	G	R	R	G	G	G	G	R
CCallv2c250_1330	G/A	5	56.584	+	NA	NA	NA	NA	NA	NA	G	G	G	G	G	G	G	G	G	G	G	G	G	G	G	G	G	G	G	G	G	G	G	G	G	G	G	G	G	G	G	G	G	G	G	G	G	G	G
CCallv2c250_937	A/G	5	56.584	+	NA	NA	NA	NA	NA	NA	A	A	A	A	A	A	A	A	A	A	A	A	A	A	A	A	A	A	A	A	A	A	A	A	A	A	A	A	A	A	A	A	A	A	A	A	A	A	A
AC454v3c26051_150	G/A	6	0	+	NA	NA	NA	NA	NA	NA	G	G	G	G	G	G	G	G	G	G	G	G	G	N	G	G	G	G	G	G	G	G	G	G	G	G	G	G	G	G	G	G	G	G	G	G	G	G	G
CCallv2c24859_241	C/A	6	0	+	NA	NA	NA	NA	NA	NA	C	C	C	C	C	C	C	C	C	C	C	C	C	C	C	C	C	C	C	C	C	C	C	C	C	C	C	C	C	C	C	C	C	C	C	C	C	C	C
CCallv2c24859_81	G/A	6	0	+	NA	NA	NA	NA	NA	NA	G	G	G	G	G	G	G	G	G	G	G	G	G	G	G	G	G	G	G	G	G	G	G	G	G	G	G	G	G	G	G	G	G	G	N	G	G	G	G
CCallv2c38981_480	A/G	6	0	+	NA	NA	NA	NA	NA	NA	A	A	A	A	A	A	A	A	A	A	A	A	A	A	A	A	A	A	A	A	A	A	A	A	A	A	A	A	A	A	A	A	A	A	A	A	A	A	A
CCallv2c9205_1180	G/A	6	0	+	NA	NA	NA	NA	NA	NA	G	G	G	G	G	G	G	G	G	G	G	G	G	G	G	G	G	G	G	G	G	G	G	G	G	G	G	G	G	G	G	G	G	G	G	G	G	G	G
CCallv2c9205_706	A/G	6	0	+	NA	NA	NA	NA	NA	NA	A	A	A	A	A	A	A	A	A	A	A	A	A	A	A	A	A	A	A	A	A	A	A	A	A	A	A	A	A	A	A	A	A	A	A	A	A	A	A
AC454v3c13453_615	C/A	6	1.75	+	NA	NA	NA	NA	NA	NA	M	M	M	M	M	C	M	N	M	M	M	M	M	N	M	C	C	M	M	M	M	M	C	M	M	M	M	M	C	C	M	C	C	M	N	M	M	M	C
AC454v3c13467_236	C/A	6	1.75	+	NA	NA	NA	NA	NA	NA	C	C	C	C	C	C	C	C	C	C	C	C	C	C	C	C	C	C	C	C	C	C	C	C	C	C	C	C	C	C	C	C	C	C	C	C	C	C	C
AC454v3c2934_271	C/G	6	1.75	+	NA	NA	NA	NA	NA	NA	N	N	C	C	N	N	N	N	N	N	N	N	S	C	N	S	N	S	N	N	N	C	C	N	N	N	N	N	S	N	N	N	C	N	N	N	N	C	N
AC454v3c2934_435	G/A	6	1.75	+	NA	NA	NA	NA	NA	NA	R	R	G	G	G	G	G	R	G	G	R	G	R	G	R	R	A	R	R	R	R	R	R	G	G	G	R	R	R	R	G	A	A	R	G	R	G	R	A
CCallv2c47382_320	A/C	6	1.75	+	NA	NA	NA	NA	NA	NA	A	A	A	A	A	A	A	A	A	A	A	A	A	A	A	A	A	A	A	A	A	A	A	A	A	A	A	A	A	M	A	A	A	A	A	A	A	A	A
AC454v3c11547_195	C/A	6	4.022	+	NA	NA	NA	NA	NA	NA	M	C	M	C	M	M	C	C	C	C	M	C	C	C	C	M	M	M	C	C	M	M	C	C	C	C	M	C	C	C	C	M	M	C	C	C	C	M	C
CCallv2c41889_372	G/A	6	4.022	+	NA	NA	NA	NA	NA	NA	G	G	G	G	G	G	G	G	G	G	G	G	G	G	G	R	G	G	G	G	G	G	G	G	G	G	G	G	G	R	G	G	G	G	G	G	G	G	G
CCallv2c464_73	A/G	6	4.022	+	NA	NA	NA	NA	NA	NA	N	N	N	N	N	N	N	N	N	N	N	N	N	N	N	N	N	N	N	N	N	N	N	N	N	N	N	N	N	N	N	N	N	N	N	N	N	N	N
CCallv2c7799_456	G/A	6	4.022	+	NA	NA	NA	NA	NA	NA	G	G	G	G	G	G	G	G	G	G	G	G	G	G	G	G	G	G	G	G	G	G	G	G	G	G	G	G	G	G	G	G	G	G	G	G	G	G	G
AC454v3c17823_651	G/A	6	5.022	+	NA	NA	NA	NA	NA	NA	R	R	R	A	R	G	A	A	A	A	G	A	R	A	R	R	R	R	A	A	R	R	A	A	R	A	G	A	R	G	R	R	R	A	A	A	A	G	A
CCallv2c26739_788	A/G	6	5.022	+	NA	NA	NA	NA	NA	NA	A	A	A	A	A	A	A	A	A	A	A	A	A	A	A	A	A	A	A	A	A	A	A	A	A	A	A	A	A	A	A	A	A	A	A	A	A	A	A
CCallv2c46175_508	T/A	6	5.022	+	NA	NA	NA	NA	NA	NA	T	T	T	T	T	T	T	T	T	T	T	T	T	T	T	T	T	T	T	T	T	T	T	T	T	T	T	T	T	W	T	T	T	T	T	T	T	T	T
AC454v3c20348_331	A/G	6	5.537	+	NA	NA	NA	NA	NA	NA	A	A	A	A	A	A	N	A	A	A	A	A	A	A	A	A	A	A	A	A	A	N	A	A	A	A	A	A	A	A	A	A	N	A	A	A	A	A	A
AC454v3c20348_517	G/A	6	5.537	+	NA	NA	NA	NA	NA	NA	G	G	G	G	G	G	G	G	G	G	G	G	G	G	G	G	G	G	G	G	G	G	G	G	G	G	G	G	G	G	G	G	G	G	G	G	G	G	G
AC454v3c20348_613	G/A	6	5.537	+	NA	NA	NA	NA	NA	NA	N	G	G	G	N	N	G	G	G	G	G	G	G	G	N	G	N	G	G	N	N	N	N	G	N	N	G	N	N	N	G	N	N	N	G	N	G	G	G
AC454v3c20348_862	G/A	6	5.537	+	NA	NA	NA	NA	NA	NA	R	R	R	G	G	G	R	G	R	G	R	G	R	G	R	R	R	R	G	G	R	R	R	R	G	R	R	R	G	R	R	R	G	R	G	G	R	R	G
AC454v3c6324_175	A/C	6	5.537	+	NA	NA	NA	NA	NA	NA	A	M	A	A	A	A	A	A	A	A	M	A	M	A	A	A	A	A	A	A	A	A	A	A	A	A	M	A	A	A	M	A	A	A	A	A	A	M	A
AC454v3c6324_301	G/A	6	5.537	+	NA	NA	NA	NA	NA	NA	G	R	G	R	G	G	G	R	G	R	R	G	R	G	A	G	G	G	R	R	G	G	R	G	G	G	R	R	G	R	R	G	G	R	G	R	G	R	R
AC454v3c6324_373	A/T	6	5.537	+	NA	NA	NA	NA	NA	NA	N	N	N	N	N	N	N	N	N	N	N	N	N	N	N	N	N	N	N	N	N	N	N	N	N	N	N	N	N	N	N	N	N	N	N	N	N	N	N
AC454v3c6324_511	T/A	6	5.537	+	NA	NA	NA	NA	NA	NA	T	W	T	T	T	T	T	T	T	T	W	T	W	T	T	T	T	T	T	T	T	T	T	T	T	T	W	T	T	T	W	T	T	T	T	T	T	W	T
AC454v3c6324_601	A/G	6	5.537	+	NA	NA	NA	NA	NA	NA	R	A	N	N	R	R	N	N	N	N	A	R	A	N	N	N	R	N	N	R	R	R	R	N	R	R	A	R	R	N	A	R	R	R	N	N	R	A	N
CCallv2c656_1123	A/G	6	5.537	+	NA	NA	NA	NA	NA	NA	A	A	A	A	A	A	A	A	A	A	A	A	A	A	A	A	A	A	A	A	A	A	A	A	A	A	A	A	A	A	A	A	A	A	A	A	A	A	A
CCallv2c656_1411	G/A	6	5.537	+	NA	NA	NA	NA	NA	NA	G	G	G	R	G	G	G	R	G	R	G	G	G	G	R	G	G	G	R	R	G	G	R	G	G	G	G	G	G	G	G	G	G	G	G	R	G	G	R
CCallv2c656_1758	A/C	6	5.537	+	NA	NA	NA	NA	NA	NA	A	A	A	A	A	A	A	A	A	A	A	A	A	A	A	A	A	A	A	A	A	A	A	A	A	A	A	A	A	A	A	A	A	A	A	A	A	A	A
AC454v3c22642_385	G/A	6	6.214	+	NA	NA	NA	NA	NA	NA	G	G	G	G	G	G	R	R	G	G	G	G	G	R	R	R	G	G	R	R	G	G	R	G	G	G	G	R	R	R	G	G	G	R	A	R	G	G	A
AC454v3c25784_208	A/G	6	6.437	+	NA	NA	NA	NA	NA	NA	A	R	R	R	R	A	R	A	R	R	A	R	R	R	A	A	A	A	A	A	A	A	A	R	R	R	A	A	A	A	R	A	A	A	R	A	R	A	A
CCallv2c11150_709	A/G	6	6.437	+	NA	NA	NA	NA	NA	NA	N	N	N	N	N	N	N	N	N	N	N	N	N	N	N	N	N	N	N	N	N	N	N	N	N	N	N	N	N	N	N	N	N	N	N	N	N	N	N
CCallv2c9933_1463	A/C	6	6.437	+	NA	NA	NA	NA	NA	NA	A	A	A	A	A	A	A	A	A	A	A	A	A	A	A	A	A	A	A	A	A	A	A	A	A	A	A	A	A	A	A	A	A	A	A	A	A	A	A
AC454v3c16358_853	A/G	6	6.441	+	NA	NA	NA	NA	NA	NA	N	N	A	A	N	A	N	N	A	A	N	N	N	N	R	N	A	N	N	N	A	N	N	N	A	N	N	N	A	N	N	N	R	R	A	N	A	N	N
CCallv2c5773_1061	T/A	6	6.441	+	NA	NA	NA	NA	NA	NA	N	N	N	N	N	N	N	N	N	N	N	N	N	N	N	A	N	N	N	N	N	N	N	N	N	N	N	N	N	T	N	N	N	N	A	N	N	N	N
CCallv2c5773_1814	C/A	6	6.441	+	NA	NA	NA	NA	NA	NA	C	C	C	C	C	C	C	C	C	C	C	C	C	C	C	C	C	C	C	C	C	C	C	C	C	C	C	C	C	M	C	C	C	C	C	C	C	C	C
AC454v3c3537_386	G/A	6	6.941	+	NA	NA	NA	NA	NA	NA	G	G	G	G	G	G	G	G	G	G	G	G	G	G	G	N	G	N	G	G	G	G	G	G	G	G	G	G	G	G	G	G	G	G	G	G	G	G	G
CCallv2c10297_61	C/G	6	6.941	+	NA	NA	NA	NA	NA	NA	N	N	N	N	N	N	N	N	N	N	N	N	N	N	N	N	N	N	N	N	N	N	N	N	N	N	N	N	N	N	N	N	N	N	N	N	N	N	N
CCallv2c45081_3696	A/G	6	6.941	+	NA	NA	NA	NA	NA	NA	A	A	A	A	A	A	A	A	A	A	A	A	A	A	A	A	A	A	A	A	A	A	A	A	A	A	A	A	A	A	A	A	A	A	A	A	A	A	A
AC454v3c9231_816	G/A	6	10.041	+	NA	NA	NA	NA	NA	NA	R	G	R	G	G	G	R	R	G	G	A	G	G	G	G	R	R	R	R	R	R	G	R	G	G	G	G	G	R	A	G	R	G	G	G	R	G	G	R
AC454v3c9134_1020	A/G	6	10.942	+	NA	NA	NA	NA	NA	NA	N	N	A	R	N	R	A	A	N	R	R	N	N	N	N	R	R	R	A	A	N	N	A	N	N	N	N	N	R	N	N	R	N	N	R	A	N	R	A
AC454v3c9134_326	G/A	6	10.942	+	NA	NA	NA	NA	NA	NA	G	G	G	G	G	G	R	R	G	G	G	G	G	G	G	G	G	G	R	R	G	G	R	G	G	G	G	G	G	G	G	G	G	G	G	R	G	G	R
AC454v3c9134_368	G/A	6	10.942	+	NA	NA	NA	NA	NA	NA	G	R	R	R	A	R	R	R	A	R	R	A	R	A	R	R	G	G	R	R	G	R	R	A	A	A	R	A	R	R	A	G	R	A	A	R	A	R	R
CCallv2c1182_1138	G/C	6	10.942	+	NA	NA	NA	NA	NA	NA	G	G	G	G	G	G	G	G	G	G	G	G	G	G	G	G	G	G	G	G	G	G	G	G	G	G	G	G	G	G	G	G	G	G	G	G	G	G	G
CCallv2c1182_974	A/G	6	10.942	+	NA	NA	NA	NA	NA	NA	A	A	A	A	A	A	A	A	A	A	A	A	A	A	A	A	A	A	A	A	A	A	A	A	A	A	A	A	A	A	A	A	A	A	A	A	A	A	A
AC454v3c19988_1104	A/C	6	11.217	+	NA	NA	NA	NA	NA	NA	A	A	A	A	A	A	A	A	A	A	A	A	A	A	A	A	A	A	A	A	A	A	A	A	A	A	A	A	A	A	A	A	A	A	M	A	A	A	A
CCallv2c46928_1547	A/G	6	13.76	+	NA	NA	NA	NA	NA	NA	A	A	R	A	A	A	A	A	A	A	A	A	A	A	A	A	A	A	A	A	A	A	A	A	A	A	A	A	A	R	R	A	A	A	A	A	A	A	A
CCallv2c46928_610	A/G	6	13.76	+	NA	NA	NA	NA	NA	NA	A	A	R	A	A	A	A	A	A	A	A	A	A	A	A	A	A	A	A	A	A	A	A	A	A	A	A	A	A	R	R	A	A	A	A	A	A	A	A
CCallv2c46928_686	C/A	6	13.76	+	NA	NA	NA	NA	NA	NA	N	N	A	N	N	N	N	N	N	N	N	N	N	M	N	N	N	N	N	N	N	N	N	N	N	N	N	N	N	A	A	N	N	N	N	N	N	N	N
AC454v3c4110_1410	A/G	6	14.074	+	NA	NA	NA	NA	NA	NA	A	A	A	A	A	A	A	A	A	A	A	A	A	A	A	A	A	A	A	A	A	A	A	A	A	A	A	A	A	A	A	A	A	A	A	N	A	A	A
AC454v3c42640_156	A/T	6	14.074	+	NA	NA	NA	NA	NA	NA	A	N	W	N	A	A	W	N	A	A	A	A	W	N	A	N	A	A	A	A	A	A	W	A	A	A	A	W	W	A	W	A	A	W	N	A	A	A	A
AC454v3c42640_2011	G/A	6	14.074	+	NA	NA	NA	NA	NA	NA	G	G	G	G	N	G	G	G	N	G	G	N	G	G	G	G	G	G	G	G	G	N	G	G	N	G	G	G	G	G	G	G	G	G	N	G	N	G	N
AC454v3c42640_2177	A/C	6	14.074	+	NA	NA	NA	NA	NA	NA	A	A	A	A	A	A	A	A	M	A	A	A	A	A	A	A	A	A	A	A	A	N	A	A	A	A	A	A	A	A	A	A	A	A	M	A	M	A	N
AC454v3c42640_428	A/G	6	14.074	+	NA	NA	NA	NA	NA	NA	R	A	A	R	R	R	A	R	G	A	R	R	A	A	A	A	R	R	R	R	R	G	A	R	R	R	R	A	A	A	A	R	A	A	N	R	G	R	G
AC454v3c42640_860	C/A	6	14.074	+	NA	NA	NA	NA	NA	NA	C	C	M	C	C	C	M	C	C	C	C	C	M	C	C	C	C	C	C	C	C	C	M	C	C	C	C	M	M	C	M	C	C	M	C	C	C	C	C
CCallv2c19778_195	A/G	6	14.074	+	NA	NA	NA	NA	NA	NA	A	A	A	A	A	A	A	A	A	A	A	A	A	A	A	A	A	A	A	A	A	A	A	A	A	A	A	A	A	A	A	A	A	A	A	A	A	A	A
CCallv2c19778_411	G/A	6	14.074	+	NA	NA	NA	NA	NA	NA	G	G	G	G	G	G	G	G	G	G	G	G	G	G	G	G	G	G	G	G	G	G	G	G	G	G	G	G	G	G	G	G	G	G	G	G	G	G	G
CCallv2c19778_495	A/G	6	14.074	+	NA	NA	NA	NA	NA	NA	A	A	A	A	A	A	A	A	A	A	A	A	A	A	A	A	A	A	A	A	A	A	A	A	A	A	A	A	A	A	A	A	A	A	A	A	A	A	A
CCallv2c46047_170	G/A	6	14.074	+	NA	NA	NA	NA	NA	NA	G	G	G	G	G	G	G	G	G	G	G	G	G	G	G	G	G	G	G	G	G	G	G	G	G	G	G	G	G	G	G	G	G	G	G	G	G	G	G
CCallv2c4920_1322	A/G	6	14.074	+	NA	NA	NA	NA	NA	NA	A	A	A	A	A	A	A	A	A	A	A	A	A	A	A	A	A	A	A	A	A	A	A	A	A	A	A	A	A	A	A	A	A	A	A	A	A	A	A
CCallv2c4920_1452	G/A	6	14.074	+	NA	NA	NA	NA	NA	NA	G	G	R	G	G	G	G	R	G	G	G	R	G	R	G	G	G	G	R	R	G	R	G	R	G	R	R	G	G	R	A	G	G	G	G	R	R	R	G
CCallv2c9776_1337	G/A	6	14.774	+	NA	NA	NA	NA	NA	NA	G	G	R	G	G	G	G	G	G	G	G	G	G	G	G	G	G	G	G	G	G	G	G	G	G	G	G	G	G	R	R	G	G	G	G	G	G	G	G
CCallv2c9776_1571	A/G	6	14.774	+	NA	NA	NA	NA	NA	NA	A	A	R	A	A	A	A	A	A	A	A	A	A	A	A	A	A	A	A	A	A	A	A	A	A	A	A	A	A	R	R	A	A	A	A	A	A	A	A
CCallv2c9776_1841	A/G	6	14.774	+	NA	NA	NA	NA	NA	NA	A	A	A	A	A	A	A	A	A	A	A	A	A	A	A	A	A	A	A	A	A	A	A	A	A	A	A	A	A	A	A	A	A	A	A	A	A	A	A
CCallv2c9776_1949	G/A	6	14.774	+	NA	NA	NA	NA	NA	NA	G	N	G	R	G	G	G	R	N	G	G	N	N	A	G	R	G	N	G	G	G	G	G	N	G	G	G	G	G	G	G	G	G	G	N	G	G	G	G
AC454v3c32431_1231	G/A	6	15.744	+	NA	NA	NA	NA	NA	NA	G	N	N	R	N	G	N	N	N	N	N	N	N	N	N	N	G	N	N	N	N	G	N	G	N	G	N	G	N	N	N	G	G	G	R	N	G	G	N
AC454v3c32431_1767	G/A	6	15.744	+	NA	NA	NA	NA	NA	NA	G	G	G	G	G	R	G	G	G	G	G	G	G	G	G	G	G	G	G	G	G	G	G	G	G	G	G	G	G	G	G	G	G	G	G	G	G	G	G
CCallv2c164_1381	G/A	6	15.744	+	NA	NA	NA	NA	NA	NA	G	R	A	N	G	G	G	N	G	G	G	G	N	R	G	N	G	G	G	G	G	G	G	N	G	G	G	G	G	R	R	G	G	G	R	G	G	G	G
CCallv2c164_1672	A/G	6	15.744	+	NA	NA	NA	NA	NA	NA	A	A	A	A	A	A	A	A	A	A	A	A	A	A	A	A	A	A	A	A	A	A	A	A	A	A	A	A	A	A	A	A	A	A	A	A	A	A	A
CCallv2c164_1795	G/A	6	15.744	+	NA	NA	NA	NA	NA	NA	G	G	G	G	G	G	G	G	G	G	G	G	G	N	G	N	G	G	G	G	G	G	G	G	G	G	G	G	G	G	G	G	G	G	N	G	G	G	G
CCallv2c164_240	A/G	6	15.744	+	NA	NA	NA	NA	NA	NA	A	A	A	A	A	A	A	A	A	A	A	A	A	A	A	A	A	A	A	A	A	A	A	A	A	A	A	A	A	A	A	A	A	A	A	A	A	A	A
CCallv2c47458_503	G/A	6	15.744	+	NA	NA	NA	NA	NA	NA	G	G	G	G	G	G	G	G	G	G	G	G	G	N	G	N	G	G	G	G	G	G	G	G	G	G	G	G	G	G	G	G	G	G	G	G	G	G	G
CCallv2c47458_746	G/A	6	15.744	+	NA	NA	NA	NA	NA	NA	N	N	N	N	N	N	N	N	N	N	N	N	N	G	N	G	N	N	N	N	N	N	N	N	N	N	N	N	N	N	N	N	N	N	N	N	N	N	N
AC454v3c33709_1183	G/A	6	15.772	+	NA	NA	NA	NA	NA	NA	G	G	G	G	G	G	G	G	G	G	G	G	G	G	N	G	G	G	G	G	G	G	R	G	G	G	G	G	G	G	G	G	G	G	G	G	G	G	N
AC454v3c33709_690	A/T	6	15.772	+	NA	NA	NA	NA	NA	NA	N	N	N	N	N	N	N	N	N	N	N	N	N	N	N	N	N	N	N	N	N	N	N	N	N	N	N	N	N	N	N	N	N	N	N	N	N	N	N
CCallv2c38524_597	G/A	6	15.772	+	NA	NA	NA	NA	NA	NA	G	G	G	G	G	G	G	G	G	G	G	G	G	G	G	G	G	G	G	G	G	G	G	G	G	G	G	G	G	G	G	G	G	G	G	G	G	G	G
CCallv2c40881_1198	G/A	6	15.772	+	NA	NA	NA	NA	NA	NA	G	G	R	G	G	G	G	G	G	G	G	G	G	G	G	G	G	G	G	G	G	G	G	G	G	G	G	G	G	R	R	G	G	G	G	G	G	G	G
CCallv2c40881_1328	A/G	6	15.772	+	NA	NA	NA	NA	NA	NA	N	N	N	N	N	N	A	A	A	N	N	A	A	A	N	A	N	A	N	N	N	N	A	N	N	N	N	N	A	N	N	N	N	N	A	N	N	N	A
CCallv2c40881_1403	A/G	6	15.772	+	NA	NA	NA	NA	NA	NA	A	A	A	A	A	A	A	A	A	A	A	A	A	A	A	A	A	A	A	A	A	A	A	A	A	A	A	A	A	A	A	A	A	A	A	A	A	A	A
CCallv2c40881_418	A/G	6	15.772	+	NA	NA	NA	NA	NA	NA	A	A	A	A	A	A	A	A	A	A	A	A	A	A	A	A	A	A	A	A	A	A	A	A	A	A	A	A	A	A	A	A	A	A	A	A	A	A	A
CCallv2c14318_618	G/A	6	16.031	+	NA	NA	NA	NA	NA	NA	G	G	R	G	G	G	G	G	G	G	G	G	G	G	G	G	G	G	G	G	G	G	G	G	G	G	G	G	G	R	R	G	G	G	G	G	G	G	G
CCallv2c1978_574	G/A	6	16.031	+	NA	NA	NA	NA	NA	NA	G	G	G	G	G	G	G	G	G	G	G	G	G	N	G	G	G	G	G	G	G	G	G	G	G	G	G	G	G	G	G	G	G	G	N	G	G	G	G
CCallv2c44344_815	G/A	6	16.031	+	NA	NA	NA	NA	NA	NA	G	G	R	G	G	G	G	G	G	G	G	G	G	G	G	G	G	G	G	G	G	G	G	G	G	G	G	G	G	R	R	G	G	G	G	G	G	G	G
CCallv2c44344_998	A/G	6	16.031	+	NA	NA	NA	NA	NA	NA	A	A	A	A	A	A	A	A	N	A	A	A	A	A	A	A	A	A	A	A	A	A	A	A	A	A	A	A	A	A	A	A	A	A	N	A	A	A	A
CCallv2c39824_952	G/A	6	16.591	+	NA	NA	NA	NA	NA	NA	G	G	G	G	G	G	G	G	G	G	G	G	G	G	G	G	G	G	G	G	G	G	G	G	G	G	G	G	G	G	G	G	G	G	G	G	G	G	G
CCallv2c10229_747	A/C	6	17.231	+	NA	NA	NA	NA	NA	NA	A	A	A	A	A	A	A	A	A	A	A	A	A	A	A	A	A	A	A	A	A	A	A	A	A	A	A	A	A	A	A	A	A	A	A	A	A	A	A
CCallv2c9713_212	A/G	6	17.231	+	NA	NA	NA	NA	NA	NA	A	A	A	A	A	A	A	A	A	A	A	A	A	A	A	A	A	A	A	A	A	A	A	A	A	A	A	A	A	A	A	A	A	A	A	A	A	A	A
AC454v3c19876_1327	G/A	6	17.331	+	NA	NA	NA	NA	NA	NA	G	G	G	G	G	G	G	G	G	G	R	G	G	G	G	G	G	G	G	G	G	G	G	G	G	G	G	G	G	G	G	G	G	G	G	G	G	G	G
AC454v3c19876_897	A/G	6	17.331	+	NA	NA	NA	NA	NA	NA	N	N	N	N	N	N	N	N	N	N	N	N	N	R	N	N	N	N	N	N	N	N	N	N	N	N	N	N	N	N	N	N	N	N	N	N	N	N	N
CCallv2c2702_228	G/A	6	17.331	+	NA	NA	NA	NA	NA	NA	G	G	R	G	G	G	G	G	G	G	R	G	G	G	G	G	G	G	G	G	G	G	G	G	G	G	G	R	G	R	R	G	G	R	R	G	G	G	G
CCallv2c39518_527	A/G	6	17.585	+	NA	NA	NA	NA	NA	NA	N	N	N	N	N	N	N	N	N	N	N	N	N	N	N	N	N	N	N	N	N	N	N	N	N	N	N	N	N	N	N	N	N	N	N	N	N	N	N
CCallv2c2690_410	G/A	6	17.931	+	NA	NA	NA	NA	NA	NA	G	G	G	G	G	G	G	G	G	G	G	G	G	G	G	G	G	G	G	G	G	G	G	G	G	G	G	G	G	G	G	G	G	G	G	G	G	G	G
CCallv2c2690_521	A/G	6	17.931	+	NA	NA	NA	NA	NA	NA	A	A	A	A	A	A	A	A	A	A	A	A	A	A	A	A	A	A	A	A	A	A	A	A	A	A	A	A	A	A	A	A	A	A	A	A	A	A	A
CCallv2c413_247	A/G	6	17.931	+	NA	NA	NA	NA	NA	NA	A	A	A	A	A	A	A	A	A	A	A	A	A	A	A	A	A	A	A	A	A	A	A	A	A	A	A	A	A	A	A	A	A	A	A	A	A	A	A
CCallv2c6184_3521	A/G	6	17.99	+	NA	NA	NA	NA	NA	NA	A	A	A	A	A	A	A	A	A	A	A	A	A	A	A	A	A	A	A	A	A	A	A	A	A	A	A	A	A	A	A	A	A	A	A	A	A	A	A
AC454v3c7024_191	A/C	6	18.01	+	NA	NA	NA	NA	NA	NA	A	A	N	A	A	A	A	A	N	A	A	A	A	A	A	A	A	A	A	A	A	A	A	N	A	A	A	A	A	A	A	A	A	A	N	N	A	A	A
AC454v3c7024_296	A/G	6	18.01	+	NA	NA	NA	NA	NA	NA	A	A	A	A	A	A	A	A	A	A	A	A	A	A	A	A	A	A	A	A	A	A	A	A	A	A	A	A	A	A	A	A	A	A	A	A	A	A	A
CCallv2c6308_1302	C/A	6	18.01	+	NA	NA	NA	NA	NA	NA	C	C	C	C	C	C	C	C	C	C	C	C	C	C	C	C	C	C	C	C	C	C	C	C	C	C	C	C	C	C	C	C	C	C	M	C	C	C	C
CCallv2c6308_945	A/G	6	18.01	+	NA	NA	NA	NA	NA	NA	A	A	A	A	A	A	A	A	A	A	A	A	A	A	A	A	A	A	A	A	A	A	A	A	A	A	A	A	A	A	A	A	A	A	R	A	A	A	A
CCallv2c13278_317	G/A	6	18.115	+	NA	NA	NA	NA	NA	NA	G	G	G	N	G	G	G	G	G	G	G	G	G	N	G	G	G	G	G	G	G	G	G	G	G	G	G	G	G	G	G	G	G	G	R	G	G	G	G
AC454v3c43549_503	G/A	6	19.387	+	NA	NA	NA	NA	NA	NA	G	G	G	G	R	G	G	G	G	G	G	G	G	G	R	G	G	G	G	G	G	G	G	G	R	G	G	G	G	G	G	G	G	G	G	G	G	G	G
AC454v3c6186_314	A/G	6	20.337	+	NA	NA	NA	NA	NA	NA	R	A	A	A	R	A	A	R	A	A	R	A	A	A	A	A	R	R	A	A	R	A	R	A	R	A	A	A	A	A	A	R	A	A	A	R	A	A	R
AC454v3c8482_119	A/G	6	20.337	+	NA	NA	NA	NA	NA	NA	A	A	A	A	A	A	A	A	A	A	A	A	A	A	A	A	A	A	A	A	A	A	A	A	A	A	A	A	A	A	A	A	A	A	A	A	A	A	A
CCallv2c1975_490	A/G	6	20.337	+	NA	NA	NA	NA	NA	NA	A	A	A	A	A	A	A	A	A	A	A	A	A	A	A	A	A	A	A	A	A	A	A	A	A	A	A	A	A	A	A	A	A	A	A	A	A	A	A
CCallv2c1975_626	G/A	6	20.337	+	NA	NA	NA	NA	NA	NA	G	G	G	G	G	G	G	G	G	G	G	G	G	G	G	G	G	G	G	G	G	G	G	G	G	G	G	G	G	G	G	G	G	G	G	G	G	G	G
CCallv2c19876_636	G/A	6	20.337	+	NA	NA	NA	NA	NA	NA	G	N	G	N	G	N	G	N	G	G	G	N	G	N	G	G	G	G	G	G	G	G	G	G	G	G	G	G	G	G	G	G	G	G	G	N	G	G	G
CCallv2c2791_289	A/G	6	20.337	+	NA	NA	NA	NA	NA	NA	N	N	A	N	N	N	N	N	N	N	N	N	N	R	N	N	N	N	N	N	N	N	N	N	N	N	N	N	N	A	N	N	N	N	N	N	N	N	N
CCallv2c41056_632	A/G	6	20.337	+	NA	NA	NA	NA	NA	NA	A	N	R	N	A	A	A	A	N	A	N	N	A	N	N	A	A	N	A	A	N	A	A	N	A	A	A	A	A	R	A	A	A	A	N	N	A	A	A
CCallv2c41699_749	C/A	6	20.337	+	NA	NA	NA	NA	NA	NA	C	M	C	M	M	M	M	M	N	M	M	M	M	M	M	M	C	C	M	M	C	C	N	M	M	M	C	M	M	C	C	C	C	M	N	N	M	C	C
CCallv2c3582_1290	A/G	6	20.937	+	NA	NA	NA	NA	NA	NA	A	A	R	A	A	A	A	A	A	A	A	A	A	A	A	A	A	A	A	A	A	A	A	A	A	A	A	A	A	A	A	A	A	A	A	A	A	A	A
CCallv2c3582_1503	G/A	6	20.937	+	NA	NA	NA	NA	NA	NA	G	N	G	G	G	G	G	G	G	G	G	G	G	N	G	G	G	G	G	G	G	G	G	G	G	G	G	G	G	G	G	G	G	G	G	G	G	G	G
CCallv2c3582_327	C/A	6	20.937	+	NA	NA	NA	NA	NA	NA	C	N	C	N	M	N	M	N	M	N	M	M	M	N	C	M	C	N	M	M	N	N	C	N	M	M	C	N	C	M	N	C	C	M	N	N	N	C	C
CCallv2c3582_534	G/A	6	20.937	+	NA	NA	NA	NA	NA	NA	G	G	G	G	G	G	G	G	G	G	G	G	G	G	G	G	G	G	G	G	G	G	G	G	G	G	G	G	G	G	G	G	G	G	G	G	G	G	G
AC454v3c44213_463	G/A	6	21.137	+	NA	NA	NA	NA	NA	NA	G	G	G	G	G	G	G	G	R	G	G	G	G	G	G	G	G	G	G	G	G	R	R	R	G	R	G	G	R	G	G	G	G	G	G	G	R	G	G
AC454v3c44213_929	A/G	6	21.137	+	NA	NA	NA	NA	NA	NA	N	N	N	R	N	N	N	N	A	N	N	N	N	N	A	N	N	N	N	N	N	A	A	A	N	A	N	N	A	N	N	N	N	N	R	N	A	N	N
CCallv2c44171_678	G/A	6	21.137	+	NA	NA	NA	NA	NA	NA	N	N	N	N	N	N	N	N	N	N	N	N	N	N	N	N	N	N	N	N	N	N	N	N	N	N	N	N	N	N	N	N	N	N	N	N	N	N	N
CCallv2c44171_966	C/A	6	21.137	+	NA	NA	NA	NA	NA	NA	N	N	C	N	N	C	N	N	N	N	N	N	N	N	N	N	N	N	N	N	N	N	N	N	N	C	N	N	N	N	N	N	C	N	N	N	N	N	N
CCallv2c6900_434	A/G	6	21.137	+	NA	NA	NA	NA	NA	NA	A	A	A	A	A	A	A	A	A	A	A	A	A	A	A	A	A	A	A	A	A	A	A	A	A	A	A	A	A	A	A	A	A	A	A	A	A	A	A
AC454v3c38342_472	T/A	6	21.911	+	NA	NA	NA	NA	NA	NA	T	A	W	W	W	A	W	W	A	W	T	A	A	A	W	T	T	T	A	A	T	A	W	A	A	A	W	W	A	A	W	T	W	W	A	W	A	W	W
AC454v3c38342_569	A/T	6	21.911	+	NA	NA	NA	NA	NA	NA	T	A	A	W	W	A	W	W	A	W	T	A	A	A	W	T	T	T	A	A	T	A	W	A	A	A	W	W	A	A	W	T	W	W	A	W	A	W	W
AC454v3c38342_662	A/G	6	21.911	+	NA	NA	NA	NA	NA	NA	A	A	A	A	A	A	R	A	R	A	A	A	A	A	A	A	A	A	A	A	A	A	R	A	A	A	A	A	A	A	A	A	A	A	A	A	A	A	A
AC454v3c9694_215	A/T	6	21.911	+	NA	NA	NA	NA	NA	NA	A	A	A	A	A	A	A	A	A	A	A	A	A	A	A	A	A	A	A	A	A	A	A	A	A	A	W	A	A	A	W	A	T	A	A	A	A	W	A
CCallv2c12315_311	G/A	6	21.911	+	NA	NA	NA	NA	NA	NA	G	G	G	G	G	G	G	G	G	G	G	G	G	G	G	G	G	G	G	G	G	G	G	G	G	G	G	G	G	G	G	G	G	G	G	G	G	G	G
CCallv2c21654_1639	G/A	6	21.911	+	NA	NA	NA	NA	NA	NA	G	G	R	G	G	G	G	G	G	G	G	G	G	G	G	G	G	G	G	G	G	G	G	G	G	G	G	G	G	G	G	G	G	G	G	G	G	G	G
CCallv2c44358_1286	G/A	6	22.237	+	NA	NA	NA	NA	NA	NA	G	G	G	G	G	G	G	G	G	G	G	G	G	G	G	G	G	G	G	G	G	G	G	G	G	G	G	G	G	G	G	G	G	G	G	G	G	G	G
AC454v3c17849_323	G/A	6	22.288	+	NA	NA	NA	NA	NA	NA	N	G	N	G	N	N	N	G	N	N	N	N	N	N	N	G	N	N	N	N	N	N	N	N	N	N	N	N	N	N	N	N	N	N	N	N	N	N	N
AC454v3c17849_611	G/A	6	22.288	+	NA	NA	NA	NA	NA	NA	G	G	G	G	G	R	N	G	G	R	G	G	G	G	R	G	G	G	G	G	G	R	R	G	G	G	R	N	G	G	N	G	R	R	N	R	G	R	G
AC454v3c17849_686	G/A	6	22.288	+	NA	NA	NA	NA	NA	NA	G	G	G	G	G	G	G	G	G	G	G	G	G	G	G	G	G	G	G	G	G	G	G	G	G	G	G	G	G	G	G	G	G	G	G	G	G	G	G
AC454v3c17849_983	A/G	6	22.288	+	NA	NA	NA	NA	NA	NA	N	N	N	N	N	N	N	N	N	N	N	N	N	N	N	N	N	N	N	N	N	N	N	N	N	N	N	N	N	N	N	N	N	N	N	N	N	N	N
CCallv2c45945_1090	T/A	6	22.288	+	NA	NA	NA	NA	NA	NA	T	T	T	T	T	T	T	T	T	T	T	T	T	T	T	T	T	T	T	T	T	T	T	T	T	T	T	T	T	T	T	T	T	T	T	T	T	T	T
CCallv2c45945_268	A/G	6	22.288	+	NA	NA	NA	NA	NA	NA	A	A	A	A	A	A	A	A	A	A	A	A	A	A	A	A	A	A	A	A	A	A	A	A	A	A	A	A	A	A	A	A	A	A	A	A	A	A	A
AC454v3c10211_500	A/T	6	22.451	+	NA	NA	NA	NA	NA	NA	N	N	N	N	N	N	N	N	N	N	N	N	N	N	N	N	N	N	N	N	N	N	N	N	N	N	N	N	N	N	N	N	N	N	N	N	N	N	N
AC454v3c1467_551	C/A	6	22.451	+	NA	NA	NA	NA	NA	NA	M	A	C	M	M	C	C	C	M	C	M	M	A	M	C	M	M	M	M	M	M	M	C	A	A	A	C	C	A	A	C	M	M	C	C	C	A	C	C
CCallv2c15091_514	G/A	6	22.551	+	NA	NA	NA	NA	NA	NA	G	G	R	G	G	G	G	G	G	G	G	G	G	G	G	G	G	G	G	G	G	G	G	G	G	G	G	G	G	G	G	G	G	G	G	G	G	G	G
AC454v3c16006_747	A/G	6	22.836	+	NA	NA	NA	NA	NA	NA	N	N	N	N	N	N	N	N	N	N	N	N	N	R	N	N	N	N	N	N	N	N	N	N	N	N	N	N	N	N	N	N	N	N	N	N	N	N	N
AC454v3c16006_864	G/A	6	22.836	+	NA	NA	NA	NA	NA	NA	G	G	G	G	G	G	G	G	G	G	G	G	G	G	G	G	G	G	G	G	G	G	G	G	G	G	G	G	G	G	G	G	G	G	G	G	G	G	N
CCallv2c12673_461	A/G	6	22.836	+	NA	NA	NA	NA	NA	NA	A	A	A	A	A	A	A	A	A	A	A	A	A	A	A	A	A	A	A	A	A	A	A	A	A	A	A	A	A	A	A	A	A	A	A	A	A	A	A
CCallv2c24908_192	T/A	6	22.926	+	NA	NA	NA	NA	NA	NA	N	N	N	N	N	N	N	T	N	N	N	N	N	N	N	N	N	N	N	N	N	T	T	T	N	T	N	N	N	N	N	N	N	N	T	T	T	N	T
CCallv2c24908_328	A/G	6	22.926	+	NA	NA	NA	NA	NA	NA	N	N	N	N	N	N	N	A	N	N	N	N	N	N	N	N	N	N	N	N	N	A	A	A	N	A	N	N	N	N	N	N	N	N	A	A	A	N	A
CCallv2c32836_1339	A/G	6	22.926	+	NA	NA	NA	NA	NA	NA	A	A	A	A	A	A	A	A	A	A	A	A	A	A	A	A	A	A	A	A	A	A	A	A	A	A	A	A	A	A	A	A	A	A	A	A	A	A	A
AC454v3c23691_1128	C/G	6	22.951	+	NA	NA	NA	NA	NA	NA	N	N	N	N	N	N	N	N	N	N	N	N	N	N	N	N	N	N	N	N	N	N	N	N	N	N	N	N	N	N	N	N	N	N	N	N	N	N	N
AC454v3c8506_391	A/C	6	22.951	+	NA	NA	NA	NA	NA	NA	M	M	M	M	A	C	C	M	C	M	M	C	M	C	M	A	M	M	C	C	M	C	M	C	M	C	M	A	A	M	M	M	A	A	M	M	C	M	A
CCallv2c29449_1068	C/A	6	22.951	+	NA	NA	NA	NA	NA	NA	C	C	M	C	C	C	C	C	C	C	C	C	C	C	C	C	C	C	C	C	C	C	C	C	C	C	C	C	C	C	C	C	C	C	C	C	C	C	C
CCallv2c41584_538	A/G	6	22.951	+	NA	NA	NA	NA	NA	NA	N	N	A	A	N	N	N	N	A	A	N	N	N	A	N	A	N	N	N	N	N	N	N	A	N	N	N	N	N	N	N	N	N	N	A	N	N	N	N
AC454v3c13350_77	G/A	6	23.017	+	NA	NA	NA	NA	NA	NA	G	N	G	N	G	N	G	N	N	N	G	N	N	N	N	G	G	G	N	N	G	G	N	G	G	G	G	N	G	N	G	G	N	N	N	N	G	G	N
CCallv2c5464_531	A/G	6	23.017	+	NA	NA	NA	NA	NA	NA	A	N	A	N	A	A	R	A	A	R	A	N	N	N	A	A	A	N	N	A	A	A	A	A	A	A	N	A	R	G	N	A	A	A	A	A	A	N	A
CCallv2c45_587	A/G	6	23.26	+	NA	NA	NA	NA	NA	NA	A	A	A	A	A	A	A	A	A	A	A	A	A	A	A	A	A	A	A	A	A	A	A	A	A	A	A	A	A	A	A	A	A	A	A	A	A	A	A
CCallv2c7748_1992	A/C	6	23.26	+	NA	NA	NA	NA	NA	NA	A	A	A	M	M	A	A	N	N	A	A	A	A	A	M	A	A	A	A	A	A	M	A	N	M	M	A	A	A	A	A	A	A	A	A	A	A	A	A
CCallv2c7748_2169	A/G	6	23.26	+	NA	NA	NA	NA	NA	NA	A	A	A	R	R	A	A	A	A	A	A	A	A	A	R	A	A	A	A	A	A	R	A	R	R	R	A	A	A	A	A	A	A	A	A	A	A	A	A
CCallv2c7748_2353	G/A	6	23.26	+	NA	NA	NA	NA	NA	NA	G	G	G	G	G	G	G	G	G	G	G	G	G	G	G	G	G	G	G	G	G	G	G	G	G	G	G	G	G	G	G	G	G	G	G	G	G	G	G
CCallv2c7748_2826	A/G	6	23.26	+	NA	NA	NA	NA	NA	NA	A	A	A	R	R	A	A	A	A	A	A	A	A	A	R	A	A	A	A	A	A	R	A	R	R	R	A	A	A	A	A	A	A	A	A	A	A	A	A
CCallv2c8682_362	G/A	6	23.26	+	NA	NA	NA	NA	NA	NA	G	G	G	G	G	G	G	G	G	G	G	G	G	G	G	G	G	G	G	G	G	G	G	G	G	G	G	G	G	G	G	G	G	G	G	G	G	G	G
AC454v3c22438_243	A/G	6	23.36	+	NA	NA	NA	NA	NA	NA	R	A	A	A	A	A	R	A	A	A	R	A	A	A	A	N	A	R	A	A	R	A	A	A	A	A	A	A	A	A	A	A	A	A	A	A	A	A	A
AC454v3c40025_120	A/C	6	23.36	+	NA	NA	NA	NA	NA	NA	A	A	A	A	A	M	A	C	M	A	A	M	A	M	A	M	M	A	M	M	A	A	C	A	A	A	A	A	A	A	A	M	A	A	A	C	A	A	C
CCallv2c12384_760	G/A	6	23.36	+	NA	NA	NA	NA	NA	NA	G	G	G	G	G	G	G	G	G	G	G	G	G	G	G	G	G	G	G	G	G	G	G	G	G	G	G	G	G	G	G	G	G	G	G	G	G	G	G
AC454v3c5460_266	A/G	6	23.806	+	NA	NA	NA	NA	NA	NA	A	A	A	A	A	A	A	R	A	A	A	A	A	A	A	A	A	A	A	A	A	A	R	A	A	A	A	A	A	A	A	A	A	A	A	R	A	A	G
CCallv2c13506_138	A/G	6	23.86	+	NA	NA	NA	NA	NA	NA	A	A	A	A	A	A	A	A	A	A	A	A	A	A	A	A	A	A	A	A	A	A	A	A	A	A	A	A	A	A	A	A	A	A	A	A	A	A	A
CCallv2c13506_189	T/A	6	23.86	+	NA	NA	NA	NA	NA	NA	T	T	W	T	T	T	T	T	T	T	T	T	T	T	T	T	T	T	T	T	T	T	T	T	T	T	T	T	T	T	T	T	T	N	T	T	T	T	T
CCallv2c13506_265	A/G	6	23.86	+	NA	NA	NA	NA	NA	NA	A	A	A	A	A	A	A	A	A	A	A	A	A	A	A	A	A	A	A	A	A	A	A	A	A	A	A	A	A	A	A	A	A	A	A	A	A	A	A
CCallv2c13506_810	G/A	6	23.86	+	NA	NA	NA	NA	NA	NA	G	G	G	G	G	G	G	G	G	G	G	G	G	G	G	G	G	G	G	G	G	G	G	G	G	G	G	G	G	G	G	G	G	G	G	G	G	G	G
CCallv2c35920_409	A/G	6	23.86	+	NA	NA	NA	NA	NA	NA	A	A	A	A	A	A	A	A	A	A	A	A	A	A	A	A	A	A	A	A	A	A	A	A	A	A	A	A	A	A	A	A	A	A	A	A	A	A	A
CCallv2c39745_506	G/A	6	23.86	+	NA	NA	NA	NA	NA	NA	G	G	G	G	G	G	G	G	G	G	G	G	G	G	G	G	G	G	G	G	G	G	G	G	G	G	G	G	G	G	G	G	G	G	G	G	G	G	G
CCallv2c44238_127	G/A	6	23.86	+	NA	NA	NA	NA	NA	NA	G	G	G	G	G	G	G	G	G	G	G	G	G	G	G	G	G	G	G	G	G	G	G	G	G	G	G	G	G	G	G	G	G	G	G	G	G	G	G
CCallv2c5466_539	C/A	6	23.86	+	NA	NA	NA	NA	NA	NA	C	C	C	C	C	C	C	C	C	C	C	C	C	C	C	C	C	C	C	C	C	C	C	C	C	C	C	C	C	C	C	C	C	C	C	C	C	C	C
AC454v3c24319_1156	T/A	6	24.95	+	NA	NA	NA	NA	NA	NA	N	N	N	N	N	N	N	N	N	N	N	N	N	N	N	N	N	N	N	N	N	N	N	N	N	N	N	N	N	N	N	N	N	N	N	N	N	N	N
AC454v3c1618_377	G/A	6	25.17	+	NA	NA	NA	NA	NA	NA	G	G	G	G	R	G	G	G	G	R	G	G	G	G	R	G	G	G	G	G	G	G	G	G	G	G	G	R	G	G	G	G	G	R	G	G	G	G	G
CCallv2c30093_2192	C/A	6	25.17	+	NA	NA	NA	NA	NA	NA	C	C	C	C	C	C	C	C	C	C	C	C	C	C	C	C	C	C	C	C	C	C	C	C	C	C	C	C	C	C	C	C	C	C	C	C	C	C	C
CCallv2c4033_1524	C/A	6	25.17	+	NA	NA	NA	NA	NA	NA	C	C	C	C	C	C	C	N	C	C	C	C	C	M	C	N	C	N	C	C	C	C	C	N	C	C	C	C	C	C	C	C	C	C	N	N	C	C	C
CCallv2c4033_1856	G/A	6	25.17	+	NA	NA	NA	NA	NA	NA	G	G	R	G	G	G	G	G	G	G	G	G	G	G	G	G	G	G	G	G	G	G	G	G	G	G	G	G	G	G	G	G	G	G	G	G	G	G	G
CCallv2c44027_590	C/A	6	25.17	+	NA	NA	NA	NA	NA	NA	C	C	M	C	C	C	C	C	C	C	C	C	C	C	C	C	C	C	C	C	C	C	C	C	C	C	C	C	C	C	C	C	C	C	C	C	C	C	C
AC454v3c26392_131	A/G	6	25.27	+	NA	NA	NA	NA	NA	NA	A	A	A	A	A	A	A	A	A	A	A	A	A	A	A	A	A	A	A	A	A	A	A	A	A	A	A	A	A	A	A	A	A	A	A	A	A	A	A
AC454v3c32007_1188	G/C	6	25.27	+	NA	NA	NA	NA	NA	NA	G	G	G	G	G	G	G	G	G	G	G	G	G	G	G	G	G	G	G	G	G	S	G	N	G	S	G	G	G	G	G	G	G	G	G	G	S	G	G
AC454v3c32007_1422	G/A	6	25.27	+	NA	NA	NA	NA	NA	NA	G	G	G	G	G	G	G	G	G	G	G	G	G	G	G	G	G	G	G	G	G	G	G	G	G	G	G	G	G	G	G	G	G	G	G	G	G	G	G
AC454v3c32007_169	A/C	6	25.27	+	NA	NA	NA	NA	NA	NA	A	M	C	A	A	M	M	M	M	M	A	M	M	M	A	A	A	A	M	M	A	M	M	M	A	M	C	M	M	A	C	A	M	M	M	M	M	C	A
AC454v3c32007_599	A/G	6	25.27	+	NA	NA	NA	NA	NA	NA	A	A	R	A	A	A	A	A	A	A	A	A	A	A	A	A	A	A	A	A	A	A	A	A	A	A	N	A	A	A	N	A	A	A	A	A	A	R	A
AC454v3c32007_957	G/A	6	25.27	+	NA	NA	NA	NA	NA	NA	G	N	A	N	G	R	R	N	N	R	G	N	R	N	G	G	G	G	R	R	G	R	N	N	G	R	A	R	R	G	A	G	R	R	R	N	R	A	N
AC454v3c10456_72	A/G	6	26.104	+	NA	NA	NA	NA	NA	NA	A	R	A	R	R	R	A	R	G	A	A	G	R	G	A	R	A	A	G	G	A	A	R	R	G	R	A	A	R	R	A	A	A	A	A	R	R	A	A
CCallv2c35255_640	A/G	6	26.104	+	NA	NA	NA	NA	NA	NA	A	A	A	A	A	A	A	A	A	A	A	A	A	A	A	A	A	A	A	A	A	A	A	A	A	A	A	A	A	A	A	A	A	A	A	A	A	A	A
AC454v3c43677_294	G/A	6	26.47	+	NA	NA	NA	NA	NA	NA	G	G	G	G	G	G	G	N	G	G	G	G	N	N	G	R	G	G	G	G	G	G	N	N	G	G	G	G	G	G	G	G	G	G	G	N	G	G	G
AC454v3c30734_630	A/G	6	26.479	+	NA	NA	NA	NA	NA	NA	R	R	A	A	A	G	R	G	R	R	R	R	R	R	R	A	A	R	R	R	R	A	G	A	A	A	R	R	R	A	R	A	R	R	R	G	A	R	R
AC454v3c35911_162	G/A	6	26.479	+	NA	NA	NA	NA	NA	NA	A	N	R	G	G	G	R	N	G	G	A	G	R	G	G	N	A	N	G	G	A	R	R	R	G	R	A	G	R	G	A	A	R	G	N	R	R	A	R
AC454v3c35911_528	G/A	6	26.479	+	NA	NA	NA	NA	NA	NA	R	N	R	G	G	G	G	N	G	G	R	G	N	G	G	G	G	R	G	G	R	R	R	R	G	R	R	G	R	G	R	G	R	G	R	R	R	R	R
AC454v3c17741_563	A/G	6	26.574	+	NA	NA	NA	NA	NA	NA	A	A	A	A	A	N	A	A	A	A	A	N	A	N	A	A	A	A	N	N	A	N	A	N	R	N	A	A	A	N	A	A	A	A	A	A	R	A	A
AC454v3c44064_225	G/A	6	26.574	+	NA	NA	NA	NA	NA	NA	G	G	G	G	G	G	G	G	G	G	G	G	G	G	G	G	G	G	G	G	G	G	G	G	G	G	G	G	G	G	G	G	G	G	G	G	G	G	G
CCallv2c41378_190	C/G	6	26.574	+	NA	NA	NA	NA	NA	NA	N	C	C	C	N	N	N	C	N	N	N	C	S	C	N	C	N	N	N	N	N	N	N	N	N	N	N	N	N	N	N	N	N	N	S	N	N	N	N
CCallv2c1871_190	G/A	6	27.16	+	NA	NA	NA	NA	NA	NA	G	G	G	G	G	G	G	G	N	G	G	G	G	G	G	G	G	G	G	G	G	G	G	G	G	G	G	G	G	G	G	G	G	G	N	G	G	G	G
AC454v3c18604_1485	C/A	6	27.26	+	NA	NA	NA	NA	NA	NA	C	C	C	M	C	C	C	C	M	C	C	M	M	M	C	C	C	C	M	M	C	C	C	M	M	M	C	C	C	M	C	C	C	C	C	M	M	C	M
AC454v3c43015_700	T/A	6	27.26	+	NA	NA	NA	NA	NA	NA	T	T	T	W	T	T	W	T	T	T	W	T	T	T	T	A	W	W	T	T	W	T	T	T	T	T	W	T	T	T	W	A	W	T	T	T	T	W	T
AC454v3c43816_125	A/G	6	27.26	+	NA	NA	NA	NA	NA	NA	A	A	R	A	A	A	A	A	A	A	A	A	A	A	A	A	A	A	A	A	A	A	A	A	A	A	A	A	A	A	A	A	A	A	A	A	A	A	A
AC454v3c43816_508	C/A	6	27.26	+	NA	NA	NA	NA	NA	NA	C	C	C	C	C	C	C	C	C	C	C	C	C	C	C	C	C	C	C	C	C	C	C	C	C	C	C	C	C	C	C	C	C	C	C	C	C	C	C
AC454v3c43816_633	A/G	6	27.26	+	NA	NA	NA	NA	NA	NA	A	A	A	R	A	A	A	A	R	A	A	R	R	R	A	A	A	A	R	R	A	A	A	R	R	R	A	A	A	R	A	A	A	A	A	R	R	A	A
AC454v3c43816_888	C/A	6	27.26	+	NA	NA	NA	NA	NA	NA	C	C	C	C	C	C	C	C	C	C	C	C	C	C	C	C	C	C	C	C	C	C	C	C	C	C	C	C	C	C	C	C	C	C	C	C	C	C	C
CCallv2c47858_1196	C/A	6	27.26	+	NA	NA	NA	NA	NA	NA	C	C	C	C	C	C	C	C	C	C	C	C	C	C	C	C	C	C	C	C	C	C	C	C	C	C	C	C	C	C	C	C	C	C	C	C	C	C	C
CCallv2c46920_481	G/A	6	27.36	+	NA	NA	NA	NA	NA	NA	G	G	G	G	G	G	G	G	G	G	G	G	G	G	G	G	G	G	G	G	G	G	G	G	G	G	G	G	G	G	G	G	G	G	G	G	G	G	G
CCallv2c6581_626	G/A	6	27.36	+	NA	NA	NA	NA	NA	NA	G	G	G	N	G	G	G	G	N	G	G	G	G	G	G	G	G	G	G	G	G	G	G	N	G	G	G	G	G	G	G	G	G	G	N	G	G	G	G
AC454v3c5722_243	A/T	6	27.56	+	NA	NA	NA	NA	NA	NA	N	N	N	N	N	N	N	N	N	N	N	N	N	T	N	T	N	N	W	N	N	N	N	N	N	N	N	A	N	N	N	N	N	A	N	N	N	N	N
AC454v3c16287_985	A/G	6	27.824	+	NA	NA	NA	NA	NA	NA	N	R	N	R	N	N	R	R	R	N	N	N	N	R	N	N	N	R	N	N	N	A	N	A	N	A	N	N	N	N	N	N	N	N	R	N	A	N	R
AC454v3c19453_1559	A/G	6	27.824	+	NA	NA	NA	NA	NA	NA	A	A	A	A	A	A	A	A	A	A	A	A	A	A	A	A	A	A	A	A	A	R	A	R	A	R	A	A	A	A	A	A	A	A	A	A	R	A	A
CCallv2c22751_1658	G/A	6	27.824	+	NA	NA	NA	NA	NA	NA	G	G	G	G	G	G	G	G	G	G	G	G	G	G	G	G	G	G	G	G	G	G	G	G	G	G	G	G	G	G	G	G	G	G	G	G	G	G	G
CCallv2c44483_649	A/G	6	27.824	+	NA	NA	NA	NA	NA	NA	R	R	R	R	R	R	R	R	R	R	R	R	R	R	N	R	R	R	R	R	R	R	R	N	R	R	N	N	R	N	R	R	N	N	R	N	N	N	R
CCallv2c44483_787	A/G	6	27.824	+	NA	NA	NA	NA	NA	NA	A	A	A	A	A	A	A	A	A	A	A	A	A	A	A	A	A	A	A	A	A	A	A	A	A	A	A	A	A	A	A	A	A	A	A	A	A	A	A
CCallv2c44483_880	G/A	6	27.824	+	NA	NA	NA	NA	NA	NA	G	R	R	G	G	G	R	G	G	G	G	G	G	G	G	R	G	G	G	G	R	G	G	G	G	G	R	G	R	R	R	R	R	G	R	G	G	R	G
AC454v3c9553_1081	A/G	6	27.879	+	NA	NA	NA	NA	NA	NA	R	A	A	A	A	A	A	A	A	A	R	A	A	A	A	A	A	A	A	A	A	A	A	A	A	A	A	A	A	A	A	R	A	A	A	A	A	A	A
AC454v3c12117_872	G/A	6	27.894	+	NA	NA	NA	NA	NA	NA	G	G	G	G	G	G	G	G	G	G	G	G	G	G	G	G	G	G	G	G	G	G	G	G	G	G	G	G	G	G	G	G	G	G	G	G	G	G	G
AC454v3c44632_467	A/G	6	27.894	+	NA	NA	NA	NA	NA	NA	A	A	A	A	A	A	A	A	A	A	A	A	A	A	A	A	A	A	A	A	A	A	A	A	A	A	A	A	A	A	A	A	A	A	A	A	A	A	A
CCallv2c2537_730	T/A	6	27.894	+	NA	NA	NA	NA	NA	NA	N	T	N	T	N	N	T	T	T	N	N	T	T	T	N	T	N	T	T	T	N	N	N	T	N	N	N	N	N	T	T	N	N	N	T	N	N	N	T
CCallv2c26158_458	G/A	6	27.894	+	NA	NA	NA	NA	NA	NA	G	R	G	G	R	G	G	G	G	G	G	G	G	G	G	G	G	G	G	G	G	R	G	G	R	G	G	G	G	G	G	G	G	G	G	G	G	G	G
CCallv2c26158_554	T/A	6	27.894	+	NA	NA	NA	NA	NA	NA	N	T	T	T	N	N	T	T	T	T	T	T	T	T	N	T	N	N	N	N	N	N	N	T	W	N	N	N	N	N	W	N	N	N	T	N	W	N	N
AC454v3c41178_406	G/A	6	27.912	+	NA	NA	NA	NA	NA	NA	G	R	G	R	R	A	R	R	R	G	G	A	R	A	A	R	G	G	A	A	G	G	G	R	R	R	G	A	R	A	G	G	G	A	R	A	R	G	G
AC454v3c12942_685	G/C	6	28.013	+	NA	NA	NA	NA	NA	NA	N	N	G	G	N	N	N	N	G	G	N	N	G	G	S	G	N	N	N	N	G	N	N	G	N	S	N	S	S	N	G	N	N	S	G	G	N	G	N
CCallv2c3308_1222	G/A	6	28.013	+	NA	NA	NA	NA	NA	NA	G	G	G	G	G	G	G	G	G	G	G	G	G	G	G	G	G	G	G	G	G	G	G	G	G	G	G	G	G	G	G	G	G	G	G	G	G	G	G
CCallv2c39880_724	A/G	6	28.013	+	NA	NA	NA	NA	NA	NA	A	A	A	A	A	A	A	A	A	A	A	A	A	A	A	A	A	A	A	A	A	A	A	A	A	A	A	A	A	A	A	A	A	A	A	A	A	A	A
AC454v3c10252_249	A/C	6	28.124	+	NA	NA	NA	NA	NA	NA	A	A	A	A	A	A	A	M	M	A	A	A	A	A	M	A	A	A	A	A	A	M	C	M	A	M	A	A	M	A	A	A	A	A	A	A	M	A	M
AC454v3c1128_622	A/C	6	28.124	+	NA	NA	NA	NA	NA	NA	A	A	A	A	A	A	A	A	N	A	A	A	A	A	A	A	A	A	A	A	A	A	A	A	A	A	A	A	A	A	A	A	A	A	A	A	A	A	A
AC454v3c16264_496	A/G	6	28.124	+	NA	NA	NA	NA	NA	NA	A	A	A	A	A	A	A	A	A	A	A	A	A	A	A	A	A	A	A	A	A	A	A	A	A	A	R	A	A	A	R	A	R	A	A	A	A	R	A
AC454v3c17875_618	G/A	6	28.124	+	NA	NA	NA	NA	NA	NA	R	G	R	R	R	R	G	R	G	G	R	R	R	N	R	N	R	R	N	R	R	G	G	N	R	R	N	N	G	N	R	R	G	N	G	N	R	R	G
AC454v3c26043_348	G/A	6	28.124	+	NA	NA	NA	NA	NA	NA	G	G	G	G	G	G	G	G	G	G	G	G	G	G	G	G	G	G	G	G	G	G	G	G	G	G	G	G	G	G	G	G	G	G	G	G	G	G	G
AC454v3c33724_185	A/C	6	28.124	+	NA	NA	NA	NA	NA	NA	A	A	A	A	A	A	A	A	A	A	A	A	A	A	A	A	A	A	A	A	A	A	A	A	A	A	A	A	A	A	A	A	A	A	A	A	A	A	A
AC454v3c33724_344	A/G	6	28.124	+	NA	NA	NA	NA	NA	NA	A	A	A	A	A	A	A	A	A	N	A	A	A	A	A	A	A	A	A	A	A	N	A	A	A	A	A	A	N	A	A	A	N	A	A	A	A	N	A
AC454v3c33724_392	A/C	6	28.124	+	NA	NA	NA	NA	NA	NA	A	M	M	A	A	A	C	M	A	M	A	A	A	A	A	A	A	A	A	A	A	C	M	M	A	M	M	A	M	M	M	A	M	A	M	A	M	M	C
AC454v3c35801_434	G/A	6	28.124	+	NA	NA	NA	NA	NA	NA	G	G	G	G	G	G	R	R	R	G	R	R	G	R	G	R	R	R	R	R	A	G	R	G	G	G	G	R	R	G	G	A	R	R	A	R	G	G	G
[truncated: 1,922 more rows]
[truncated: 1,092 more columns]

## Sheet: S_Data3
Supplementary Data 3. EST or genomic sequences that harbor 3959 SNP/SSR markers
Marker	Chr	Pos	Sequence
AC454v3c10017_1544	5	1.575	TCTTGCACTTCATTTGAGGCAAGAGAAGTGAAGGGCCGATTATCAAGCTTTTCAATATCT[A/G]GACAATGACCTCCTGGATTTTCTCTTCTTCATTAAAAAAAATGCAACTATTCCCCCAACA
AC454v3c10017_766	5	1.575	AAAACTGTATACATCACTCTTTAGAGTATACTGACCAGACATGGCAACCTCAGGTGCACT[A/G]ATATCCAGATCCCGCATCATGGTTCAATGCCTGATCTGCATTTGGGACAAGGCTTGCCAG
AC454v3c10030_311	9	9.178	GTATTCCAGTATCAAGGCCCAACCAATCAACCAAGCAACGCCTTCGCCAACACATATGTA[T/C]TGAATAATGATAGGCACTCCCAGCAGATGGACAACGGCTTGCAAGCTCTGCATAGCAAAA
AC454v3c10030_347	9	9.178	AACGCCTTCGCCAACACATATGTATGAATAATGATAGGCACTCCCAGCAGATGGACAACG[A/G]GCTTGCAAGCTCTGCATAGCAAAAAGCCGAAAGAGCAGCTGCTATTCCAGCTATTAGAAA
AC454v3c10113_626	4	25.96	TCAACCCTGACTCAGCAAAAGGATATAAAATACGAGGAATGGCAAGGGCCATTTTGGGCC[A/G]AGTGGGAAGAATCAGCAAGTGATCTGCGTGTAGCATCAACATTGGACTATGATGAGGAGA
AC454v3c10150_200	1	44.985	GACATTCTGCCCTTACTGCGTGACCGTGAAGCAGCTCTTGACTCAACTGGGTGCCACTTT[T/C]CAAGGCTATTGAGTTGGACACTGAAAGTGATGGAAATGAAATTCAAGCTGCACTCGCAGA
AC454v3c10157_429	10	29.997	CCCTGCGACTGGAGCTAGCTATAACGCAAATGGTGCTAATGGAAGGAAATACTTGGTTCC[A/G]AGCACTCTTTGACCCATCTACCAATACATGTTCAACTCTTGTTTGAGCAATGAACATGCA
AC454v3c10163_356	5	34.13	TTCTCGAAGAGGTTCATAACATCATTCTTCACATCCTTCCGGGGTTCTGCTGATAAGGAA[T/G]GTTGTAACCAAGGGTGAATCTTTAAATTCAATTCCGTTCTTGGATTGTATCTTGCTTTCA
AC454v3c10200_695	8	24.139	CATTATGGTAGTTATGGATCTGAGGATGCTTCATCATCTATGGGTACGTTTTTTAAGGAT[A/C]ACCAAAAGACCTCCACATTTAACAATATCTTTTGAGGATGAGTTTTCAACTGCTGGAGGC
AC454v3c10211_500	6	22.451	GACCTGTTATGTGAGAATCTTGGACTAGAGAAAGGTTACCTGAAAAAGGCATTCCATGGA[A/T]ACAAAGGGTCCAAATTTTGGCACCAAGGTTAGCAATTACCCTCCGTGTCCAAAGCCAGAC
AC454v3c10213_554	1	30.654	TTTAATGCTGTCCTTTGCTTCATCAGATTTGGCAGCTGCCATAGCTTTGTTGTGCTCGGC[T/C]CATTCCCTGAGTTAATTTCTTCATGGTAGCCCTAGTTAACTCCTCAACGTTACTCAACCT
AC454v3c10252_249	6	28.124	GATAAATATGGCATAAGTTTTGGGCAACCATCTCATATTGCTCCTTATGAACTCCCACTT[T/G]GCCTGTGTAGGGACAAATTCCTTGTTCTGAGGCCCTCAAACCAATGTTAGAAAACTTAGC
AC454v3c10272_231	1	35.111	GGATGAGTTTGAGGATATGCTCCGTGCTCTTACATTAGAGAGGAGTCAGATAAAGGAAGC[A/G]AATGGGGTTTTCCCTGGATAATGCTGATGCAGCTGGAGAGATTGTTGAAGTTCTGACAGA
AC454v3c10272_333	1	35.111	TGTTGAAGTTCTGACAGAATCTTTGACGCTTAAGGAAACTCCTATTCCAACTAAAGTTGC[A/G]GAGGCTTATGCTTGTTTCTGATGTTCTTCATAATAGTAGTGCTCCTGTAAAGAATGCATC
AC454v3c10320_1451	3	42.841	AGCTCCAAGACCCTGGGTCTTGGTAGGAGTGTTAACTGAAACAAAGACTATATCAGCCTC[A/G]GAAAACATGTTTCTCCACATCAGTGGAGAAGAAGAGGTTCTTTCCTCTGCACTGCTTCAC
AC454v3c10320_824	3	42.841	CTGGTAGTCATTCACCTTAATAACCTGTTTCCAGTAATTTGCTACATCAGGAAGGCCATT[A/G]ACACTCACAGATATAGACCAAGTTCAAGATGTCCTTCTGGAAGCAAGACCCACCAAAACC
AC454v3c10320_905	3	42.841	GTTCAAGATGTCCTTCTGGAAGCAAGACCCACCAAAACCAACACTAGCATTCAAGAACTT[T/G]GGGACCAATTCTTGTGTCCTTGCCAACAGCATGGGACACTTGGGTGACATCTGCACCAGT
AC454v3c10329_868	8	5.145	CCTCTGGAAGTAATTATGGGAGCAATGGACAGAATGGAAGCAGCACTGCCTTGAATCCTG[C/G]GAGTAACAAATGTGGAAAGTGACAATGGGGCTGCTGGAAACAGTGGAGCTGGTGGCATTA
AC454v3c10351_788	7	32.552	AGGGAACTGCATATACTCAGTCATTGGCCAACAAATCAAAGAAGAAAAAGTAGATAGGCA[A/G]ATGCTCATCCAGCTCAGCTGCACAAGCCACTACACTGAAGTACAGACTCTTGTAACTCTC
AC454v3c10370_1156	8	6.381	TGATGAGATGATGAGGGACCCGTGGTTTAAGAAAGGGTACAAGGAAGTGAATGTCTACGA[C/G]GGAGGAGGTTAAGGTGGATGAGTTCAAGGTCACAGATTTGAACGCCTTTGATATCATTTC
AC454v3c10419_809	1	39.403	TACTCTGAGCACATCAGTTCTTCGTGATATTTTGCACACCGGTTCAATTAAGTCTAATTC[A/G]AAAACCAGTGGACATAAATGGCATGTCTGGTCCCCCTTATCAGTATTTTAGTTTAGGTGT
AC454v3c10432_1456	9	9.178	AGCTGGTATTAATGTTATCCAAATTGATGAGGCTGCTTTGAGAGAGGGGTTGCCTCTTAG[A/G]GAAATCCGAGCAAGCTTTCTATTTGGACTGGGCTGTCCACTCCTTCAGGATCACTAACTG
AC454v3c10432_1922	9	9.178	GCCGCAGCCAAGCTCCTTCGCACCCAGCTTGCTAGTGCTAAGTGAGTCATTTAAGAGTTG[A/G]GGAGTTTGAACCTCTGAAGGAAAGTCATGATTTTATTGTTTGAATAACTGTGTGATGACA
AC454v3c10443_1349	5	19.46	TCTACAATGTGCAAGTTGAGGAGCTGCCATCAAATATTGCAGATCTCCTGTGATGAAGTC[T/C]TTTTTTGGTTTTGTTTGAGGCATGGGGTTCCCTTCCTTTCATAGTACTATTTACTTTTTA
AC454v3c10443_66	5	19.46	CGCAGATCCGAGGAGTTTGGAAAAACCCTAGCTCTCTCTTCAAACCTCTTTCAATAATCT[T/C]CTCACTCTACTTTTCTTCAACACTTTCAGCTATGGCAGGTGCAGCTCCAGAAGGTTCACA
AC454v3c10443_822	5	19.46	TACAATGCCTCCTGAAGCCCTTGAGATCACTAGGAAGTTTATGAACAAGCCTGTGAGAAT[T/C]CTTGGTGAAGCGAGATGAACTCACCCTTGAGGGTATCAAGCAGTTTTATGTGAATGTTGA
AC454v3c10456_72	6	26.104	ACAACCTACTTACCCTTGTTTCTCACCTCTCTCCAAAATGGAAAAGATCCAGCACAGCCA[T/C]CGTAGAAGTAAGAGGACTAAAGCTTCATGTCGCCCAGATTGGAAGTGGTGATAAGGTAGT
AC454v3c10497_1640	9	5.702	AACTGGTGCAAATTTGGCAAGCCGAGCTTTCTTCTTTGCATCCTCATCAGTAGCCACAGG[T/C]CGAATCACGAATCCCAAACCTCTCTGCTCTAGCCTTCCTCTTCAGATCCTCTGACTTCTT
AC454v3c10497_2201	9	5.702	GGTTGTTGAGGTTGAGTTGCTCTGATGAATCGGTGGCCATTGTGTGAGAGAATCGGAGAT[T/C]CGCGTGAGAATTACGGCGAGAGAGACGAATAGAGAGAGATGGGCTGGGTTTTGGGTTGTT
AC454v3c10503_958	5	45.151	TTACGTGACTAAGAAGAATCACTTGGCTTATTCATGTTTTTGCTAGTCACCACGCTAAAC[T/C]TCGAAGAAAGTGCAGGACAGATGCATTGAATCCTTCAAAGAAGGTATTACCATTACCTTA
AC454v3c10504_1473	7	27.483	CCTGCTACCATTGAAAGCGGTATAGTCGAAAGTTAGTGGTCCGATTTCGTAAAGGAGGCC[A/G]GGAGAGAGCTGAACAACCAGGGCCTCCGGTGAGCCAAAGCACAAGAGGGTCTCTTACTGG
AC454v3c10520_223	2	28.394	CATTTAACAGCTCCAAAGACGAGCAACTTATTCTGAAAACCAATGCCTAGAAAACTCAAG[A/C]AAACAAGGTTATCATTCAGTGATAGTGAGGCCAGCCGATCAGTCGGACTATTGACCTGTT
AC454v3c10520_653	2	28.394	AGGAACACCAGTAATAGGAACATCAGGCATGTTACGACCAGGAGGGTAACGATAGGCACG[A/T]TCCCCTAGGAACCATCTGTGGCTGCATCAGTGAGAGCGGTTGCTGGTTTTGCTGCCCAAC
AC454v3c10549_468	1	34.168	CCTATGTCTCTCCCCATTTCTCTCCTTGTCATCAGATTCACTACTCTTCTCTCTCTCAGA[A/T]TCGCCTGCTATCACGGTCTTTCTTCACCCTATCCCGGTCCCTGTCTCTGTCCCTATGTCT
AC454v3c10556_287	9	9.826	CCTCTCTTCTTCATCTTGCTCCTCTTCTTCATCAACATCATCCACTATAAATCCATCCTT[T/C]TTCGTATTCATCCTGCCCTTCTTCATCTTCTTCGTCCTCTTCATCCTCATCGCGACCACC
AC454v3c10579_925	NA	NA	ATCTTGCGTTGCTTCGGCAGTGCTTTGTTTGATCTCCTCTGCTTTCTCCTTGGCATTCCC[T/C]CGCTGCTTCATTCATCGTTTCCTTCGTGTCCATGTCCAAACACCAACACATACCCACCCA
AC454v3c10615_128	12	38.626	TACTGATGTGGCAGGAGAGGTCGTAGAGGTTGGACCAGGAGTCAAAAGTTTCAAAACTGG[T/C]TGACAAAGTTGTAGCTGTGATTAGCCATTCTGATGGAGGTGGATTAGCTGAGTTCGCTGT
AC454v3c10657_226	1	29.745	ATCGTTAAGCCGACAAAAATCAGTTGGTGGCAAACCTGCTGAACAATCTCTTTCATCCTC[A/T]TCCTGCCACTGCACAGGCTTACCTTAAAGGGAAAAGAGATGCCATGACCAATCGTTCAGA
AC454v3c1065_395	8	7.396	CTTGGGGACTGCCTGTGGAAAATATTACAGAGTGTGCTGCCTCAGTATAATTGATCCTGG[T/C]TGATTCCGATATCATCAAGAGCATGCCTGGTGACCATTAAGCTGCGCATTGTAGAAGTTT
AC454v3c10663_428	2	26.225	GGTTTGTGTTCCTCCTTCCATGGTAGCTGGGGAACAACTATGGTTGGTGAAGATTACGCC[A/C]ATGCTAGCCAAATCAGTGCCAAACCATGTTAGAGTTGGAAAGCCCACAAGAGCACTACCT
AC454v3c10737_256	4	26.819	TGCACCTCCTGGCTTACGAGCCTCAAGATCAGTTGCACCATCCCCAATCATGACTAATGC[T/C]CTTGTACCCATGAGCCTTCCTTATCTGTTGTACTGCAGTGGCTTTTCCTCCACTCCTTGA
AC454v3c10829_633	4	26.819	ACAACTCCATCTACCGCCACACCCACAACCACCACGCCAACAACCACAACGCCAACAACC[A/G]GCATCTCCTTACACAACAACAACGCCTTCCAATGGAGTGCTAGGAGGCATTGGTACCGGC
AC454v3c10855_596	7	27.535	GTGGCATGCTGGCAAGTGCATCATATCCCATCTCTGGTACTGACTCAAGCCTGGCTTCAA[T/C]CGGTTGTGATGGGGACTCCAACAGTTCCAATCATGCTAAATACATCGCCAATGGATGTAA
AC454v3c1088_222	1	40.962	AAGGAAAAAGAAGGCTATTCACAGAGCCACGACCACTGATGATAAAAGGCTTCAGAGTAC[C/G]CTTGAAGAGGATTGGGGTGAACACTATCCCAGCTATTGAAGAAGTTAACATTTTCAAGGA
AC454v3c10959_538	1	33.576	AGAAGCAAGTTGAGTCCCACCTCCAATGGTACCAACCTCAATAGAAGGCATAGTCACAGA[A/G]GATGTGAAGATCCTTCCCATCATTGAGGGCCTCAATCATGGTGATGCAGTGAGAACTCTC
AC454v3c10962_148	7	23.018	TGTGACATTGCAAGATATCAGGGAGCAAGAGAGGTTTGATGGGTACTATCACAATCAGTT[T/C]CATGGTGGTGAATGATTGTTTGCACAGGTATAAGTTTATGACTAAGTGGATGTTCTTCTT
AC454v3c109_263	3	31.011	ATCTACCGAATTAAAATGTGCCCGACTATCATAACTATGCTTAATCCGACTGTCCAAAAT[A/G]GTCCTCCACCTTAAACTCCTTGAACACCTTATCAAATGCCCACCTTGGAAAATACCAATC
AC454v3c1112_132	11	19.957	GTGTGGCTATGCCTATGAGCGTCCTTATTTTGTGATCATTTCGCAGCTAAGTGGAGTGAC[A/G]GTGTCCTTCAATTTGCAATTTCTATATTTCAATGTAAACGTGTGTGTTTTGATGTTTTCC
AC454v3c11130_161	7	25.966	TCATTCACTCCCTTTTTGGCAGCTTCGATAACAGGCCACAGAAACCACAAATTAAAAAAC[A/C]CATATCTACCAGCACACAGAATTAACTCTCCGAAGAGCACGGCGTGGTTTTCGCTTCTCC
AC454v3c11158_217	1	37.776	ACAAGCACAAGCACAAGCACAAGCACAAACTCAAACCCAGCCCAAAACTCAAACACAAGT[A/G]GCAAAGAAACATAATTATTTTTTCCCTTCCATGGCTGAGGAACAGCATCAAAAGCCAGCG
AC454v3c11188_850	7	27.505	ACCGAGTTAACTAGTTGTGACTCGGCGCCGACTCTCCGAGTCTTTGATGATAATAATGAT[A/G]AATAATAAATCACCGCCTTTGAAGAAGAGTAATGATCTTGTTCCGCCAGAGTTGTTGGCA
AC454v3c11192_220	1	5.453	GGAGAAAAACAAGCAGTACATTCAAGAACCACCCACTATTGAGAAATGCAACCTTTTGTC[A/G]AAACCAATTGTTTTATACTCGCCTTGCCAGTCTTCCTGGGCGCCAAGAAGCATTCTGGAA
AC454v3c11206_208	9	2.126	GGTTTTTCTGAGGACAAAAGCGATGCCTATGCCGCAGATGAATGGGAGGGAAATTCCGGC[A/G]GAGTGCTATGCCTAAAGCTCTTTTACTACCCCGACGAATTGAGCTTAGATTGAGTTCAAG
AC454v3c11219_274	5	29.732	GATGAGAACAAACACACTGCCACCATCTCCCCTTGAAATTCGAAGTTCTTCATCAAGGTA[T/G]TGTGGTAAGTAACCATGATTCAGCATTGCTGTTTGAGAAAGAGAACTTCAATGGTGGCTG
AC454v3c11226_404	12	23.057	AATATGCAGTTTCCATCTTGGGATCGTTTCTTTTGACACTAGTAGTCTATGCACTCTACC[A/G]ATGTCTATCGCTATGACAAAACAGAAAAAGAAAATCAAGCTAGGATTGAAATTTTTTTGG
AC454v3c11229_430	11	16.669	GCAGAAGGAAGAAGCCCGTCGGTTGGAAGCAATTAGGAATCAGATACTTGCTGGTGCAGG[A/G]GATGCCTGTCCCTTCTGCAGACACTGGTGCACAAACTAAACGACCAAAATATCAGAATAA
AC454v3c1122_315	5	28.109	CCCCACAAGAACAGCTGCAAGAACTCCAAGGCCACAGATCACACACCTCAACACCAACTC[A/T]TGCCACCCTCACTCTCCTATCAACTACCTTCACATTTATGCTATGAGACACTGGGACATT
AC454v3c11252_641	1	38.512	CACAGGTATGGGTGCCACTTTGAATGTTGCAAAACCCAAAAAGGGTCAATCTGTAGCTGT[A/G]ATTTGGATTGGGTGCTGTTGGCCTTGCTGCTTGTGAAGGCGCAAGGATGGCTGGGGCTTC
AC454v3c1125_319	7	26.095	AAATAGTTGGTGGAAAGCATCGGCTTCACATGTTCAGGCACCTCCTTCACCTTCAGGCCC[T/C]TTGATCTCACTGTAGAATTTCCTCATCGCCATTTGCTACACAGGAACTTGATGAGAGAGA
AC454v3c11264_152	NA	NA	TTGGACTGTTGAAGAAGATGGTACCACTTATCGCAAGGGATGCAGGCCACCTCCAATAGA[T/C]CATTGTAGGCACTTCCACCAAAATCACACCATACTCTTCCCAAAATCCGAGTCCACTATC
AC454v3c11288_770	10	23.807	TCGCATGTTTCCTATATTCTCGGGAATGCTTCCATTTAGATGATTCATTGACAAGTTTAG[T/C]TGTACCCAATCTTGTGAGGCTTGTTATTTGAATAGGAATTCCTCCAGTCAAACTATTCCC
AC454v3c1128_622	6	28.124	TGCATTTCTGTTGGGTGCCAGTGAAAGACATAGCCATTGCCTTGGATCTGACTCTTCTCT[A/C]CTAAGTACTAAATATACCGCCAAATCCAAGGCGATGGATCCGCTTCAAAATCACTTCCTG
AC454v3c11290_336	2	29.894	ATTACTGAAATTTATCAACTCTTTGTTTGCTATTTTTGTCGAGTACAGCGCGACGCGGAA[A/T]AGTCGTGGTTTGTCTAAGATCGCTGCAGGGATTTCAAATTTATGTATCAGGCATGCATGG
AC454v3c1131_335	9	0	GAAATGTGCTAGAGTTCAACTAATCAAAAATGGGAAAAAGATTGCTGCATTTGTCCCAAA[T/C]CGATGGTTGCTTGAACTACATTGAAGAAAATGATGAGGTGTTGATTGCTGGATTTGGACG
AC454v3c11331_580	9	9.178	CTCCATTTTGGCATCTCTAAGCACCTTCCAACAGATGTGGATTGCTAAGGCAGAGTACGA[T/C]CGAATCTGGGCCATCAATTGTTCACAGGAAATGCTTCTAGTCTTGCAAAGAAAGAGTTGG
AC454v3c11346_115	1	38.488	ACTCTCACTCTAGCAGTGAACTTTTTAACAAAGGATATTACCAATGGCAACTGTGACCAC[T/C]TTCACACTTTGTATCCAGTTCACATATCAATTGCCATGGATCGTCCGGATCAGAAAGTAA
AC454v3c11346_155	1	38.488	CCAATGGCAACTGTGACCACTTCACACTTTGTATCCAGTTCACATATCAATTGCCATGGA[A/T]TCGTCCGGATCAGAAAGTAAAGTAAACTTTGGCCTAAGGAGTCAAGCAATGACTCATAAT
AC454v3c11346_454	1	38.488	GACTGGTGGACTTGGTGATGTTCTTGGAGGACTTCCACCTGCAATGGCAGCTAAGGGGCA[T/C]TCGTGTTATGACTGTGTCTCCACGCTATGACCAATACAAAGATGCATGGGACACAAGTGT
AC454v3c11346_649	1	38.488	TGTATTCGTGGATCACCCAATGTTCCTCGAAAAGGTATGGGGAAAAACTGGATCCAAAAT[A/C]ATATGGCCCTAGGGCTGGTCTGGATTACAAGGATAACCAGCTGCGATTCAGCTTGTTGTG
AC454v3c11348_2889	1	44.985	CCCACCCGAGTCCAAGATGTTCAGTGAGCGCGCAAGTTACTCAGAACTTAATCAAATGGC[A/T]TGAAGAGGCAAAAAGACGAGCTGAGATTGCTAGACTAAGAGAGTTGAATACATTGAAAGG
AC454v3c11403_1168	11	20.12	GGCACACCCTGATAATAAATATGACCCCAATGCCCTGCCAGTGATACAAGGGATTAACTA[T/C]TAGGGATGTAGTGGCAGAGAATGTAACAGTGGCAGGTAGATTGGAAGGGATTTCTGGTGA
AC454v3c11437_129	NA	NA	TCAGGTTAAATGTTACATGCAGCAACTTTTAAGTGGACTTGATCATTGTCATAGTCGTGG[A/T]AATCCTGCATCGTGACATAAAGGGCTCAAATCTTCTTATTGACAATAATGGCATTTTGAA
AC454v3c11493_342	3	43.485	CAAATGTTCATTTCTTCAAGAAACCTTGAGCCATCTTCAAGTAGTCCCCAGCCCCACTTT[C/G]CAGTATTGCCTTCAATTTCATGATCACCACCACCTGTTGCTGAGTGTGGTTCTGAGTCAG
AC454v3c11547_195	6	4.022	CTCATTTCCTCCAAGTTATCCAAAACTCAGCTCAACTATCACAAAGACTTCCCTGGCCTT[A/C]CCTGGAACAATTCACACCTGGTGACAAGGTAGTATCTGCAAATACATCATCTACTAATAG
AC454v3c11563_254	12	28.478	TATCGGGGAGCTCTTCACAAGTTCCCAAATCTTGGCCACATTCTTCAACCAATCACGTTC[A/G]AGAAACAGTCCTTGCAAATGAAGGGCACTTTCTATGGATAGAACCTGTAAGAGAAAATCA
AC454v3c11600_199	10	47.243	AGCTGGGAAGGGCAATACATCAGATGTGAAGGAATTGATTCCAGAATTTTTCTACATGCC[T/C]CGAATTCCTCGAAAATCGATTCAATCTGGACTTGGGAGAGAAACAATCTGGAGAGAAGGT
AC454v3c1160_408	11	25.563	GAGAAGCCATGGTTGAACTTCAAGGAGGTGCAGGAATTTAAGCTCATTGGTGATGCCCCT[A/C]ACACACCAGAGTGCTTAAGTGACTGAAGATTGGATGAATCTTGCCCTACTCCAAGTTAAG
AC454v3c11612_419	6	53.115	GTCTCCTTCACACATTATCCCCTTCTATCAGGCATTTAATGGAAAGAAGTGGGAGAAGTT[T/C]TAATAGTGAAAAAGTTGCTTCACTGGCATATGCACGAATTCAGGGCAAGGCTGCCCTTGT
AC454v3c11644_392	NA	NA	ACCGCAAAGTTCGTTCTAGTTATGAGGGAATCATTCTAAGTGATCACGAAGAGGTGGAAT[A/T]TTCAAGATGTTGAATATTCCTTGTGGAAGCTTCATTATAAGCATATTGATGAATTTCGTA
AC454v3c11667_377	9	9.178	CCGTTTTCAACATGAATTACTTCATATGCCCATCACCAACTCCTAGGAAAATCATTGAAC[T/C]CACCTAGGAATTCAGGGTTGCCTAGTCAACTTGTCCCTGTTCCAATTCATTTGGAACCAC
AC454v3c11668_112	3	31.934	GACAAAGAAGACATACTGCAAGAGCAAGGAGTGCAGGAAGCACACCTTGCATAAGGTTAC[A/C]CCAGTACAAGAAGGGCAAGGATAGTCTTGCTGCTCAGGGAAAGCGCCGCTATGACCGCAA
AC454v3c11685_545	1	38.596	CTTCAGGTGCCAGTAGTATAGCACAGAAAGCAGGAGTTGCTGCACTAGGACTGGGATATG[C/G]CTGGTGGGGAAGCTGTTTCTATCATGGTAAAAGCATTCAGGGAGCGGCGGGATTTCTTGG
AC454v3c11746_847	3	34.928	TAGGATGTTCTTTCCCACTAAATCTGTTACTGGAATCTTGACTCCATCTTTTCCAATGAC[A/G]GAAATCTTGATCTCCTGAAACCAAAATTGACTCCAGGGTTTGAGCTTCCTGTTTTGCCTT
AC454v3c11768_889	3	32.528	AAACCACTCTGGGCCACGCCTTAAAATTGTGGGAGAAACAGCCACTGTTTCCACATTGGT[A/T]AACAGTGGTAGGGCAGCCATATAACCCTGCATTAGCCGGGAAAGGAGGCTTCAATCTTGG
AC454v3c11829_565	8	7.425	GCCTTGAGCACCTCTTTGAGCGAAAACCCCATGGCTTCTCAAATCGGAGCTTTCAACGAA[T/C]TTATTTTTGGATTGAAGTTGAACAATCACGCTTGCTTCGGAGCTGAACAAACAGTAACAG
AC454v3c11867_112	4	20	GGAAACAATATGCATATCTCTTGCTTTTAGTAGCAAAATCAAGATACTACCACTACTATC[A/G]GTAGAAAATGGAAGACCCTCTTCTTCCTTTTCCTTTTCGTCTGCTACTACTGTTTTTCCT
AC454v3c11867_830	4	20	ATTAAGGATGTCAAAGCAAAAAGGCCCGCAGACTGGGATGATAGAGAATACATTGATGAC[T/C]TCTAATGATGTCAAACCAGAGGGATACGATTCAATTCCTGCTGAAATTCCTGATCGAAAG
AC454v3c11908_1443	6	45.785	TCAGCATTTTGGTTTCAAGGATCAACTCACTCCCATGAGTTAACCCAATTAGGTAGTGCT[A/G]ACTGAAGTCCAAAGCCGTGAAACCTGTGGTGTCTGGCATTCTAGCCAGAAAGAAATCAAC
AC454v3c11908_1680	6	45.785	ACTATCCCTGATTATCTCTCTCCAGGTTCATCTATGCTAAATAATGGTCCCATAAATGAC[T/C]TACGTGGAAAAGCGGACAAAATCTAAGACTTTTCTTGGTTGCCGGCTATTTGGAATTGAT
AC454v3c11908_347	6	45.785	GGAGCTGTGGAAGCTATGTGCAGGGCCTCTGGTGGATGTACCAAAGCCCGGGGAGAGAGT[A/G]GTTTTACTTCCCTCAGGGTCACATGGAACAATTGGAAGCATCAACAAATCAGGGGCTGAA
AC454v3c11908_506	6	45.785	TTGTCGTGTTGTTCACATTCGATTACTGGCTGAACAAGAATCAGATGAGGTTTATGCACA[A/G]AATCACTTTGCAACCGGAAGCAGATCAAAATGAGCCTTCAAGTCCTGATATATGCCCACC
AC454v3c11908_701	6	45.785	CTCAGTTCTTCGAAAACACGCCACTGAATGCCTGCCTTCATTGGACATGACCCAAGTAAC[A/G]ACCAACTCAGGAATTAGTTGCCAAGGATCTTCATGGGTCTGAGTGGAAGTTTAAGCATAT
AC454v3c11908_797	6	45.785	GTCTGAGTGGAAGTTTAAGCATATATTTAGAGGCCAACCACGGAGGCATTTGCTTACAAC[A/G]AGGATGGAGTAACTTTGTCACATCCAAGAGATTGGTTGCGGGAGATGCCTTTGTGTTTTT
AC454v3c11923_656	9	9.162	GTTTAAAATGGAAGATGTGAGTATGGGAATGTGGGTGGAGCAGTTCAACAGCACCAAACC[A/G]AGTTGTGTATCAGCATAGCTTGAAGTTCTGCCAGTTTGGGTGCATAGAAGATTATTATAC
AC454v3c11932_136	8	9.34	GCTGAATCGTTTGAGTCTGTGACTTTTTTTTGGGTCTTTTGAAGTTGCGCCCAACCTTGT[A/G]GTTCTCCGCTCAAACCAAAACCGGGCCAACATGTCAACCATGACATCTGTGAAACTTCCC
AC454v3c11932_210	8	9.34	CCAAAACCGGGCCAACATGTCAACCATGACATCTGTGAAACTTCCCTCCCATTGCATGTT[T/C]CGGAAATGCACCTCAGAACCGTTTCAACAGCGCTATTATCAAATGCCCATCCTCTCTTGG
AC454v3c11956_490	7	17.299	ACTCTCCGGTTAGAGCTTTTTCATCAACTTCACATTGGCCTTCCACTACAACTCCATCAA[T/C]CGGGTATAACTTCACCAGCCTTAATGGCTAGAACAGTATTCAATTTCACCTCATCTGCGT
AC454v3c11967_347	2	29.642	CCTCCTCATGCCATTTTTCACCCCTTCCCCAGCTTGACCCATTGCCATTTGCAAGTCAGC[A/G]GAGGATGTCATTCTGAATTCGGGTTTCTGCTTCAATTTCTTGAGCCACGGATTTAAGTCG
AC454v3c12002_2177	1	39.403	GCTTGCTTCACGCCTACTTTTTGTTGTGTTGACTGTGTGTGTTAGTCATGAAGCTCAGTC[A/G]GAATGGGAGCAAGAGACTGGGAGGTGAAGAAAGTTTTCCATCTAATGAAAGCGTCGAGGA
AC454v3c12002_243	1	39.403	GAGGTACCTGTAGAGGGTTTTGAATTTTGTTGTCGGTTTTGGGAGTTGTGGAGCTCAATC[T/C]CGTGGTTTGTGATCGATCTTATGACCACATCGGGCCGGCCTCCGGGCCCTGATGTTGAAT
AC454v3c12002_2563	1	39.403	TAGCAATTTTAGAAGCACTTTTTTCACTGAAGCCCTCTTCTATTGGCACCTCATGGAGTT[A/C]ATAGTTCAAATGAGATAGTTGCTGCGGCAATGGTTGCCGCTCATATTTCTGAACTATTTA
AC454v3c12002_2783	1	39.403	TATTCATAGCAAAGCTGTTGCATCCATTGTTAACAAGGCTGAGCCACTAGAAGCACACTT[A/G]AATACATGCACCATTGTGGAAGAAGTCCCTCCTGAATTCTGATGGCAAAAGACGAAGTCA
AC454v3c12002_872	1	39.403	ACAACAGAATAGTGATTCAGAAAGAAGCAGTAGTGGCTGCCATGCTACCACTAGTGACTC[A/G]ATGCGGGGAATCCAGCCACCATATTCCTTTGTTACAGCAAGAGAGGAAACCTTTAAGGCC
AC454v3c12068_716	5	23.171	GACACCAACACACCAAATTGCTTCCATTGTTTCCGCTGCGTTTTATGGAATATGGAACCT[T/G]GTTTTCTGGATTTGTGATCCCAAGAACTAGGATTCCTGTGTGGTGGAGATGGTACTGCTG
AC454v3c12100_1175	8	12.954	TGCTATTATATAAGGTTCCGTAGCACAATGAGTCCTTAGCCAATGACTAACAAGTTGGTG[A/G]GTAACCAGAATCATGGGCAAGCACATGAGCTTTGGCTAGCCTCCAAAGCCAGACACCAGT
AC454v3c12100_631	8	12.954	TCACGGCTGCATGGTGACCGGATGCCACCCATACGATTGTTGTGATAATTTCGATGAGGT[T/C]CTTTTGGGGTTTTGAGGACTGGCCACCATGGTTCGTCCTTCTTGTCAGCATGACCTTCAG
AC454v3c12105_285	3	19.859	ATCGTACGGTGAGGATTCGTCAGAGGAGGCGATGAGAGTTACACGCAGCATCATGATAAT[A/T]TAAACCACCCGGATACCAAAACGGGTCGCCTCCGATTTCTCCCGCCGGGTCCACCCCTCC
AC454v3c12105_685	3	19.859	TGAGACCAGTTTGTAGCTAGGTTGTGATCATGTACCGGTTGTAGTATAATGCACTTTGCT[A/T]TTCTGTATATATATAAAGCTAGCCTTCCTCTGTTCTGTTCTGTTCTGTTTGAGGTTTGTT
AC454v3c12117_872	6	27.894	AGAAGTCAGGTTTTCCACCCTCTTCCTCATGGATTGTTGAGGCTCAATTTATCAAATGGG[T/C]CTTCTGTTTCTCAGGGTTCCAAGACACTTAGTGTAAAACTTATATGGAAACTGAAAGATG
AC454v3c12121_747	3	32.162	CTCTCCAGCAGTGTACCATGAAGGGGTGTTCAAGATACCAATCTTTGTTAGGAACTCTGG[A/T]TATGAAAATACCTGCAGCACCTAACATTGCCCATCTGCAGTGCACAAGCTCTGATTGTAC
AC454v3c12153_229	8	27.527	TCATCTAGTATCACCCTAAACCAACCTACTCTTGCTAGTGCACCACTATTATAATCCATT[A/G]GAAGAACTATCAATTCCTTTTCTACCCTTTTTTCCCCTCTTACTAACATTAGATGTCTTT
AC454v3c12166_323	10	24.087	TATCTTCAACGTGAAAACCTTAGCCATTCATCTCCAACGTCATAGGTTAGTAACTGTGAT[A/G]GTTGCAAATCCATTAAAATGTATTGATCCTTGAATCAAGCGTTACTTCCTTCTGGCAGTG
AC454v3c12180_1007	1	57.777	AGCTAGGAGGCTTATTACGAAGCTGCTCGATCCGAATCCGATGACAAGAATCACAATCGC[C/G]GAAAATCATGGATTCTTCTTGGTTCAAAAAGTCAGCACCCAAGTCAATCCTAAGTAAAGA
AC454v3c12180_1112	1	57.777	AATCCTAAGTAAAGAGGAGCAAGAGTTTCAGGAGTACGAGAAGTCACCATTCAAACAGTC[C/G]CGAGACTTTGAATGCGTTTCACATAATATCTTTGTCTGAAGGGTTCGACTTGTCGCCGCT
AC454v3c12180_434	1	57.777	GGTGATCAAAGTGGGTATGATGGAGCAGATCAAGAGAGAAATCTCGGTGATGAAGATGGT[A/T]TCAGCATCCAAACATAGTCGAGCTCCACGAAGTTATGGCCAGCAAATCCAAGATCTACTT
AC454v3c12236_251	7	47.629	AGATACAAGGTGTCTTTATGCCTGATTAAAGACTGTCTTAAGCCACTGCTGTTGACAGCA[A/G]AAAGTATCCTAAAGCTGTAGTTGGGCCAAGTGATTGTGATGCTTAAGGATGTCTTTGCTC
AC454v3c12272_340	9	26.678	TGTGAAGAAGCATGGTTCATTTCCTTCAGTGACTTTATATAGTGGTACATTTGAAGACAA[A/C]CCCCTCCAGAGATGCAGCCATCTCTATGTATTTCTGGCCAATTTCAAAAGCATTTTGCTT
AC454v3c12285_503	1	38.924	GAGTTGCTTGCTTCATGTGAAGTACCTAATTCTCTAGCTGGGGAAACATGTCAGATTGGA[T/C]CTGAATGGGGACAAAGTTGGGATGGCATACATGGAAAGTGCAGAGACTGGATCTACTGGA
AC454v3c1228_246	10	14.969	GTCCTCACAACTTGCGTCTAATGGCATAATAATCTCAACCGCATGAGCATCCAAGCTAAC[A/G]AACCGCTTGCAATTCATATGCACGTTGCTGCAAATCCGTAGAGTGGGAAGCTGATAATTC
AC454v3c12321_534	5	13.487	GCACCTAGCTCAGGACCTGGTGTAACATGTAGAGGGGTACCAAATAGTGTGTCAATATGA[A/T]AGGAAATTTAGACTCACTTTAGTTGGTCACATTTTTCAACATAGGTATATAATAGTGTAT
AC454v3c12339_249	6	58.262	TCGCCTTGTTGGTGCTACAAGAGGTCATGCTCTTCTCAAGAAGAAGAGTGACGCTTTAAC[T/C]TATGCAGTTCCGACAGATTCTTAAAAAGATTGTCTCCACAAAGGAATCAATGGGAGAGGT
AC454v3c12397_198	9	8.408	CCAGTTGCCCAAGCCGCTATATCATGTGGCCAAGTCCAAAGCAGCCTTGTTGCATGCATT[T/C]CCCTACCTGAGGAGTGGAGGGTCTCCCACACAGGCTTGCTGCAATGGGGTTAAGTCGCTC
AC454v3c1239_540	3	32.059	AACCACAGAGCTCTCGGTTGAGGACTTCTTTTGTGGGGCATTGGAGGGTGAGGTTTCAGC[A/G]AGTAACAAAGCGATACTCATGCATAATCCAATCAGTCCTAGAACCATGTGGGGGTTTTCC
AC454v3c1240_100	2	26.685	TCTCTCGTCAGGAAATACGGGGCAACCAAAAACACAAAGCTCAGAGCCCAAACCCTAGCT[T/C]TCCACCACAACCACAATGAACTGCTCAATTTCCGGCGAAGTGCCGGAGGAGCCGGTGGTC
AC454v3c12411_201	1	61.62	GCAAGTTTGAAAAGGGAATGCTTGCGATTCTCAAGTCTAGGCATCGTCCCAGCATGTATG[A/G]GCATTTTGGAGTAGGCCAAGCCTCCTCCTCCTCTTTAAAGTTTGAGAAGTAAAACAGCAA
AC454v3c12417_786	11	41.687	TTTGAAGCCAGTTCTCCTGACTGGAGACTTAGCGGATAGTTTCTTTGCTAGCTTTGCCCT[T/C]CGGTTGGCTCATCACCAATGGTGCTGGTCTTGCATCCTACCCAATTGACACTGTTCGTAG
AC454v3c12471_90	8	9.34	AGCCGCACTCCTCAGCCCATCAACCGCTCTCTGCACACTCTTTTCATCTGCACGAAGCAG[T/C]CCATGTCGAGGCGAAAGCAAAGGGAACCAAAAGAAGAAAATGTGACACTTGGGCCTGCAA
AC454v3c12633_167	5	23.521	GCCCGAAAACATGAAACCTAGTAAAGTGAGGCTCTTTATGTACGGAATGCTGTTTGGGAT[T/C]CGCTGACACGTGGGCGGCCATGCCCGACAACAAGATGGTCGGGAAAGCGATTAAGGATCC
AC454v3c12633_377	5	23.521	GTACATACAGGACAACTTTGAGAAAGTCACGGCGCCATTTTTGACTGTACACGGTACCTC[C/G]CGATGGGGTCACGTGCCCCACATCGTCGAAGCTCTTGTACGAGAAGGCGGCGAGTGAGGA
AC454v3c12648_773	1	27.681	TGCTCAAGCCAAGGAAAGTCCAATGCCTGAGCCTCATGAACTCTTTTCCAACGTGTATGC[A/T]AAAAGGTTATGGAGTTGAGGCATTTGGAGCAGATAGGAAAGAAGTCAGAGCTGTGCTTCC
AC454v3c1264_126	1	36.618	CTCAGAGGAGCTCGATATCCCTCTTGGTAGTGCAATCAATCAAGTTGATTCGATTCGATT[T/C]CGATTTGATTTGATTCGATTATAGATTAGCAGATAAGATGTCAGGGAAAGGCGCAAAGGG
AC454v3c12657_1286	10	20.841	CCTCCAGATTTCAAAGGAGATTCCGTTTGAGAATCCCAGTTCGAGTAGCTTAACGGAGAA[T/C]TCCAAGCGCGATTCATATCCAGAACAGCAGCCAGAGCCGCCAGCAACAAGCGCAGAACCA
AC454v3c12657_2054	10	20.841	ATTGGCAAGCAAAGACTCACGCTCAGGGCCGCCACCTTCGCTTCCTGATCAAGACCCAAA[C/G]GATGTCGAAGTTGATAGATTTGGATATCGATGTGAAGATAATCGGATGGGATGCGATGAT
AC454v3c12697_241	1	35.025	ATCAGATCCTTATGTGAAATTCAAGCTCACTGAGGACAAGCTTCCTTCGAAGAAAACAAC[T/C]CGTCAAACATAACCACTTGAACCCTGAATGGAATGAGGAATTTAATATGGCTGTTAAGGA
AC454v3c12731_651	9	8.359	TTACGAGTAGATGCAAATGTCTTCTCTTTGTTGAAGCACTCTAAAACTCTATTCCAATAT[A/G]GTTTTGTGTTTTTGTTCATTCCCTCGCACCGCATCTACTGAAATATTGAGCCATGCTGAC
AC454v3c12736_313	4	24.041	TATTTTGCTGACCTCTTTTAGGAGACTGGATTCTTTCTGGATGGGAGCTTGAAGAAGTAG[T/C]TGTAGAGGGGGGGGACTAGTAAGAGCTCCAAAATCATGGGCAGATGCTGGATTTCTTGAT
AC454v3c12770_157	1	30.654	TGGTCAAACATTTTCTGATGAAGGTGGGAGCAGTGGCTGAGCAAGGGATGACTTGATGTG[A/G]ACTTGTTGTCCTGTTGTTCCCATGCTCTGGTGTGGACTGAATCAAAGGTTTTTCCAGCTG
AC454v3c12778_914	6	37.424	TTGGTATCTTTGGATATTTGTAGTCATCTTCTTGTTGCTTAATGTAAACGGTTGGCATAC[A/G]GTATTTCTGGATAGCATTCCTTCCTTTTGTTCTTCTACTTGCTGTGGGGACTAAGTTGGA
AC454v3c12804_65	NA	NA	CATAAAGCTCCCAATACCAAAACACCAATCCAAACAAAGAAAGAGGCCACCTTTTGCAAG[C/G]GTAGCTATTTGGTTTTCATGGAGGCATTCAAGATCAAGCTCTTTGTTGTTGTGGCTGTGC
AC454v3c12828_622	11	18.267	TTACACGTTCACACACATGCTACTCATGGTCATGCTCATGGTTCCACTTCCTTTGTTGAT[A/T]AACTCGGTTTCATCAGACCTTATTCGGCATCGCGTCATATCACAGGTTTTAGAGTTGGGG
AC454v3c12874_329	NA	NA	GGTGGTGGAGAACCAGTGTATTTGCAACTGATCCTCGAGTTGCAGCCCTGTCAAGGGCAC[A/C]CAGAATTCCATGACTTCAAATAAGCCTCCAAAATACCAGCATTGTCCTCAACAGGTTCTA
AC454v3c12900_1017	2	25.952	ATCAGTTGTAGCAACAACACCTTTAAGAAGGGGGAATGCGGCATCCACCAACTCCATTTT[T/C]CACTCCATTCAATGCCTCTGCAGCAGGTGGGATATCGAGCATGTGCAGAATCACGGGCTG
AC454v3c12942_685	6	28.013	CATTTGCCTGACACCAAGGGTGAAAGCAAGGAGAGCATGCTCACGGGTCTGTCCATCCTT[C/G]CGAAATACCAGCTTCAAAACCACCAGTGGTGGAGTCGATAATGAGGACAGCACAATCAGC
AC454v3c13011_117	8	5.905	CCATCGATTCCTATGATGTCGTACTCCAGAAGGTCAAGGTATTCTCGCTCTCCTTCACCA[T/C]TACAGGCGATACAGGTCTGTCTCGAGGTCATTGTCAAGGTCAAGGTCAAGGAGCCGGTCA
AC454v3c13011_794	8	5.905	TTACTACAGCCGACGCAGGTCCTACTCTCGGTCTGCCTCTCCTTACAGTCAGTCACCTGT[A/T]AAGCCTGCGTGATCAGTCTTACTCTCCTTATGATTCAAGGTACCGCTACCGATCTGTCTC
AC454v3c13076_872	2	15.079	GGCGATGGAGACTGGTTGCTACTGGGAGGTTGTTGCCCTTGTGCTGTTGATGATTTCGTA[T/C]TTAGCCGCAAATGATATCTGCCCATGGCTTTGTTGGGTCCTACCTTGCTGCTGAGGATGG
AC454v3c13085_248	11	19.957	CTTGAAAGCAGCCGTGACTAATCCAGACTCGGGGGTCCATGCTTCAGGCAGCAACTTAAT[A/C]ATTTGCAGGAGTTTCAAACTTATCCAATTTTGCTGTTTTTGCAGCCTTAGAAAGGGATTG
AC454v3c13126_284	11	48.491	TGGCCACCAAGTTTTTTTCCTGAAAAGCTGGTTGTGCTCAACTTGCCTTTTATCCTATTA[A/C]AAGGAACCAGTAGTCAAGCAGACTTTAGAATACGTGACACATGTGGACTTCAGTTGGTGC
AC454v3c13131_228	NA	NA	GAATTTGAGATAATGAACGCAACTGAGATAACCTTCTCCATTTGAGCGGCTTAGTGCTTC[A/G]GTCTTTCCCATGTTTTTGCCCTATGGCTCTCAAGCGCCCTCTTGAGCTTAATGCTGGTGG
AC454v3c13140_640	10	27.451	GGAATGCATCTCACAGACCTTGTGCCGTCTGTGATAGTCTTTCGCATTGTTCAGATCAGC[A/G]GCCGCAGTCTTCCACTTGACAAACAGCACGGTTTGAAGTACTTCCCACCAACTTAGTCTT
AC454v3c13179_180	NA	NA	TATTTACAGTTTTGGTGTCCTCCTTGTGGAAATAGTCAGCGGGAGATGTAACACAAACAC[A/G]ACGATTACCTATTGAAGAGCAGTATCTCCTAGAAAGGACGTGGGAACTTTATGAACGACG
AC454v3c13180_455	NA	NA	GAGTGTCTAGTTAGACTTGTAATTGAGAACAGAAGGGAGAACCACTAAGAAAAGCAGCAG[A/G]AACAATAAGAGGAAATGCTATTCTAGCACATGCTTGCCTTTCTCTTTAAGCATGGAGAGG
AC454v3c13239_298	2	29.413	AATTTAACCTGAAGACTACTCTTGACCATATTCGATTGTCAGGAAGCTTTCCTGGTTGAT[A/G]ATGTAATATTTTCCGAACAGGTAAAATTTAGGTACAGTTCTTAGGCGTTGTATTTTAGGT
AC454v3c13265_846	2	16.56	CCAGCAGTTGTTGCAGCCACAGAGTAGAGATTTTCCTTCTCTTGTGGACAAACAAAATGT[A/G]GTATCTATTTGGGAGAGAAGGGTTTTTTATATGGCTAGGTGTGCATGAGGGGCCATGTAA
AC454v3c13265_928	2	16.56	TTTTTTATATGGCTAGGTGTGCATGAGGGGCCATGTAAATACCTGAGTATGTGATAAGTG[A/G]ATAAAGTCGTTAGTAGAGTGGGGATTTGTGGCAGAAATGGCTTTGTTTTTATGGGTAGTT
AC454v3c13295_329	12	32.388	CAGAATCCATTGTCATTCTCGAGTACATTGAAGAGACTTGGCCACACAACCCTTTGCTTC[T/C]TAGATGATCCTCATGAGAGAGCTGTGGCTCGGTTCTGGGTAAAGTTTGGAGAGGATAAGA
AC454v3c1329_1179	11	31.067	TCGACTGAGCCGTCCTCATAGACTCTCAACCAACCAGACACCTCCTCTACAATTTTCTTT[A/G]GCTTGGACCATTGTGTACTTATATATCAAACACTATAATAGTCTCTCTTTTTGCTAGCTC
AC454v3c13350_77	6	23.017	ACATAAAGTTTACAGTTCTTTGCTACCAATTGTAAGAACAAACAACAGTCTTGTGAAGAG[T/C]CGGAAAATGAGTTCAACAAGAAAAGCTATTGTGGCAGTGAGTGTTGCAGTTGTCGAAGCC
AC454v3c13357_556	1	71.336	ATTTAACAAGGTGCCTCATTTAAGTTCTGACTTCTCAAAAGGCCTTTTGAAAGGTTACAA[T/C]CCCAATGGGGAAGTTGTCGTCGTTTACTTACCAAAAACAAGGTCTGTTCCCTCAGAATGG
AC454v3c13374_746	5	27.502	GGGAATAAGGTGATCCTTAAAATCCCCATGTCCAAGTTGACCATATTTGCTCCAGCCATA[A/C]AGTGTATAAACCACCAGAAGAGGAAACAGATATTGTATGCCGCCATCCACAGGCTACCGT
AC454v3c13385_455	8	8.44	TGTCATCAAGAAGGCATGAGTGAAGCCCTGTCTTAGCATCTCTTGGCTTTCAATGTCTTG[C/G]CCCCCATTCGAAGGACTTGACAGCATCGATATCAGAAACCAACTTCTCCATCCCTTTCAA
AC454v3c13385_517	8	8.44	CCCATTCGAAGGACTTGACAGCATCGATATCAGAAACCAACTTCTCCATCCCTTTCAAAA[A/C]CCTCCTCCACCACCACACCTTCCTTGAACTTAGCAATCACCAAGTGCTTAAAATCCCCCA
AC454v3c13407_471	8	18.688	GGAAACACTGTACCAGTCGACCACAGATGGGAAGAAATTTGTGGACTGCTTGCGTGATGC[A/G]AAAAATTGTTCCTGGAATCAAAGTTGACAAGGGCTTGGTTCCCCTACCAGGATCAAACAA
AC454v3c13407_891	8	18.688	TTTGTTCGAGGGAATCCTACTTAAGCCCAGCATGGTGACCCCGGGGGCTGAACACAAGGA[T/G]GAAGGCTTCTCCAGAGACCATTGCCAAATATACACTCACAATGCTCAAAAGGAGAGTTCC
AC454v3c13437_1036	6	42.03	CTCGCAGTGGGAGCATAGCGAGCATTACAAGCCCAGCTATGTCCATAGTGGAAAGCATGA[A/G]GGGGCACAAAGAAGTTGAAATCAAGGAGAAAGGTAGCTACAAAAAGCTTTCGGATTCAGA
AC454v3c13453_615	6	1.75	ACAGTAAAGACGCTGTGGAAAAAGAGAGGTTTTTAGGGGTCTCTGAGTCTGAGTCTGAGT[A/C]CTGAGTCTGAGCCTTGTGGTGTACGTGTGTGTGTGTGTGGCTCTCTGGTGGACTGGTTGG
AC454v3c1345_597	1	35.935	GAAGTTAGTGTCAATCCCAGCAAGCACCTTCAAGAGCCCTTGGAAGACCGCAAAGAGATG[A/T]TGCTGATGTACCACCAATGACCCAGAATTGTTCATTCCTCCACCAGTCCTCTATACTGAC
AC454v3c13460_224	2	24.828	AGTTGTAGTTGTTATGATTGAGTTTTGTTAATAATGTAAAATTTGAGAACTTTATTAGTT[T/C]TGATGGAATTGTGGGATTGTTGTGATTGTGAGTACGGTGGTGTTTTTGTTGATGATTTTG
AC454v3c13467_236	6	1.75	GAAGCTACTTATAGATAACCAAGTGGAGGTAAGAGAGCATGCTGCAGCAGTTTTGGCAGG[A/C]CCTAATGAAGGGCGGGGATGAAGATCTAGCAAGAGATTTTCGTGATAGAGCTTACTTGAA
AC454v3c13507_800	5	24.987	TCTTTGAGCCGATTATCGTCTTAAACCAATGTCCAGAACCCATCCCTGCTATTAAGAATC[T/C]TGTGTTTAACTCAACATACCCCAGAGAATAGGCTCCAAAGGGTCCAAAACAGACCCTTTT
AC454v3c13554_2442	1	31.372	GAAAGTGAAGAAGAAAACAATGATAGTGTTTTGGTTGGCGTGAATGAGACATTAGCAGCA[A/G]AACGCAGGGGCTCAGCAGGAAAATCTCAAAGAATCAGCTTATGTCAAGGACAATGATATT
AC454v3c13561_381	2	26.095	CGTGTATTGTGGGAAAAAGGCTACTCTTGTTGTTGGCAATGTGTTGCCTCTCAGATCTAT[T/C]TCCTGAAGGAGCTGTGGTTTGCAACGTTGAGCACCACGTTGGTGACCGTGGTGTCTTCGC
AC454v3c13578_183	5	3.41	TGAGTCGACACTAATGTGGAAGGTAGAAGGAGGTTGATTTTGAGGTTGAGTTTGAGTTGG[T/C]CGGAGGAGAATAATGGTGCTTGGTGTCGTTTTGCTCGATCAGGTTCTGGCGATCGTCGTC
AC454v3c1358_235	NA	NA	AAGAGGGCAAGTGGACCCAAGTGTCCTGTAACTGGCAAGAGGATCCAAGGGATTCCTCAT[T/C]TTGAGACCTGCTGAATATAAGAGGTCTAGGTTACCTAGGAACCGGAGGACTGTCAACAGG
AC454v3c13606_257	1	49.975	ACTGTTCTTGCTGCTGGAAAGTCTCTTGCTTGCCTTATCATGGTGACCGGATCACTGCTG[A/G]AATGATATCAGTGTGTCACCAAAATTGACTGCAATGGATGGAAGGTTTCCTTTTGAAGAA
AC454v3c13622_677	11	15.828	GGAGAAGAGAAAAAGACCAAGAAGGAGAAGAAAGAGAAAAAGCACAAGGGTGAAGCAGAC[A/G]GAGGGAAAAGAAGATGAAGATGAGGAGAAAGAAGAGAAGAAGAAGAAAAAGAAGGATAAG
AC454v3c13630_498	NA	NA	CACCAGGTCTCTTCTAGCTGCACTCTGCTTCCATGCTTATCAGCAGGTTTCCTACATGAT[A/T]TTTGCAGAGGGTATCTCCCGTTACCCACTCTGTAGGCAATTGTGTGAAGCGGGTGGTGGT
AC454v3c13638_505	2	27.662	TAGTCATCAGCTGGTCCATCACGGAGATTATTCGGTATTCTTTCTTTGGGCTGAAGGAGG[T/C]CGCTTGGTTTTGCACCTTCATGGCTCTTGTGGCTCAGGTATAGCACCTTTTTGTTGTTGT
AC454v3c13662_180	12	49.956	AGATTGTGGGATGGAGAACACTCTGAAGCCAGGTGATGTGATACAGTGCCGAGAGTGCGG[T/G]TTACCGCATCTTGTACAAGAAGCGCACTCGCCGCATTGTTCAATATGAGGCACGCTGAAG
AC454v3c13737_811	4	53.218	AACCCCAACTACAAGGGCATTTGGAAGCCTCAGGAAATTCCAAACCCTGACTACTTTGAA[C/G]GTTGAAAGACCTGACTTTGAGCCTGTTGCTGCTATTGGAATTGAGATTTGGACAATGCAA
AC454v3c13751_847	5	22.39	AAATTCAAATTCCCAATTCTGGGTTCTCTTGGATTAGCTTCAAAAATCAATCGAAACCCT[A/G]GAAACCAAATCTTTTATAATTTCAAATAAGCAACCACAATATGAGACAGAGAGAGAATTC
AC454v3c13824_216	1	43.388	AACTGTTAAAGGATCCTGGTGTTCAGATTCAACCAGAAATGTAGCATTTGGGCGGAAGAC[A/G]ATATGCTCCAGAAGCCTGAGGATCTTTATCAGTTCCATTACTTCCAGAATAATAGCTGTA
AC454v3c13860_1350	4	35.065	CAGATGGTTTGACCCACTTCGCGAGTCAATGGATGCATTTATGGAAAAAATCACCGAGAC[A/T]TACAACAGGTTCAGTTACACTCAAACTATACAAAGGTTCAGTTTCTGTAGTTAGCCGCAA
AC454v3c13886_623	10	24.963	GAGTGATCGTTCTGGGACAGAAAGGAAGGACAAAACATTCAAAGTGGCTAATCACGTATC[A/G]AGGTAGTAGAGCTAGAGCTGATATTGTGCCTTCTCCTGATATCACAAACAACCATTTAAT
AC454v3c13901_1044	3	29.537	CTGTAGCCATTTCAGAGGTAGTGTGAGAATGAACCAAGGAAGTGAGTGAAAGTGTGAGTT[T/G]GGTGCTAGGGTTTAGTGAGGGGGGTTTTGGTTTTGGTTTTGGTTTTGGATAAGAAACACT
AC454v3c13920_154	11	34.163	CCGCCTACTGTACAGACAGTTGATACTTCAAATGTACCAGTGCACCAAAAATCTGTCATC[A/G]ACAACATTGACAAGACTTTTCAATGAGACATCAGAAGCACTGGGAGGGTCACGTGCAAAT
AC454v3c13953_430	2	24.828	ACTAAGGCGTTTGCTCCGTAAGTACCGGGAAGCAAAGAAAATTGACAAGCATATGTACCA[T/C]CGACATGTACATGAAGGTGAAAGGTAATGTCTTTAAGAACAAGAGGGTGCTCATGGAGAG
AC454v3c14028_329	3	25.612	CAAGACTGGCAAGCACGGTCACGCTAAGTGCCACTTTGTTGGAATTGACATTTTCACTGC[T/C]CAAGAAGCTTGAAGATATTGTTCCTTCTTCCCATAACTGTGATGTTCCTCATGTCAACCG
AC454v3c14048_465	NA	NA	ATCGATGTTTCATGAGCACAGTCTAATCACTGTCGCTGCTGCTGCTGCTGTCATGGCCAT[T/C]CATGTTTCTTCTCCTTCTTCTCCTTCTTCTTCTTCTTCTTCCCCTCCTCTGGCTTGCTCT
AC454v3c14085_1046	1	44.251	TTTACCACTACCCCAGCTACATCATAGCCCACAACAATTGGTAAAGGAGAGTCAGTTTCC[T/C]TTGAAATACCCAAGCATCCTCTTAGAATCGACAGGGTTAAGAGATGCAGCAACGACCTTG
AC454v3c14110_1186	1	27.681	CTGCTTCAACTCTTTTGGAGGCATGAAATTCCTTTTCCCAAACATGGTCAAGTTGATTGG[T/C]CCGAGCTGGGGTCAAACTCCACACCCAGTTAGCCGAAGAGATCAGATCAGTCATCCGATC
AC454v3c14120_238	11	20.12	AACTGCTTCCTCATCAGGATTTTCACAGCCCACACAATCGTCCATATCAGGCTGGTTACC[A/G]GTTCAAAATTTGCTCCTCAGCACACGAAGTGAGATCCACAACAGTATCTTTCTTGATATC
AC454v3c1422_481	1	38.596	ACCTTCCCATAAACTGTGTGAACCTTCTTTGTGTATCTTAGTTTGTTTCTTAGGCCAAGG[T/C]TGTAGCTTGAGACAGATACGTCTGCTGGAGAAGAAGAATGAATGTAGACAAACTCAAGAC
AC454v3c1423_353	10	28.351	GAGCACAGCCAGACAATGCCTTCTCCTTCATGAAGCCCATTGCATTAGCAAAACGTTTTT[T/G]GTGATGCAATCCCATTGAGACCGGTGAGAATGACACGGGCACGGTCACGCCCTGGGGAAA
AC454v3c14246_339	9	7.753	GGAGCAGTTTCGCCTTCCGGCTGATTGCCAGTCTATTACAACTAACAAACCTTTCATGGA[A/T]ACAACTTGAGCCTCTTGTGGAGGAAAAACCAATGGAGTTTGAGAAAAGGTTTTCTTATTT
AC454v3c14260_616	1	49.975	AATATGTTTTTGGCGTACCCCCTGTGTAGTGTGTCATATTGAAAGCTAATGGACCAATCT[C/G]GGTAGATGAGACCATTGAAAGCAGAGCAACCAGGGCCGCCACTATACCAAAGCAAAACAG
AC454v3c14271_1129	10	25.106	TACATATGGAACCGGAAAGATTCCCGACAAGGAGATCCTAAAAATTGTGAAGGAGAACTT[T/C]TGACTTCAGGCCCGGAATGATCACTATTAACTTGGACCTCAAGAGGGGTGGCAATGGAAG
AC454v3c14271_264	10	25.106	CTCAGGACCCTGACAGCAAGGTTGCCTGTGAAACATGCACCAAGACCAACATGGTGATGG[T/G]TCTTTGGAGAAATCACCACCAAGGGCAACATAGACTATGAGAAGATTGTTAGGGACACAT
AC454v3c14333_185	7	27.506	TAAGACCCAGAAGCCATTATTTTCAAAAGCCAAAGAAGAAGCTGTAGAAGAAAAGGAAGG[T/G]TGCTACCAAGGAAGCAAGAACGGTTCAAAGAGAAAACATGTTGTCAGAAACCACAGTTTG
AC454v3c14333_68	7	27.506	GTTCCTACATACAAAGAAAGTTGTTCTCTGCGTGATTAAAGTACTCGAAACTAGCATGGC[T/G]GGCAGTGGTGGAAACGTGGATAGGGGAGCTAGCAAAGCTTAAAGAGAAGGTTAAGGTTAA
AC454v3c14431_630	3	29.246	AACGAAGGCTTTAGGAAGGCTTGTACTCCATCAAATTCAACACGAACCATCGAGCAGCAC[T/G]TGCACATCTGGATATTCTTTCATCCGTGGTATCTGCTTTGCATGATGACTCCAGTGAAGT
AC454v3c14459_2172	10	23.95	CGATGGTAATGTGTATCCAAAACTCTATGAGGAGGCATGGAAGGATCCTTTGAATGACTC[A/T]TGTTGTGCCTGATGGCTACCATGAATATATCCGGCCACTGTTGAAGCAACAGCTCCGCAA
AC454v3c14505_1360	2	29.894	AAGCCCTTACACCATTTATACACAGAAATGACGTCCATGCCATTTGCACTGCCTTTTTAC[A/T]ATAAGAATGTCTGATTTAGTGTCCAAATAGCAGTGAATTTATAATACCAGAGTTGGATGC
AC454v3c14505_1792	2	29.894	CCAAGTTTTATTCTTATCTTAGGCAATCATGGTATGGTGGGGTGGGTGGTTTCTTCATTT[A/G]AGTTGATCAAGACATTGCAGCAGACGGCCCCCTTGAAGTTTGGAGAGGATAAGTTATTAC
AC454v3c14522_636	10	30.151	GGTAATAATGGAGTTGATGGTGACAAGGAGAAAGATGATGGTCGTGGTAAATCAGTTAAG[C/G]CCAAACAAAGAGGAAGATGACAAAATGAGGACAACAGCGGCAAATGTCGCTGCCCGTGCT
AC454v3c14559_651	7	32.552	ACTCCCAGGCTTAGGGTGAGCTGATTTCCTTGGCTTCCATACACAAATAACTCTCTTTGG[T/C]CAATAACTCTGCCACTGTTTTTCCAAACGCATGATCATCCTGATGAATCAGGAACTCTCC
AC454v3c14574_233	12	28.049	GAGAAGATTGAGGTCATAGAAGGTGATGGAGGGATTGGGACTATTCTGAAGAAAACATAC[A/G]GCACCAGGCTCGCATGGGTTTTCTGTGCAAAGAGAGAAGTTCACAAAGTATGACAATGAG
AC454v3c14574_476	12	28.049	GAGTATGATATCAAGGAAGAAGCTGTTGCAAATACCTCGTACGTCACTACTGACCTTGTA[T/G]GCAAAAATTGCAGAAATCGCCAAAAATTTTCTCGTCAAAAACAAAGCTACTAGAAGTGCA
AC454v3c14582_400	9	22.068	AGCAGAGGAAGATGGAAATGGCTTTGTTTGCTCCGTCTTGAATTCCCTTGGGATAAACCA[A/G]GTAATTTCCATTTTGAATCTCCAACAATGTATATGCGAGAAGAAATGGGTGCTTTATCTT
AC454v3c14650_453	11	45.342	CTCATTCTCAGCCTCAAAAAACTCTCCCTCTCCCTTCTTTTTCTTCTTCTGAACTTCCTT[A/G]GGCGAAGTACTTGTCATCAAACTTATCCACATTAACTCCAGAGATGTCAACCTTAGTGGA
AC454v3c14665_828	10	29.69	TCCTGCAAATGATGCCATGTTTCTCAACGATTCACTGTCCTGACCAAGTGAAGTAGAATT[A/T]ACACTCTTTTTTCTTAGCTCTCTTTTAGAGTTAGAGAGAGTTTTGGAGTTGGGGAGAAAA
AC454v3c14674_816	9	2.126	CTACAAGAAAAATGAGAACAAGGAAGTTGCAGTTAATGACTTTCTGCCTGCTTCTGCTGC[T/C]CTATGAAGCAATCCAGTACTCCATGAACCTCTATGCAGACTACATAGTGGAGAGCCTGAG
AC454v3c1467_551	6	22.451	GTTGCAACATGTAGCTCTCTCTTGGAGCTTTGACAGTGTTTAAGACAGGATTTGAAACTT[A/C]CTATTTTAATAGTATTAGCATTTGGTTGAGCTTTGCTGACAAAAGGGGTTGGTTTCAATG
AC454v3c1474_1384	1	40.418	TAAACCGCTCTTCCCACGCTTCCCGAACAACATATCAGGTTTCACAACCAACTTCATCGA[T/C]CGAAAGCCAAGGTTCGTTTTGGGCTAACTCATTGAAATCTGTTGATTCCGTGACTTGGGC
AC454v3c1474_697	1	40.418	GTTTCCAAGCTCAGAAGCGTAGCCAAGATCCCCAACCGTATCTGCATAGATAACACTTGC[A/C]CCCTCCTCCAGCTACCATGGTCCAAATTCGTCCCTTAGGGTTCAAAACTGTGAATTTCAA
AC454v3c14810_351	8	6.738	TCACCATGAGCTATACAAACAAATTGGTATAGATCCTCCTCGTGGTGTTTTGCTTTATGG[A/T]TCCCCCTGGAACTGGCAAAACTATGCTTGCCAAGGCTGTTGCTAATCATACAACTGCTGC
AC454v3c14849_236	12	11.477	TCAAAGCCAAGCTTCGATGGTTGCATCCACTGCCTTAGACGTGGTGTTGTCACTTTGCTT[A/T]AGTGAAAAAGGGTTCAGGGCCTCTCTCTGCACCTCAAGATGGAGACACACCAAAAAGTTT
AC454v3c14872_460	12	33.004	AACAGCATCTAATATTTCAGAGTGAGAAATCAGTAGCCCTTCAAGTTCGGCCGGTGCCAC[A/C]ATAACAAACAGTCAAGTGCAAATATAGAACTTAAATAAAAAATTGGAGTTAAGTTGTAAG
AC454v3c14985_1875	8	10.067	ACAGCAGTACCATCCACAACATCAACTTGACCAGCAGTACCCGGTGTACTATATGCCCAC[T/G]GAGGCAGGCCCAAGCTTACAACATGTCTGTGCAGCAATCTAATATCAGTGAAACTGCAAC
AC454v3c15007_868	5	23.537	TGCTTCATGTGGATTATCATAGGCTTGTTCAATAAGACCCAACTCTTCTCTTTGAAGCTG[A/G]GTTTAACCTCACAGCTACACTATAAGATTCCTTCAACCGCTCCAGAGCAAGGATAAGAAG
AC454v3c15051_750	8	2.77	TTGTGGTGCTGCTGGTGGAGCCTGACCATAGCCACCTTCTTCTTTGCCATAAGAACCACC[T/C]CCTATTGCCGCTTCCACCTCTACCATCATTATTACCACCTCTACCTCCATTATATTCACC
AC454v3c15056_299	9	11.641	CTACTGGCTAAGCCAGCATCAAGGCGAGGATGGTTTCTATGACAATGCTGAGGTTGACTT[T/C]TAATGGTGTCAATGTAGCTGATTTACTGCCAGAGAGCTTTGATTTTGATGATGATGACGA
AC454v3c15056_70	9	11.641	TCTCTACGCCCAAGCACTCCGAACCTAACGCTTCGTCGAAGATATTTTCGCTCAAAAAAG[A/G]GATAAAAAGTACAAAGTTAGATTTGATCGGGAAGGATGGCTCTGGTTTCAGGAGGAAGGT
AC454v3c15059_378	8	11.016	AGGCTGGCTTAGCTGGATCTCAATCTAACCCAATTTTCTCAGAATTGGAAAGTGGTGATG[T/G]TAGGAGCTGGTGATTTGGGGTTCTCTCAGTGGTTGGAGAACATACAAGGGAAGCCAGTGA
AC454v3c15059_598	8	11.016	GCACCTGCTTAAAGCCATTGCTTCCCTATTGTCAGATGATGATCACTTCACAGATGCCAC[T/G]TTCCCACAAGGGCTGTCAAATTAGAAGGGAGACTGCTCATGGAGAAAGTGTTTGTTGTAA
AC454v3c15084_478	10	29.69	CCAGTACGCACATCTGTCAAAGTTTCTAATCCTGCTGGGGGTCAGAGCAATATTATGTCC[A/G]GATGATGAACCTGTTATGAAGACGGCCAAGAAAATAAATAACAAGAAATTCACAGAGCTC
AC454v3c15114_228	2	22.312	CTTTGATGCATGGCGACCCCTTCCCTTTGCCTTCTTTTGAGCTGCAGTTTGATCACCTTT[C/G]GGCAAAATGAGCAAACAACTCTGTTTGCTGCAGGAGATACTTCAACCGCCCCTTCCCCTT
AC454v3c15115_334	2	31.807	GATCAGGAAGCTGTTCAACCTCTCCAAGGACGATGATGTTAGGAAGTACGTCAACACATA[T/C]CCGCAGAAACTTCACATCCAAGACTGGAAAGAATTGCAGCAAAGCTCCCAAGATTCAGAG
AC454v3c15137_869	7	27.703	CAATCGATTCTTCAGATCTGAGGTGCAGAAGGCTGGGAGTCCAACCAAACATGAGAAATC[A/G]GGGTAATGAGCAGTTTTTGACTGAACTTAGCAAATGGGTTTTCCATGAAAGAGGTCATCT
AC454v3c15159_628	3	28.365	CTGTTATGCCCAGTCCAGTCAGATTCGTCAGATTCGCAGAAAGATGAGGGAAATTATGAC[A/G]GACCCAGGCTGCTTCATGCGATCTGAAGGAGTTGGTTTTGAAGTTCATTCCTGAGGCGAT
AC454v3c15159_829	3	28.365	TCCAAAATTTGACCTTGGCAAGTTGATGGAGGTTCATGGTGACTACCATGAAGACTTAGG[T/G]GGTGAAGGTAGAAAGGCCAGCTGATGAAACAATGGTTGAGGGGGAGACTGAACAACCTGT
AC454v3c15169_679	9	1.866	GAAGACCATATTGAAGGAGACTGAATACTCTGTTCCATCTCCTTTGGATTTTGATGTTGG[A/G]AGCTGACGACAATATGTCTGAGGCTAGCGATGTGGAGCAATGCTGCATATGCTTTGACCA
AC454v3c15175_275	5	22.929	GGCTGTGGCATACTATCTGACAACAAATTGTTGTTCCTTCCAGCAATAGGACTGGCCTCC[A/G]AGATCATAATCATAGTCTACCCTTGACATTCTCCCTGATCTCCTATTATGCAACTGTTCT
AC454v3c15294_566	5	23.521	GCAATATATAAAGAAACGCCCACAAACCCTTATCAGATCTGCTTTCCAGCAAAAATCAAA[C/G]GCTTGATGGGAAAATGATTCCAGGAAAGAAACATCAGAGAGCCCTCCTGTGAGATTGTGT
AC454v3c1530_229	10	24.703	CGGCGGCAAGGCCGGCGCTCTCGGCGACTCCGTCACCCTCTCCCGCGAGAAGAACAAGAT[T/C]TTCCGTCACCTCCGACTCCAACTTCTCCAAACGGTATCTTAAATACTTGACTAAGAAGTA
AC454v3c15331_550	4	26.643	TTAGTGGGGACTCCCTAGCCAATTGGGAAGAAGATGAAGAATTGGGCAATAATGTGCCAG[T/C]CCAATGAACCATTCCCCAAGCCAGTCGCAAAAATAGAAGTGGGTCCAGAGCCATTGCAAG
AC454v3c15377_284	1	41.97	CAGATCCTCCTTGAGATACATTCTCAAATTATTCCCATTATCAACCTTCCCTGACTGTAA[A/C]CCCTTCATTCATCTTTGCAACAACATCCCGTGGCTCAACACCTGGAGGAGGGCGAATTGC
AC454v3c15392_301	8	10.375	CACATAAGTGAATTTCATATCAGAAACAGCTTGGCATTGAGCCCAGAGAGACCTTTCCCC[T/C]CTTCGAGTGGTCCTCTAAATTTAATTCTACTTTTTTATAGCCTTCCATTAAATCTTCATC
AC454v3c15409_302	3	22.212	ACTCCCCAGTTTCGTTCAACCTCGACATCACCAAGGCCAAGGAGAGCAGCCTTGAACTTG[T/C]CTGTTAAGCTCATGTCATTCCGGACGGATCACTGGTTTAGGGACAAAGAAATCGGTGAAG
AC454v3c15442_371	2	20.545	CTTCAATGGAGATCCCTATGTGCCTGATGATGCTAATAGGCCTATACAAGTTTGGTTGAA[A/G]GGATCATGGAGCGGATAAGGGATTTGAGGAGGCAAAGCCAGTAATTGAAGCTGTAAAAAG
AC454v3c15483_1291	2	36.331	AGAATTGAAAAAGGAAATCGGGTTTCTTGAAGTGGAGGATTGTAAGGTGGAGAATCCTTC[A/G]GTCATCATCGTCCGATGATTCATCATCATTGGCAGGCTCTTGTTCACCAGAATCCGATAT
AC454v3c15483_1536	2	36.331	TTAGTTTTTGGTTGGGTTATCTCTTGCTCTTTCTAATGTCTAGGTTTAGTTTGGGGTCTC[A/C]AAGCAGCTTCTGCAATAAATTTTTGAAAACTTGCAGAGGTTTTGCTCAGCTTAATTAGGA
AC454v3c15501_568	12	26.169	CTTTTCTGATCAGCGTACTCAGGAGCCTTTTCAACAATAGCAAGCGCTTTGGACTCTACA[A/G]GGCTTTTCATCATCAGCAGGAGGAGGAAGTGGGACTACAGATTTCTCCTCGGTGACATCT
AC454v3c1552_217	12	49.293	CGATGACTCCAACAACCGTAAATCCACATCTGATCCAGTACTCACATCCCCATATCTACT[A/G]AGCCCTACAATTACCATCTCTTATCTTTTAACCCCACCACCACCTGCATTGTTCCCACCT
AC454v3c15530_379	2	25.952	CCCTTGTCACGAAGTTACTCGGCCGCATATACTACACAGCACCAGCTATTCTTAATGCGA[A/C]AACAAAAGCCTGGTACATTGCCTCCTAATGTGGCTGATGCTGTTAATGGTGTCGCTCTTT
AC454v3c15626_430	1	40.418	TTTAGCTTCCTTATCTGTACACTTCCCGTTGATGGAGTTCTAAGCGAAAGCAGGGATGCT[T/C]TGAATTTTGGCGATCCCTGTTGAGGCAATCAAAACCTTCTACTCTAACTGCGGCCGGTTT
AC454v3c15637_732	5	21.888	TACAGAATTGTTGGGAATGTGGGAGATCAATGGAGTGATCTAGTGGGAGAAAATGTTGGC[T/C]CTTCGGACATTTAAGGTGCCTAACCCAATGTACTACATTAGTTGAACAATTCAACTTTTG
AC454v3c15637_988	5	21.888	TTTTTCTTCTGTTTCTCTGAGTCCTTGTTTAGTCTGAAATAAATTGTCTATGGTTAAGAG[T/C]CTTGTGCTGTGAGGAGTTAGTCCTAAGTCCTCTAACTCCCAAGTAAAATGTAGTTTTAAT
AC454v3c15643_282	3	43.485	AAGAAATCCAACACTTCTTCTGAGACTCGCCTCCCTGAAGAAAAGAATGACCAAAACCAA[A/C]CACCAACACCACCAACCATCAAACGCTGAGCTCATGGCCAGTGCCAAGGTGTTAGCTGAG
AC454v3c15688_425	1	8.497	AATCCTCTTCTTTCTCTTTGTTGGTCAAAGCAATGACGAACTTTGGAGGCCACACAACAC[A/T]TTCCTGCACCCGCTACACCAGCGTCACCGCTACCCCCAGACGACGAGCCACCACCACCTT
AC454v3c15749_301	2	50.826	AAACACAAGAAGCCTAAAATCTCAGCAAGTCCTGAGAAAATTAGGGAATCCGATGGGGCA[A/G]GTCTTATCGGAAAGAATCCCAAACCCCCCATCCATGTGTAATGGTCATGCTGTAGCAGGC
AC454v3c15778_342	8	10.067	GAGCTCCCTTGTGGTTATGTCTAAAGGCACCCAATACACTCAGCAGTCTTACAAAGTAAG[T/C]CGACTCTTTCCCTTTCAAGTGGATAAACAAGAAATGGAGAGAAGGGTTCCATGTGACCTC
AC454v3c15879_223	7	27.505	GTCTGTACACTGAGTTAAGCGATTCCTCCATCGCCAAACAGCACTGACTTAGTACTTCCT[T/C]TACTTGGCGAGTTAGCCGAGTCTTTAACCAAAAGCTCCCAATATATCACGTAGTGACCAG
AC454v3c15888_645	12	18.104	ATGAATTTAATGTGGAGGAATTCTTGAATAATCTCTCCCCATCCGCATTTGATTTTTATG[T/C]CGGACGAAATGATGTCTGATGCTACAGCACCTATTCAGTTTAAAAATGACAACTTCAACA
AC454v3c15889_579	1	41.87	CAATGCAAACCTAAGATTGTCCAGAACCAGAGGCCTTGATGTGGGAAAGAGAAGGCCATC[T/C]CAAGTTGAGCCTCAATGGATAGAAGACAATGGGAAACACAAGCATAAGGTGAGCAGCATA
AC454v3c15951_592	4	34.527	TATCAGCTTCTATGAATCAATATCAAAGTTTGGCTCTGGATTGTTTCTTCTTGTCCAAGT[T/C]TGTGCTTTTGTTAGATTTTGTGCATGGATGGAATGACAAATGGGTCGGATTTGATGAGCA
AC454v3c15951_715	4	34.527	CTGGTACATTGCCCTATTTGTTGTTTCGCTTGTTTGTTATGTGGGGACGTTTGTCTTCTC[A/G]GGGATTCCTCTTCTATTGGTTCACACCATCTGGACAAGACTGTGGGCTCAACACCTTCTT
AC454v3c15967_201	1	41.97	AATGGACAACTATCAGGATCTGCATATGGGGGACTCGAAAATCCTAAATTAACTTTTAGT[A/G]GACAATGTGAATCTGAGGGTTGGCATTAACAAGATTTCTTTATTAAGTGTTGCTGTGGGT
AC454v3c15992_840	6	31.333	CAATTGGGTTTGGGTTGGGAATTACAATGAGGAAACCATTCCCTAGAGATCTGTTTTGCA[A/G]GCACGGTCTCTTCTACTACAATAAAAAGGCAAGATTAAATTTTCTTCTGTTGTTATGATT
AC454v3c16006_747	6	22.836	CACTTCTCCGAATCAAGTTGAAATTCCTTTCAAGCCCGCTCGTGTTCTCTTGCAGGACTT[T/C]TACTGGAGTTCCTGCTGTGGTCGACCTTGCTTGTATGCGTGATGCCATGAACAAACTTGG
AC454v3c16006_864	6	22.836	TGGCAGCGATTCTAACAAGATCAATCCTTTGGTTCCTGTTGATCTTGTAATTGATCATTC[A/G]AGTACAGGTTGATGTTACAAGGTCTGAGAATGCAGTGCAGGCCAATATGGATCTTGAATT
AC454v3c16072_393	NA	NA	GCCTCCTTGAAAGCTCATCTACCACTTGAGCTCTTAATTCATCAGCGAGCTCTCTCTGAC[A/G]GATTATCGTCTGGAGCTTCTACCCCACTTCTCAAGCAAGCCCCATGTGCTATCGCTCTAA
AC454v3c16131_247	2	28.262	AATTCAGCATATTGATTGTCGAAATCATACTCGTTCGAAAAATTCATTCTACCAGTTTGA[A/C]CCACGTCCACCACGATAGAAACCCCTGTTTCGTTGGAAATTTGCACGGTGGAAGGGTTGT
AC454v3c16135_1023	4	20.582	CGCCGGACACGGTCGGGACGAAGTCGATGAGCATCTCGCCGAACGAGACGATCAAGCCGG[T/C]TTCCGGTCTTTTCAACAACGCCATTGGGAGCCATCGCTGAGAGTACTTTTTAGAGAGAGA
AC454v3c16135_325	4	20.582	ATCCACTGTTTTGACACGGAAAGCCTCTACCTCTCCATGGAAGTTCTTGGTATAGTATCT[A/G]ACAGCCCAAGTCACCAAGAGTGACAAGGAGGAGCTTCAAGTTGGGGTGCCACAGTGTCAT
AC454v3c16139_1339	11	20.12	CCCTTGTCCTTGATTTCAAACTCGTACCTCGAAGGCTTCGTGAAGACTCGAGCTGTTTGG[T/C]TATATACCAGGAGAGACATCAAAAGGGTTGTTGCTTTTGAGTGAGACAGAGCGAGTTGAG
AC454v3c16139_1561	11	20.12	GGGGAGAAGAAGGTGTAAGAGAGAGCTGTGAGGGTAGAGAGAGAAAGTAGGAAGAGAGTC[A/C]CAAAACAAAGTTTCTGTGTAGAAACTCCATTAGAGAGAGAGAGAGAGAGAGAGTTGAAGC
AC454v3c16139_242	11	20.12	GCTGCGGGGAGCCTGACTTGACATTAACATTGGGAACATCCATAGGCAATTTTGACCACA[T/C]TGACAGAGTCCTTTAATCCAGTCATCCTCCTACGCATGACCAAAGATAGAATTACCAGCA
AC454v3c16139_812	11	20.12	GTGCTGTATTATACACATTATCCGGACCAACCTCACGGCTTGCCCCTCCCACTTGGTACC[A/T]TAATCCGACCACTAAAATACACCCTTTTCGACCCAAAACTCGACTTCAAAAAATCATTAT
AC454v3c16166_187	6	58.262	GCTCATTGAGGTGGCGCCATCTCTCGAGCCAAACTGCCTCTCAGCTCAGGTCTCACCTCC[T/C]TGGAAACCTTGCAGGCTCCTTGACCGTTGTTGATGGAAGGACCGGCAAGAAGTACCAGGT
AC454v3c16170_317	8	11.741	TCAGTCACCAACTACACGTACTCCTCCTCTGATGGCCGATTCATCGTCGTTTTAGCCAAG[T/C]CCTTGCTATATTCAATTCGATTACATGGTCTTCTACGACACGACCATCACGGGCAAGCTC
AC454v3c16174_822	10	24.703	CTACAAGTTCAACCCCGTCAAGACCATCAAGACCAATGTTGTGGGGACATTGAACATGCT[A/T]TGGACTTGCGAAGAGAGTGGGTGCGAGGTTTTTGCTAACCAGCACAAGTGAGGTGTACGG
AC454v3c16174_917	10	24.703	TAACCAGCACAAGTGAGGTGTACGGAGATCCGCTGCAACACCCTCAGGTCGAAACCTACT[A/G]GGGGAAACGTCAATCCTATTGGTGTTAGAAGCTGTTACGACGAGGGAAAACGTACGGCCG
AC454v3c1618_377	6	25.17	CCGCCAAGAATCAGAAAGGCATACTGATGTTATTGATGCTATCACAAAGCACTTGGGCAT[T/C]CGGTTCTTATAAAGAATGGTCAGAGGAACAGAGACAAGAATGGCTTTTGTCTGAGCTCAG
AC454v3c16219_1545	11	48.491	TTTGATTTGAGTTGTAACGTCCCCAAGTTAAAAAAAAGAAAAAGAAAAGTAAAGGTCTGA[A/T]TTTTTTTAAGTCCTGCAAGTGCCCCACCTATCCCACCTAATATCCACCGCTCATCTCATA
AC454v3c16264_496	6	28.124	GTCAGCCTATGGATGCAGCAGATAAGGAACCTTCAATCAGAAGGCAGGATAGTTTTGAAA[T/C]TGAGACTACCAGAGTTACCCAAGATTGATGTACAGGCTGCACATCGACAAACATCAAATG
AC454v3c16287_985	6	27.824	TCAGCAAGACAATCAACAAGAGTTTTCCCCCTGAACTTTATATCATAACCATTCATTCCT[T/C]TGGAGACCAAAGATTGTGTTTGAATTAATCATCCCATCTTGGGAACTCAGATCCATAGAA
AC454v3c16336_320	4	26.819	ATCCTGAGAAGAACACCCACAAGACCAATGAGACTTTACTCGCTGCTAATGAGTTAGCAA[T/C]TGACTGGTGGGCATTCCCAGTTCACTCCTCTCCATCTTGCTCTTGCTTTGATCTCCGATG
AC454v3c16336_553	4	26.819	CCAGATGAGGTTCCAGCCAGCACAAGTCTAATCAAAGTATTGCGCCGTGCCCAAGCAGCG[A/C]AAAAAAACACGTGGGGACACGCATTTAGCTGTTGATCAGCTGATTCTTGGCCTTCTTGAG
AC454v3c16336_627	4	26.819	GGACACGCATTTAGCTGTTGATCAGCTGATTCTTGGCCTTCTTGAGGATTCTCAAATTGG[A/G]GGACTTGTTGAAAGAAGCCGGTGTTCCTGCGGCGAAAGTGAAATCAGAGGTCGAGAAGCT
AC454v3c16336_775	4	26.819	AGCGCTTCTGGGGATACCAATTTTCAGGCTTTGAAGACTTATGGAAGGGACCTTGTTGAG[A/G]GTGGCAGGAAAGCTTGATCCAGTCATTGGCAGAGATGAGGAGATAAGGAGAGTTGTTCGA
AC454v3c16358_853	6	6.441	CTTTCAAACTGCTTCATACGATTCTCTTTGGAAGGAGAGGAAAGGCATTTCAGGTCAAGA[A/G]ACAATATATCCCGGTTTTCTGGTTTTGTATGGCATGACAATGAGGAAAAGCAAAAGATCA
AC454v3c16371_117	3	31.011	CTTTGTGGCAATATCAAAAGAAGACACAATGTCGACGTATGCATCCGTTTGTGGCTCTGA[C/G]CTCTGGGTCCCCTCGGTTGAATTGAAAAACTGGAAATTGGACAGGCTACCTTCTACACGT
AC454v3c16414_268	11	40.931	GGATGGAACATGGTTAACATGTTGGTGCTCTAGCCCAATATTCCCATCAGATTGCGACGC[T/C]CACGGTGACTTGTGTTTCTTTATTAAAATTAGCTCCACCATCCAACTGACCGTTTGCTTT
AC454v3c16414_410	11	40.931	ACAGAACCATTTAGGTGTTCCATTGAAGAAGATTTTGAACCACTCTCACCTAAGGACCCA[T/C]TTGCTCCCCACTCCAGACCACCAAGGATGGGAGTAAACAGTGGACTGCAACGCAGTCGGC
AC454v3c1642_744	1	40.676	AACATGATCCTCATTTCCCCTACTCTCCTCCTTCTGCTCAATGGAAGAGATGATCCTCCA[T/C]CGAAGCCCTCCTGGCCCCAATCACATTCTTGTAAGCCACAGAGAGGAGGTTCCTTTCCTC
AC454v3c16463_185	9	8.877	TACACGCGAAGGAGAGCAGGTTTTTGGTGTGGCCCATATTTTTGCATCGTTCAATGACAC[A/G]GTTCATTCATGTAACTGATTTGTCTGGAAGGGAAACACTTGTTCGCATTACTGGGGGCAT
AC454v3c16470_944	10	40.702	ACACTGACCAGAATTTTCACCAGATGCTCTGTTTCCAGTGGGTCCAACTTCAAGAGCAGA[A/G]AGCAAGGTCAAGTGTACGGTTTGGACTAGAGGAATCAATTCCAGAATCAAGAGGAATAAT
AC454v3c16471_249	1	50.608	TTTTTTTAAAAAGAGGTGGCCTATTAATTGGATGGATTCAAGTTCTCGTGAGTGCACCAT[T/C]TTGTGACTCCAGCTAACTTCACGAAAGAAGCCAGTTATTTTGCTCATGTACACTGAAGTA
AC454v3c16632_906	12	27.978	GGCTCTAACGGTAAACCGAGCCATGATCGTGACGGCCTCGCAGCTAGCCTCGTACGACCA[A/G]ATTTAAGGAAATGATTATCGAAAAACACGTCATGAACGACGGTCTCGGGACGCACGTGAC
AC454v3c16666_1001	8	6.881	ACTCTCATCCATGACCTCATCAACCATGGTGAAGAGAAGATTTGTCTGGGTCTATGCATC[A/G]GGTTCAGTTTGCTCTGGTTGTTCTCTTTGCACATATATTTTACTCTGTGGTATCTTTGCA
AC454v3c16720_194	8	4.252	TGTAGGACAGTCTCATCTGCATACGTGCTCCATCATTCTCCCTTGGAAAATCTAAAGCCA[A/G]AAGTATTGGCGTGCTGAATATCAGCTTCAAGCGCTTTCAGAGAATCCCTGAACGAAGACT
AC454v3c16727_1585	3	33.66	GACCTGGGTTATTGATCCGCTGGTGACTCAACTTGGTCATAGAAACCCGGATATGGCTGC[T/C]CGAAGCTGCCATTTCGCTGGGGAAGTTTGCTTGTCCGGATAATTTTCTCTGCGTGGAGCA
AC454v3c16813_543	9	6.884	CGATCTTGAAGTTTGTGTTCTTGGAAGTGTTGCTCCTTGCGTGCTGTATGGAAGCAATGC[T/C]CGAGAGACTTGGATCTAATCCTGCTGGGACTTTTGCAAATCACTGCTCAACCTACACTGT
AC454v3c16833_189	4	28.337	TCCTCCTATCGATGATGGAACCCCAAATGAGAGTGTTGCAGATGTATTTGTTCGGGTAAC[A/G]ACAACTCATGTCAATTCTTGAGACTCAATATTCTGGTGACACAGTTATTATTGTCTCACC
AC454v3c16837_515	1	32.353	GAAAGCTTATAACAAGAAGCAGGCTGAAGGTGCGAATGCAGCTGAGGATGAGGTAGAGTC[T/C]TGAGAAGTCGATGTCGGAGGTCAATGATGATGATGAAGGGGATGAAGATGGCAGTGAAGA
AC454v3c16865_207	1	44.3	AAAGCTTAATTCATTGCTGTACTTCTGTCAGCAAATGACAAATGCTGCTCTCATAGCTGT[A/T]TGCTAAGAACTGTCCAAATTTTATCCGCTTCAGGTTGTGCATCCTTGACCCTACAAAACC
AC454v3c16865_279	1	44.3	TCCAAATTTTATCCGCTTCAGGTTGTGCATCCTTGACCCTACAAAACCCGACCCTGTAAC[T/C]CATGCAGCCACTAGATGAAGGTTTTGGAGCAATTGTTCAGTCAAGCAAGCGGCTTCGGCG
AC454v3c16893_559	10	18.529	GAGGAAAAGAGAAAACCCCTCTTTCCTCATTCCTGTGTTTTTTGGCCAAACAGGGCATAA[A/T]TATACAAGCAAAATAAGAGAGAAGAGAAATGGGTTTTTGGGTTACCTGGTAATAGTGTTA
AC454v3c1692_273	1	57.096	GCCAACACTGTAAATGCACAACAAGAAGAAGAGGACCAGATTGTTCCTATACAACCACAA[T/C]TCACAACCCGAAAAAGACAACGAAGCCGACTCTTCTTCCCAAAACGACGACGCACTCCGA
AC454v3c16967_653	5	33.566	CATTATTTTAAACTTAAGCTTGCTCTTTTCTGGTTTTTCATTGTTTTCTGGCTGCTCCAC[A/G]AAACTTGAACACAGTAGCTATGATACTCTCACCAGGAGAAAGAATAGCCCCAGGAGGACG
AC454v3c16967_722	5	33.566	CACAGTAGCTATGATACTCTCACCAGGAGAAAGAATAGCCCCAGGAGGACGCATGAAACA[A/G]ACTTTTTGGTGCAGTTGTTTGGAACTTAAAGGCTACATTGGACTTGCTTGTGTTTTTAAT
AC454v3c16969_506	4	34.527	CAACAAAGCCTTTCTGCAGAGATTTGATGACAAAGTCTTGAGGAATTCAGATTTCCAAAA[A/C]CAAGGTGCAAAAGGCAGTGACAGAGAAGAAGCAAATACTGTTTACAGGACACTCCACAGG
AC454v3c16970_188	4	25.172	GCTTCTTTTGTTGAGAAATGCCGCGAAAGATATCAGTACCCTTTCCCATATAATTACTGT[T/C]CCCCCATTTCCAAAAGACTTGTTTTCTCAACATCTAGCTCCTTGTATCAACCCACGTCAA
AC454v3c16987_270	12	26.517	TAAAACCGGGTCTAACAACCTTTGTCTCAATTGGGTATCTCTGATTTTCGACACAGATCG[T/C]CAAAGAATCAAAGTTCACGGAGATCTAGAGCCTCTTTGATTTTTTCAGCTCCGTACATAT
AC454v3c17070_1110	1	42.07	CTTAATTGAGAGGTTCTATGACCCTCTCAAGGGAAAGGTTTTGCTAAATGGGGTTCCCCT[A/G]GGTAGAAATATCACATGAATATCTTCACAGCAAGATAAGTATTGTGAGCCAGGAGCCTGT
AC454v3c17099_630	5	20.915	GAACTGGTTTAGCCATATTGATGTTAGGATGAAGAAGAGCTCAATGAAAACAGCCCCAAA[T/C]TGGAAGAATGCCTCCAATGAGTATAGAGAAGACTGGCTTCATGTACCATGCCTGCTCTGG
AC454v3c17214_328	NA	NA	TGCTTTAGTTACAGGTGATGCCGCTTTAGTTACAGGTGACGCCGGTTTCTTATTTAGCCT[T/C]CGCCACATTTCTCTCCTTATTCAATGGAGTAACCTTCTTAGATTCCTTTGGACGGTCCAA
AC454v3c17214_612	NA	NA	CCACAGCAGTGTCTTCGTCTTCTTCTTCTACTAAATGGATCGATTCTGGTTTGCTTGACC[A/T]TGGGGCTATCACCTGTGCCACCATTTTCTTCTTTCTCTCCCTCAGCTAATGATCTTTGAT
AC454v3c17231_246	9	8.294	TGGGGTCCCTATGTGAACATGAGGCAGCAAACATGAATATAGGAGGGAAAGAGTTGAATC[A/G]AATTAGCATCTTTTACTACTTCAGAACAAATTAAGGCAACAACTAACCTGGTGCAAAATT
AC454v3c17247_367	12	36.346	GTGATATCTTAAGTAAGGAGACAAGGATATTACAAACTCAGAATCCGGTATAGGAGAACC[A/G]GCAGCAACAGGTTTAATCCTCAGCAAAAGTGCCTATTGCCTGCCTTCTCCATTGTTGTAT
AC454v3c17295_222	11	28.472	CAAACTAATGAAAGATTCATAGAATTTATGGCCCATGGTGACTCTGATTGTGAGGAGTAC[A/T]ATGGAATGCAATGAGGAGCTCGGTGATTGGCAGAAATCTAGTGAATTAATGTGGAAGGTT
AC454v3c17307_1236	12	39.346	TCACTGTCAAAAGCACCTTTTCCCCCTTCTTCATTGTTTTAACAGCCTTGGACAGTGCAG[A/G]GGCAGAAACAACCCTCTTTAACGGTGAATTCAACTCCCTCAGATTTTGCAATGAGTGTTC
AC454v3c17307_1291	12	39.346	TGCAGGGCAGAAACAACCCTCTTTAACGGTGAATTCAACTCCCTCAGATTTTGCAATGAG[T/G]TGTTCCATCCTCAAGGCGAACTTCATACTTAACTAACACTTCATCAAGGTCCTTTGGATT
AC454v3c17307_1780	12	39.346	CAAAAGCTTCTTCTTCAACCCTTGTTTACCGATCTCCTTCTCTTCACCGACTTTGAGAAT[C/G]GGGAGGAGTGTCTTCTGGGAGATCGAAATCGTCGACTTCGTTCATGTTCATCATCTCGTC
AC454v3c17307_498	12	39.346	TGCACAATTTTTCAGCCTCCTTGTAATCTCTTAACTTCAACTTGCAAGCTGCATTGTTCA[A/G]AATTGCAGGCAACCTTCAATGCTTTAGCCTGCTTTTTGTCCTCCTCTTCAAAGGCTGAGT
AC454v3c17328_389	4	26.39	CAACTCAATCTCAGCCAAATATTATCAGACAGCCTTCTCCTCCACCTGTACTTGCTGAAG[T/C]TACAAGATTCGATCCCAGCAGTGTCACACACTTGTTCTCCAAATGTACTTGCTGAAATAC
AC454v3c17331_370	5	4.669	GATTTTCTTTTGTGTCATGAATCGTCCATTAGGAGTGGTCATGCTAATTCCTGGTGGTTT[A/G]GTAGGGATATTCTGAAGGAAACTTGATCTTTCCATAGTAATATCCACCTGCAAAAGGTGT
AC454v3c17364_184	1	29.494	TCATAAGATATAGTAGCCACGTTGTAATTACCAGCAGCAGGTACCTTAGGAGATACCTGC[T/C]TTTGGATGGATTCTTCGATGCGACCTAGAATTCAATTGGATTGACAAGTCATGTGGAGGC
AC454v3c17472_757	9	8.517	GGAGCTTCACATGGTTCACTTAGCACGAGATCCCAACGTGACAAATAAGATTGCTGTTGT[T/C]CGGACTCTTTTACAAGATTGGTCACCACGATGATTTCCTTTCAAAGTTGATGAGAAACAT
AC454v3c17472_841	9	8.517	CCACGATGATTTCCTTTCAAAGTTGATGAGAAACATAATGTCCATGACTGATAAAAAAGA[T/C]CGAAAGAAATATGGGGATGATTGATCCAAGAGAAATAAAGATGGGTGGCAAGAAGTACTA
AC454v3c17518_418	8	9.34	GGAAGTAAAAGCTCCACGTATGTTTTTGTCTCCCCGTAGAAACTCCTCTAGCATTAAATG[A/C]ATCTCTAGGAATTCCTATTTTTCTCTTTTGATCTCTCCTGCCTTCAGTTCAAGAATTCAC
AC454v3c17518_582	8	9.34	GAAAACAGACAAAGCATTGTTACTGGATGCTGAAATGTCAAACCCTGGTACTGGTAGATA[T/G]TCCCTGTAATCCAATGTTGTAAACTGGGGTACCATTAGGATAGTAGAGGCCATAGTTCCT
AC454v3c17528_848	4	26.819	GAATTTTGATGTTTCTGGCGGTAGTGGTAACTTTGCCTCTGGGGATGGCAGTAGCATAGC[T/C]TGGTAGTGGATTTGAAGGAAGTACTGGACAGGGCTTTGGTGGTGTTGATCAATTTGGTAC
AC454v3c17564_157	8	5.317	AGGAACCCTAGCTCTGATTCAGGCTAAGAAGTCAAAGGAAGATTTGAAGGAAGTGACCCA[T/C]TAAAGTTTATTTTGATGTTGAGATTGGTGGAAAGCCCGCTGGTCGAATTGTGATGGGTCT
AC454v3c17564_415	8	5.317	AGGAGGTGATTTCACACTAGGTGATGGAAGAGGTGGAGAATCAATCTATGGAGAGAAGTT[T/C]CGCTGATGAGAACTTCAAGCTAAAGCATACTGGACCAGGGCTTCTGTCAATGGCAAATGC
AC454v3c17568_980	2	31.807	GAATAGACCTTTATGTGTTAATCAATGCCTGGGTTTGGTGGTGTGCTGTCATGGGGTGTT[T/C]TTGTTTAATGGGAATGGTGGAATCTTAAAGGGGTGTTGTTCTGTCAATTTTATTTTTTGT
AC454v3c17586_627	9	8.877	CTGTGAGGACTTTGCTATCTACTGCAAAACTGGGCTTCTGGTGGTGGAACAAGGAACACT[A/T]TGGTCAGAGTGGCCAAGCTGTTTCTATTATAGGGGGGCCTCTCGCGGCTGTTTTATCTAC
AC454v3c17636_64	5	26.295	CTCAAACTCGGCGGCTAAGCAAAAACCCTACTTCTCTCAAAAAAGGTAAGCAAAAATGGC[A/G]AGTGCCGTTGCTGACAAAGAAGATCGTGAAGAAGAGGGTCAAGCAATTCAAGAGGCCCCA
AC454v3c17642_337	9	9.178	CTCTGTCGTAGTTGTTGGTTTAGTACCTTATTATGCAATGGATCCCGACACCCCCATCTC[C/G]GTCCGCATTTGCTAGCCATGGGATGCAATGGGCAGCTTACATAATAACTGTTGGAACTAT
AC454v3c17662_556	10	16.169	TTCTTGTGGAGTCTCAGCAACCTTAAAGGTAAGGGATTCATCCCGAAAACGTAAATTTTC[A/T]AGTTGGAACAAATCCAGCCAAGAAGATATTGATTCCTTCTCTGACTGAGAAGGGAAGGGT
AC454v3c17677_340	NA	NA	GCTCCAGAGGATGAAGTCACTGTGATAGATTATCGGAGTTTGTAAAACCTCCCTAGAATG[T/C]CCTGTTCCCTCCAAATGCACAAATAGTTGGGCTTCTGCATCAAATCAAAAGTAATTTATT
AC454v3c17741_563	6	26.574	ATCAATAGCCCAACCTAAGGAACCATGTGGGGGCTCACCACCTCCTTCAGAAACAGGAGT[T/C]TAGATTCTTCCAGAAAATTGAGTGGTTGATATGACCTCCGCCATTGAACTTGATGGCGCT
AC454v3c17773_396	NA	NA	AGTCATATTTATCTGAAACTGTGCTATCTGAACGTGAGGTGCATCCAGCAGTTCACAGTA[T/G]GTAATGTTGTTTCAAAGGAGTTTAATCAAGTTTACGATGGTGATGTCACTTTTTCAACAT
AC454v3c17791_1149	8	13.467	CGATCCCTTCTTCTACCACCATCCTCACTCTCCCTCCGTCTATGCTCACTCTCATACCGA[T/C]CGGGCCCTCTCCCTTTCTCGCCTATCACCTTCATCATATCTACGACTTCTCTCCCTTTCT
AC454v3c17799_236	6	48.732	AACAACAACAATGCTTCGTATCAGTCTCCTTCGCATCTCTCTTCCTTGCTCTTCTTCTCC[A/G]GATCCTCAATTTCTCTCAGTCTCACCTTCACTACAAGTTCAGACCCGAAGCCATGGCTTA
AC454v3c17823_651	6	5.022	CTATGCTGATCGGTTGATCCGTTTGGTTGTTGAACATGGCCTTGGACATCTTCCATTTAC[T/C]CGAAAAGCAAGTGATCACTCCAACTGGGTCTGTGTATACTGGTGTGGATTTCTGTAAGAG
AC454v3c17844_1906	7	54.081	CCTTGAGTTGCAGGTGCCACTTATTGCAATACTAGCAAATTAATGGTCCCCAACAACTAA[A/G]GAGCAACTTTCTAAATCCTGGGAAATTGTGGACTACACAAAGAAGCTAAATTATTATTAC
AC454v3c17849_323	6	22.288	ATTCCCATGGTCGAACACTGTGTGATAACGACCCATGAAAACATCCCCCAGAATCCAGAG[A/G]GGGTCCACGAGGGGGGGCCACATCCAAAGCAATAAATCCGCTAATGCATTGAGCTGCAAC
AC454v3c17849_611	6	22.288	CTCTTCTGTCTGATTCCGCCTCAATTGATTTGCCATCCATACCACTGCCATCTCACAAGC[A/G]GGTACACATGGCATCATGCACCCCATCAGATGTCTTGTCTTTGTTTTCATCCAACACACT
AC454v3c17849_686	6	22.288	ATGCACCCCATCAGATGTCTTGTCTTTGTTTTCATCCAACACACTCTCAATGCCCATACT[A/G]AACACCACGAGTCCCATCAAAAGTACAGAAACCAATCTGGGAGCAGATTTTTTGCGGTTG
AC454v3c17849_983	6	22.288	AAATCCAGTTGTTTCACCACCAACTAGTACATCATCCAAATCAAACTGCCAATAGCCTTT[T/C]TTGAGTCACAGGAACATAGGTGTGCTCACCGTTGTAATGATCAGAATCAACCCCACCAAA
AC454v3c17871_256	10	12.569	ACCAACAGGTATGAGAGATCGGAAGTTATCACAATGCAAAATAGAAGTCAATCCACCAGC[T/C]TGAACAACCAGAGAGAATAGCATTTTTTGCATCTTTCATTCCTTTTGATAATAGGTCATC
AC454v3c17871_313	10	12.569	AGCTGAACAACCAGAGAGAATAGCATTTTTTGCATCTTTCATTCCTTTTGATAATAGGTC[A/C]ATCAATTACAGCGCGCCAAACCCTTGCTCCTCTGAAGTGAAGATTAGTAGCTGGATTGAC
AC454v3c17871_771	10	12.569	CTGTTTTGAGCATTACAAGTGCAAATACTAGAAGATTCAACCATTGGATTAATCTTGTCC[T/C]TAGCCATTCCTGTATAGAGCTGAGAGCTCCCGACAATGCAAAAACCAGTTTGTATAAGTG
AC454v3c17875_618	6	28.124	CCGACACTCATTGGCAGGGAGGCTTGCAGAGAAATCCTCATAACTATCAGTTGGCTCACC[A/G]GAGCTTCTCAACAATAACCTGCTTCTGCTTCTCCTCAATCTTGTAAACAATGAAGCGGTA
AC454v3c1789_821	7	27.483	CTTGTTGTTGGTGGAAGGAAGCTTCTGGAGGCATTGGAAAGCGATGGAGTTGAAATTGCC[A/G]GCTGAATTCGGTGTACTCGGAGAGGATCACAGTTCCGCGAGCCACGAATGCGTAGATCAA
AC454v3c17907_324	2	29.894	TCTTACTGTTAGACGTGCTAACCAGGGTGCTAATCAACCTAAACCGGAGCAAGAGAATGT[A/G]ATTGTTGCATGCACAGCAGCAGATTGCATTGCAGAAGCTCATGTTACAACCAGCTGCTGC
AC454v3c17918_429	6	33.653	CGGGCACGTAGCCCCCAACAAAATCTGAGACCGGAATTCTTGCCGTCCCCACAGTTTTAT[T/C]CGCCCAACGAAGTCTTGCATTGAACCTCCAACGTTATAAACTGTGCATGCATTGGCAAGT
AC454v3c17928_219	4	29.282	GATACCATCCGAAATCGGAAACCTCCCGAAACTTCAGCTGCTTTTCCTGTGGCAAAACCA[A/G]GCTTGTGGGTCCCATTCCATCTTCAATCTCCAAATGTCAGAATCTCGAAGCCGTTGATTT
AC454v3c17969_569	4	27.719	TTGGGTGTGCCTCAACTCGGATAATTTTACCACCCAAAATCTTGTCCTTTGCTCTTTTCC[T/G]GGGTTGCTAGTTGGAACTTCTTGATGTCTCCTTTGTGGGTCACCGTGCCAGTGCCAACAG
AC454v3c17983_749	12	3.342	TGGGTAATACATTTCACTTCCACTTTTACACACCAATGCATCAAAGTCTTCTATATTTAC[T/C]TTGGCAGCATTTCAAGGCTTCTATGGTCTCTTGTAAATTCAAACTGGTTGATAATACAAA
AC454v3c1802_595	3	17.483	GGGTAAAAGGCCATTGTTATATGGGGATGCAACCGTGACCTTGAAAGAAGGTGTTGGTTC[T/C]CATTGGTGACATCATTTTTACTGACAATTCAAGCTGGATGAGAAGTAGAAAGTTTAGATT
AC454v3c18072_748	3	17.483	GAAATACTCTGAACAGAAAGGGCATGGAAACTCTTCCTTTATATCATCATCGCCATCAAT[T/C]CTCTTCAAATCCCATGAACATATCTGATCGCGATTGCAGAGCCGACTGGTACCTCTTCGA
AC454v3c18072_910	3	17.483	TCAACCTCTTTCTCCTTTGTCTCTCTCAAAAAAGTCCCACCCTAAAAAAAACGCACCGTT[T/C]CCACACACCACAGGTCCTCAGCTATCTGAGCTCTCCAGCTATAATATCCTCTCTCTCTCT
AC454v3c18196_160	12	30.908	GACCATAGACATGGCCAATTGCTTGATGTTACTATCCAAAGTTGGCCAAATTGATTCGAC[T/C]CGAAAATAATTCACGTACTCGTGCTTTTGTATGCAAGACATGCAATCGGCAGTTTCCTTC
AC454v3c18200_398	8	26.188	AAGGGTCTCTGTACCCAACCAAAATGGCGATAATAAGAAGTGTAATGCAGCTTCAGCCTC[T/C]TCGTGCAACCCTTCAGAGCCCTCCAATGTCAGAAGGAATTGAGAAAGCAGAAAGCACTAA
AC454v3c18216_756	2	14.111	CTTGGCAAAGTAGAAAATTGTAATGCTCCCATCATGCAAAGCATCGAAAACAAAAGAGAC[T/C]TAAGACATGATCTGGGTTCTGCTCATCAACCACAAGCTTTAGCGTATCCTTATTAATATT
AC454v3c18238_279	12	11.477	GTAACGCTGTTGGAAATGTGCCATTCATGAAGCTAAATGGATACTGTCTTGGCAACCCAG[C/G]CTACAGATCGGCGTAGTGATGTCAGTACACAAATTGAGTATGCTCATCGTGTGGCACTTA
AC454v3c18352_308	5	23.979	CCCAACCAGGTGATATGAGTTTGGATACCCATATAACCCGGTCGAGCTCCCAAACACCCT[T/C]CGCACTAACCATCTCCCCAAACATTCCAACCATGGGATGGTGCAGACCTCTCATGGTCCC
AC454v3c18352_352	5	23.979	AGCTCCCAAACACCCTCGCACTAACCATCTCCCCAAACATTCCAACCATGGGATGGTGCA[A/G]GACCTCTCATGGTCCCACCAAGATTAAGATCAAGATTATGATTATGCCATGGAGATGTAG
AC454v3c18439_512	9	7.959	GGTGGAGAGTTCTGATACGATCGACAATGTGAAGGCGAAGATTCAAGATAAGGAGGGAAT[T/C]TCCTCCGGATCAGCAGAGGCTCATCTTCGCTGGGAAGCAATTGGAGGATGGGAGGACTCT
AC454v3c18502_254	9	9.178	TAGGGGTCGCCATGGAGGTCGTGGTAGAGATCTTCCTACAAGTCTTTTGGTTCGGAACCT[T/G]GCGCCTTGACTGCAGGCCAGAAGATCTACGTGGACCATTTGGGCAGTTTGGTCAGCTCAA
AC454v3c18604_1485	6	27.26	CCGGAACGAAATCTCTAAAGCTTGCAAGGCCGGTTTGAGCACAGACTCGTTTTTCCAACT[A/C]CGGGAAATCCTTGGAGCTCCACAACTTTCGGAGCTCCGGTAAGCGAAGATAGTTCTCGTA
AC454v3c18639_661	9	8.724	ACGCATGTAGATGTCGTCTCCATCGTCCATTCCATAGCTGACAGTGCCATCTCCGATCCC[T/C]TTTTTCTCCACGTTCAAGTTCCTCCAACAATCTGAAGTTCCGAGGGACCACGACACTGGA
AC454v3c18865_527	8	13.467	TACCATACCGGTGAGTTTGCTCAACTCGAGGATAAGCAACTTGAACTTGAGCAAAAATGC[A/G]AATCCAGGGTCAAATACCGGACGTTTTCGGGCCGAGATCGTACTTTACCGCTCTCGATTT
AC454v3c18986_478	8	5.033	TCTAGGCTCCGATAATTTCTTACTAGAACAAGCATTATGGGACTGCTTTCCCATCACTAT[A/G]ACAGTCTCTACTTTCTTCCTTATTCTCAAAAGCTCCACACACCTTCTCATCTTGCTCTTG
AC454v3c19014_321	1	36.318	CAGTATCAAGGTGCTATTCGATAACAGACAAAAGCTTGCTTGCCTTAGGAAAATTGGGTC[A/T]AGACCCTTGTTGGGTTGAATCTCCAACACTGCAACGCAATCAGCATCAGCACAGTTGACC
AC454v3c19014_504	1	36.318	TCAGGTCTAAGAATTCCAGTCAGGTTTTGTGAGTAGCAGTTTGTGTATTTTTTTTTTGGG[T/G]GTCCATCAGCTATGGGTCTTCAATCATTCAGTAACCCGGTTCCCTTTTCCAGGGAATGCA
AC454v3c19016_605	11	48.491	ATTGGACAAGAGATGGTTCAGGGTAGTAGTGGTTCGCGTAATCACTTACTCATTGCTTAA[A/T]AGGCATCCCAAAGGATTAGACCATCATTGGCAAAAGGGTAGTCTTCGATGGTTAACCTCA
AC454v3c19088_466	3	33.664	CCATCGCTGTTCGCCTTCATCACCAGGCCAAGGCATTCCTGAACCTTGCATCTTAGTTTT[T/C]CAGCTCCTGAACCAATTGGGGTGGTGCTGCCAGCTGTAAAACTGTCTCGCGAATCTCTCG
AC454v3c19162_686	8	5.145	GTGATGCGTATTATCAATGAGCCAACTGCTGCTGCTATTGCATATGGGCTTGACAAGAAG[A/G]GCAACTAGCTCTGGTGAAAAGAATGTACTTATCTTTGATCTGGGCGGTGGGACATTTGAT
AC454v3c1917_193	NA	NA	TCCCATCACTTCGGAGAAGATTGCCACATTGGTGAAGGCAGCAAACGTGAACGTTGAATC[T/C]TTATTGGCCAAGCTTGTTTGCCAAGCTTGCCGAGAAGAGAAACATTGAGGATCTCATTTT
AC454v3c19206_1098	6	30.253	CAAATCCAGTCAAAGATGAATATTATGTTGAATCAAGTAATAATGTGAATCCTGCTGAAG[T/C]CCAATTTCTCACTTGGAGGATTTATTGAATCAAGCAATAATGTGAATCCTGCTGAAGTCA
AC454v3c19206_325	6	30.253	ACTCGTTCGGTACTACCTGAAGCGCAAGGTGTTAAACAAGCCCTTCAAATTCGACCCAAT[T/C]TTCCGTCGTCGATATCTACAAGTCTGAACCATGGGACCTCCCTAGCAAGTCGAAGCTGAA
AC454v3c19216_106	1	71.336	AAAATAAAAACTTTTAGAAAACACAAACAACGTTGTTGCTCAGATTTATCAGAGGAAACA[A/G]GTAAATTACTTTTGGGGTTAGAATATGAAGCGTAAGCGAGGGCACAAGAAAGGAAAACCA
AC454v3c19218_435	3	6.159	AATTCTAAAGCAGCACGAATTTTCTCCACCAGATTCTTGTTAGCATTTTGAACATCTTCC[A/G]GCCTTTGGCAGCGGGTGGCTACTTGAGGGCGCCTTATTAGTTTGAGAGGAAGAAACCGGA
AC454v3c19237_919	7	28.117	TGTGGATGAGGTGAGAGCAAGAAGTGTGGCTATTACTGGTAAGTCAACAGCAAATGGGGT[T/G]TGCTTTGGATTTGGAAGAGAAGTCAGCAGAAATCAATGGAAAGGTAGATTTGGTTGAAGC
AC454v3c19285_219	9	8.877	GGATGTACAGTCTAAAGTAAGTGATGTTGTTCTTGGGAAGGAAAAGCCAGTGGAGGAGTC[A/G]AGATCCTGAATATGAGAAGCTAAAGCACTACATTTTTGAGCTTGAGAACCACTTGGCTGA
AC454v3c19319_354	4	18.707	AAATTCGTTGTGCAGAAAAAAATTAGTTACCCATTATGCCACCACCCTACCAGCACCAAA[A/G]GCACGTCGATTCTAAGCAACAGATTCTCTCATTGGAATTGTGAAATAGCCTTCTCAAACT
AC454v3c19380_1888	2	24.83	ATCACTTGATTGAGCTCCGCTTTCCGAAGGACAGGATGCTGTTATAACATCAATTAGTTG[A/G]GCCCAAATGCTTCTCATAGAAAATCTCTATAATAGTATCTCTCTGTGCTCCAGACAATGT
AC454v3c19422_321	7	27.506	GTGAGAGATTTGCCATGAATTACAAAGAGCTCCCTTGGATGGTGCTACTCTGTTTTGCCC[A/G]GAGCCTCCCTTCCAAGGGGTCAGAGTTCTTCAGGCATAGGACATACACCAATCCTCTCCA
AC454v3c19453_1559	6	27.824	GTATATGGGGGAAGGATGGTATTATGATTTCCGTCACACGCACTTTGATGCATATTCCCC[A/G]GCCAGATTTTTATGCAAGGGTAGGAATTGCTGGAGTGTCTGCTGATTCTATCATGAAGAA
AC454v3c19498_222	8	4.252	AATGGCTACCAAGAGGAGTGTGAGTACTTTGAAACAGGCAGATTTGAAGGGTAAGAGGGT[T/G]GTTTGTGAGGGTTGATCTCAACGTGCCTTTGGATGACAACTTTAACATCACTGATGACAC
AC454v3c19512_1450	8	10.114	TGGCCCAAAAACCATAAGGGTTTTTCACCCAATGTCTTGGCAGCAAAGGGTCAGAATGAG[A/T]TCAATAAATGCAACTAGTGATGAGGAGAAGGATAAGACAAGTGTTGTTCCAGATCGTGAA
AC454v3c19550_467	12	21.176	GAGGCCAAAGAAGAAGATCAAGTAGAGTGCTGATCTTGAGGAGGAAGTGCTATCCATTGT[T/C]TGTGGGTCATTTAATGTTTCTGAACCATGGTAGCATTAAAGAGTTTGCTAGTAGACCAGA
AC454v3c19631_873	10	30.151	AGAAGACGAGGTCGAGTCTCCACTGCCAACAAAGAAACCTCGTTTCTTGATGCCACTGAA[A/G]ACTCGAAATTTCTTAAAAGATTAATAAAATTAGGAACTCCAAACCAAAAGCTTCGTCAGG
AC454v3c19659_132	8	9.739	ATAAAAGTCTACACAAGTTGAAAGTATTTAGGGCACAAACACTGTTTATCTCATGGCATT[A/T]ACTCTCAAGCCTTGAAAAAATTCCACACTACTGCAAGCTCACCTCACTACACTCTTTATG
AC454v3c19659_792	8	9.739	AAGCAAGGTGCATCCACCTCCAACTACAATACCTTCCTCAACAGCAGCCTTTGTTGCATT[A/G]GAGAGCATCTTCGACTCTCAGTTTCTTTTCCTTGAGCTCTGTCTCAGTTTGTGCACCAAC
AC454v3c1967_247	NA	NA	CTTGGAGCAGTGTCATTATCCCAAGCAAGCTTACATCAGCAGTTACATTCTGCTATTGGA[T/C]CTATCTTATCAACACTGAGAATGATGTGGATTTGCTGGTTGAGAGAAAGGCTATTGTTAA
AC454v3c19695_471	1	39.003	CAGTTAAAGCTGTATTTACCCCTAAAGAAGAGAAGGCTGATTGAGTGCTGCATATCTACC[T/G]GTAATTCAAATTTTATGTCTAATGAGGTGATGTATTGTCACTACCTATGATTGTACTTTA
AC454v3c1970_280	1	69.024	TGTTCAGCCTTATCCTCCGCTCTGCGATGTTAAGGGCAGTTATGTCTCTCAGTTTGAGCA[T/C]TACCATCTTACTCCGGCCAACCTGCAAAGAGGTCATTTCCAGAGGCGATGATTATTGATG
AC454v3c19756_127	12	25.433	ACTGGCCTTTTTTGTGGGTGCGAATAGAGGCCACATTGTGACTAAGAAAGAATTGGCTCC[A/T]TCGTCCCTCTGATCGCAAAGGAAAAACCAGTAAAAGAGTCCTCTTTGTGAGGAGCTTGAT
AC454v3c19756_292	12	25.433	GCTTCTCAAAGTTGGAAAGGATAAGCGTGCTTTGAAAGTTGCTAAAAGAAAGTTGGGCAC[A/C]CCACAAGAGGGCAAAGAAGAAGCGTGAGGAAATGTCTAACGTTCTCCGTAAGATGAGGTC
AC454v3c19756_85	12	25.433	AAGTCCTCCAAGCTCAAGGTAATGGCTCCAAAACAGCCAAATACTGGCCTTTTTTGTGGG[T/C]TGCGAATAGAGGCCACATTGTGACTAAGAAAGAATTGGCTCCTCGTCCCTCTGATCGCAA
AC454v3c19766_644	9	18.303	AAATCCAAAACCACCGGTGAGACAGCAAATCCAAGACTCAAAAGTGCCTCTCGCAACTCA[T/G]GTTGAATCAATTCTGCCACTCCTGTCCCTATCGAATCTCTCAAAAATATCCCTCCAACTC
AC454v3c19807_582	1	31.354	CTTCCTTTGCATTACTCAGCCTCTGAGTCACTTCTGCCATGCATCGGTCACAAACTCTTA[A/C]CTGGCTGAGCATTCTCGTCAGCAGTTAAAGCAATTCTACCATGGGTACACTTGTCACAGA
AC454v3c19876_1327	6	17.331	ATGATGACGATGAGCCTGTAAGGTCTGATCAGGTCTGGATAACATCGTTGGTCAATTCAG[A/G]GATGTGTTTCTGAGAAGAAAAATGAACTGAGGGATATACTTATGGCACCTTAGAACTTGT
AC454v3c19876_897	6	17.331	TACACAGATTATGATGAGCAGTCAGATCAATTCAGTTGGCTGAAGGCTGATCTTTCAAAG[A/G]GTGGACCGGACAAAGACACCATGGCTGCTTGTTCTATTCCATGTTCCTTGGTATAACAGT
AC454v3c19924_117	5	22.159	CTCAACCATGGGTAAGGTTCACGGATCGTTGGCACGTGCCGGAAAGGTGAGAGGTCAGAC[A/G]GCCAAAGGTGGCTAAGCAAGACAAGAAGAAGAAGCCACGTGGCCGTGCCCACAAGCGCAT
AC454v3c19988_1104	6	11.217	CCTGAGCCAAACCCAGAAGACGCCGAGATCATGAAGACCATACAAACTGAATTCCAAAAG[T/G]TTAGGAAATCGGAATGGGCTTGCCAATTCATTGAAGGGCGTTAAAATTAATGGTGATTGA
AC454v3c20014_1272	9	27.148	GCGAAGAATCATCTCAAATCACCAAAGTGGTGAAACAACGCCTAATTCTGCAAAACAACG[T/C]TAAAATTGGTCCAGGAAGTCCATTGGTGGAGCACGGTGCAGGTCTCAGTTGTTCTCAACA
AC454v3c20070_409	4	16.021	CTATGAGAAGAAAAGGAAGCAGTTTGCTGTGAACACTGAACACTGAGCTACCATTCTTTG[T/C]TTGTTGGTTGTGTATAGCATAGCATCATGAATCAAAAAACATCACACAATGTTCACTGAT
AC454v3c20070_690	4	16.021	TGTCTCCCCATCACCATCACCACAACCATCTCTCTCCCCAAAACAACAACCAAAACAACC[T/C]TTTCTCCTCCACCTCCTCAACTCCCACCACCACCACCACAACCCAAAACCCATTCTTCCC
AC454v3c20125_182	10	24.187	GCTGGTTCTCGTGTCCATTCTAAGTACAAGTCTTACCAATATGTTCTCTGGGTAGTTTCC[A/G]ATGGTGTTACTGATTGCTGGGTAAGTTTATCACACCAGTTTCTAATTTAGCATATGGGAT
AC454v3c20133_238	5	26.588	TCCACCTGCTGCACCTACAGGCACAACGGTTGGCTATGATGATGTTTTAAGTTCTCAATA[T/C]CAAGGATAGTAATCATTTGATGTCACTTCAGCAGAATGATAATTCAGCGATGTGGGTTCA
AC454v3c20184_265	10	35.916	AGCTGCTGTGCCAAGCGGTGCTTCTACAGGTGTCTATGAAGCCTTGGAGTTGAGGGATGG[A/T]AGGAAAAGACTACCTTGGTAAAGGTGTCTCCAAGGCAGTGGAGAATGTGAATAAAATCAT
AC454v3c20219_481	1	43.388	ATTTCTTTCTATGATGCTGCAGACTTTCCGGGCATCAAAGTTGTGGGAATTAAGGACTAA[A/G]AACAAGAATTTTTATTCCAAATGGAAGAGCAATGATGGGATGTCTAGATGAAACCAGAAC
AC454v3c20266_344	7	27.505	CAGAGCTTGGCGAGCTCAAGCACCTGCAGTACTTGGAGCTTTATAGGAATGAAATAGGAG[A/G]GAAAAATCCCAGAGGAGTTGGGGAGTTTGAAAAACCTTGTTAGCATGGATTTGTATGAAA
AC454v3c20325_212	8	5.145	TTTCCTTCAAGTGGAAAGTTGGTGGTCTTTATCCACAAGATAGTGGGAGCTTCTTTAGTG[T/C]CATGATCATGTGATGTAGCTTATAGCTTGGTTATCAGAAGAAGAATAAAATTTGAAGTTG
AC454v3c20348_331	6	5.537	TCGATTTGAGAGCTTGACCGACAAGAGCAAGCTAGATGGTCAACCAGAGCTTTTCATCCA[T/C]CATCATTCCTGACAAGACCAACAACACCCTGACCATTATTGACAGTGGTATTGGAATGAC
AC454v3c20348_517	6	5.537	CCTTGCAGCTGGGGCTGATGTGAGCATGATTGGTCAGTTTGGTGTTGGTTTCTACTCAGC[A/G]ATACCTTGTTGCTGAGAAGGTTATTGTCACCACAAAGCACAATGATGATGAGCAGTATGT
AC454v3c20348_613	6	5.537	GCACAATGATGATGAGCAGTATGTGTGGGAGTCACAAGCTGGTGGGTCATTCACTGTTAC[T/C]TAGAGACAACTCTGGTGAGGTCCTTGGTAGAGGTACCAAGATTACTCTCTACCTCAAGGA
AC454v3c20348_862	6	5.537	TGAGGAAGAGAAAAAGGATGAGGAAGAGAAGAAGGACGAGGAGGGTAAGGTTGAGGAGAT[T/C]TGACGAAGAGAAGGAGAAGGAAGAAAAAAAGAAGAAGAAGATCAAGGAGGTGTCCCATGA
AC454v3c20378_1076	1	31.372	TTTTTCTTCAGATGTGACAGTCAAATCCGGATGCTGAATAATATTGCTAAAAGTTGTCTC[A/G]GTCTAGCAAGACAAAGTCAATGCTTGCTGTTGTACAGTAATCAAAGTGCATTGCAACTTT
AC454v3c20378_918	1	31.372	AGTAACGGAAATCGCACGAATGGCACCAAGTCGTGAACTGACTGAAGCCTTTCCCCAAAA[A/T]TGATGTTCAGGAAACGAATTTATTATCAGCTCATCCACCGCCTCCCACCCATACAAGTCT
AC454v3c20404_1654	5	56.584	ATTTGGCCAATCAGGCGGTGGAGAGAGGAGCTGGTATGGATGGTCAAAAGATTTCTTATA[T/C]CCCTTATCAAACATCGATTGGGAGATCTCTTTTACCGTTTAGTGTCTCAGAAATTTGAGG
AC454v3c20436_109	2	2.321	CGTGTTTTCTTCATTTTCTAGGGTTTCGATTTTCTTCTTCTTTCCTCTTCTAGTGAATTC[T/C]CGAGTTGTATTACCGAGTTGAAGTGAGAAAGAGAACAAAGCAAACCATGGGGTCGATCCC
AC454v3c20436_1228	2	2.321	AGCTTTTTTGAAGGATGCAAGGAAGGCTGCAGCTTCTATTATGGATGATCCCAATAATCC[T/C]TGGCCGAGCTGCGCAACTAGCTGGACGTAAGGAGCAGTCAGCACTTCGGGCTGTCATCAA
AC454v3c20436_994	2	2.321	ACACTTGGTGACCTTCGGGATTGTGAAGAAGGAGGATGTGAATTTGTATCGGAAGCTCGT[T/C]TGTCGGTTCGGCCTGGCGGAAGCAGATGCCTAAGCTCGCCGTCTCGCTCGGCCTCGGCGA
AC454v3c20446_220	NA	NA	TCCAAATCCAAACAGATACAGTTTTGTGGTAGCCAAATCACCTTTCAACAAACACATGCT[A/T]ATTCCAGCCCGTTGCTTTGCCAAGCAAGCTGATCGCCCTGCTCTAAAGGGAGATGAAATG
AC454v3c20523_426	11	58.491	GATGAGACCACCAAAAGGGCGTTTATTCGATGAGAGCAAGGTGTCTTCAAAGTCCAAGTC[T/C]CATTAATCAGCTATGGCACTTGAATGGGAGGTGCCCGGAAGGAACCATTCCGGTTAGAAG
AC454v3c20523_92	11	58.491	CTATTATACATCTTTAATTAAACCCGCCACTTGGTTGGAGTTAGTCACTCATGGCGCTGC[T/C]CTTGTGGAAGCGGGAGGAGGTGGTGGAGGGCGGTAAAGATGGCCCTGGGCTTGTGCTTGT
AC454v3c20538_746	11	44.192	AAGTGACCTCAAAAGTTATGGCCAGGAAGGAACTGTGCTTGCAGGATATCACTATGACAC[T/C]TAATTTTCTTACCATTCATGGAAGAAGTAAATTCCCAGCTCTAAATATTTGGGTCAAAAA
AC454v3c20544_399	6	28.867	AAGCATCTGTACGACATCATAGGATATCCTTGCAGCCTCTGTCTTCAGGTGATGGATCTT[A/T]AGTCTCTGTTTCTTGTTCAAGCCGCTTCACATTAGCACCTGAATCCCCACTACTCTCTGC
AC454v3c20586_758	9	6.576	GGGGTATGTTCTGCCTAGAGCTAAGATGGTGAATGCTGATTTGGCTAGGATTATCAACTC[T/C]TGATGAGGTGCAGAGCGTTGTGAAGCCAATCAAGAAGGAAGTGAAGAGGGCTCCATTGAA
AC454v3c20589_116	3	37.301	TCAGAGAAATCTCAGCCATACGCACTAAAGGTGCAAGATGAGATATTTAAAGCTGGTTAT[T/C]CATGTTGATGTTGATACAACTGACAGAAAGATCCAGAAAAAGGTACGAGAAGCTCAGTTA
AC454v3c20615_377	NA	NA	GGGAGGGTTCTCTGTGTCCATCAGCTCTTTAGTTATGTAGCAAACAAGCTTCGAGTGATG[T/C]TTGCTTGGAGAATGGTAATGGCAATGCTAGTTTCCGGAAACTATCCTGTGACAAAGGGTC
AC454v3c20631_693	NA	NA	TCACCTGTACTTCAACTGAAAACATTCTACCCTTCTTTGATGGCGAAGTTTGTAGGTCCA[A/T]AATTATAAGATTGGCAAAGTTCTTGCAGTTCTCTAATAGGACTAAGCTGTAAACTGGAGA
AC454v3c20671_432	6	34.284	AAATTCATTGCCAGTCTGTAAAACTCGCTGGAAAGTTGCATTCCTTTGATCTGCATGACG[T/C]CGCATACAGAATTTTGTTGTGTGAGTCAATCCGAGCCTGTATTTGGTCGTCTGTGATCAA
AC454v3c2072_1215	1	59.177	CGCTCCGTACCGGATCTTTAATCTGGGTAACACGTCACCCGTGACCGTACCGACACTTGT[C/G]GAGTATATTAGAGAGGTATTTGAAGACGAAAGCGAAGAGGAATCTTGTGGATATGCCTGG
AC454v3c2072_764	1	59.177	GCAATATCGCCGGGCTTGTTTCGCTTCTCGAGGCTTGTAAATCGGCGAATCCTCAGCCGT[T/C]CGGTTGTTTGGGCTTCGTCGAGTTCGGTTTACGGGTTAAACGAAAAGGTACCGTTTTCCG
AC454v3c2072_936	1	59.177	CGGTGAGGAAATTACCCACACCTATAACCACATTTACGGCCTCTCCATTACCGGGTTGAG[A/T]ATTTTTTACCGTGTACGGCCCGTGGGGACGACCCGATATGGCTTACTTCTCTTTTACCCG
AC454v3c20737_411	10	29.401	ACTATCAAGTTCAGCAATAGCTTCATCAAAAGCTTGCTTAGCGAGGTGGCAGGCCCTCTC[A/G]AGGGGAGTTCAAGATCTCATAGTAAAAAACAGAGAAGTTCAGAGCAAGGCCAAGTCTGAT
AC454v3c20737_798	10	29.401	CACATTTTGTTCATTCCCCTTGGCCTCCTCCTTCTGTTCAATGGAAGACAAGATCCGCCA[T/C]TGATGCCCTTCTTGCCCCAATAACATTCTTATACCCAACAGACACCAGATTTCTCTCCTC
AC454v3c20739_116	1	71.336	TTAAATTTTTTAATGAAAATAGAGAGAAGTCTCTTCTTTCCAAAAGCAACAAGCCTACAA[T/C]CTCCACAAATGGAAATGTACAGTAACGGTGATATTCCTGATAACACAGCAGGTGAAAGGA
AC454v3c20739_168	1	71.336	GCCTACAACTCCACAAATGGAAATGTACAGTAACGGTGATATTCCTGATAACACAGCAGG[A/T]TGAAAGGAAAATTGAGGTGGAATTAGGGGCTGCCAAGAGAACTGCAACTACCGATCCCAA
AC454v3c20764_948	10	38.701	ATACCCCAGGATCCATTTCATGCTTTCTTCCTATGCTCCTGTCATCTCAGCCGAGAAGGC[A/G]GTACCACGAGCAACTTTCAGTGGCTGAGATTACCAACAGTGCCTTTGAGCCCTCTTCTAT
AC454v3c20792_1639	1	35.935	TAAGAAGAAGCCCAAAATAATAAGCCGCAATACGATGACGACACGATAAGGTGTCAGGTA[A/C]CGAGGAAGCGATGGGCACCACGCGACTCAAAGGTTGCCGAGCATCATCAGCCATTTGCAG
AC454v3c20792_781	1	35.935	GGCTTCTTTAAGAGCTTTGCTGTTATTAAAGTAGTGATCACAGTCAACGTTCAGGAGGTA[T/C]CGCACCATTGGTTAGGACAGCAGAAACTCGGATCAATGCATTCATTGCTCCGGCCTTCTT
AC454v3c20861_1030	7	23.21	AATAATCCCGACAGGTCGTGGCTTCTCCCCATTCTGACCAGTTAGGAGAATGAGGCTTCC[A/G]GCTATCACCCTCAAGGTCAAATGTCTGCTGATTCTCACCAACAACAAGAAAATCAGTGAA
AC454v3c20861_1240	7	23.21	TTGCCTTCCAATAAGACTGTTAATGGGAGACTGCAAATCTATGATGTTCACATCACCTAT[T/C]CTGACCCACACCTTTTACAGTTGTGGTCACGTTGTTCATGTTAAAATCTTCCGTAAAAGC
AC454v3c20861_475	7	23.21	AAATGTAGAATTGGAGTGCTTTCTTCTTTTTGATTCCGGCTCACCTAACTGCAAAGAAAC[A/C]AAAAACCTCTTCATCAGAGCCATTCCTCAATGCTGAGAGATTTTTAGATTCTGAATGTTT
AC454v3c20911_683	5	33.27	CTGCTTCAAATCCTCATGATTCACACCGCACAAAACCCTAATCAGAATATCCTGAGGCAA[T/G]TGCTTCGAGAAGAGACCTTTCAGAATCCAAACCCAATCTCTCGCCGCACATTTTCTTCGA
AC454v3c20911_720	5	33.27	CTAATCAGAATATCCTGAGGCAATGCTTCGAGAAGAGACCTTTCAGAATCCAAACCCAAT[T/C]CTCTCGCCGCACATTTTCTTCGACGGCGTTTTCGGAGCCGAATCAATCGCCAAACCCTCG
AC454v3c20931_467	2	31.807	ACCGGCATGGCCCTTACCTTGTGCAAGGCATCCAAGGTGTTTGGAGGAGATAGAGAATTC[T/C]TGTGACGCTGCAATCGAAGCAGGAGAAGTGGTATGGAAAAATGGATTGGTGAAGAAGGTG
AC454v3c20949_596	10	0.9	CTGGGCTGTTCAAGTTGTGCTTATGGGCTTCATTGAAGGGTATAGAGTTGGTGGAGGACC[A/C]ACTCGGTGAAGGACTTGACCCCATTTACCCTGGTGGTGCCTTTGACCCACTTGGACTAGC
AC454v3c21011_271	1	26.039	AGAAGCAGCTGAACTGTTACGCCTAGAAATGAACCAAAGAGATATAAGGAAAAGTACAAG[A/C]CACTATTGCTGCTCCAACACACATTCCAAGTACTACCCATAAGCGTAAACCGAAGATTGA
AC454v3c21069_264	10	27.451	AGCTACACATCAATTTGGGTAAAGATGGCAACCATTTTTGGGGCAAGGGAAAAAGAAAAG[A/G]AAAAAAAAAATTAAGGATAATTCCAGACGAGAAAAAAAGCAGCCGCACAAACTATGAACA
AC454v3c21076_338	NA	NA	TCCAATTATGCATCAGAACATATGCTCCAATGTGATCCTTGTTGATGAGGACTTTGATGC[A/T]AAGGATTATGGATTTTGGGTTGGCAAGGCTGATGAATGCTGCTGATTTTAACGAGACTAG
AC454v3c2115_515	3	32.528	AATCGTCAAGCTTTGAACCACCTGATTCCAGTGGTTACGACCATTTTTCTCCAGAGCAGG[A/G]GAAGATGATTGGCAGTATAACTTTACGGTTTTGTCTGATTAAGTTTTCAATGTGGTCATT
AC454v3c21185_422	11	20.103	TGAAATTGCACTGCAAACAGCCAACGAAAAGGAAATAGAGTTGACGGAGTCCTTGAATAT[T/C]CGCAACAGATGAGAAGAGAAGGCTAGAAGATGCATCAAACAGTTCTGGCGAGAAGCTTGC
AC454v3c21224_228	NA	NA	GGAGAGACCCACTCTTGGTGGTACGCGGATTAAGACCCGCAAACGGAACATTGCAGCGCC[A/G]ACTGGACCCTGCAGCATTTGCGGATGCAGTGGTCCAGATTTATTTGGATAATGCTGGTGA
AC454v3c21227_268	1	40.679	CTCCTACTCTTTCTCCTTCAAACCCGTTAACCAACAAAACCCTTCTTCTTCATCTTCTTC[A/G]GTCATCATCCTCGGGATTCGTCACCGTCTTCACCGAGATCAGCCACTTCAACCCGAAACC
AC454v3c21227_679	1	40.679	CGACGACGACGACAACAACAACAACGATGACGATGATGCCAATCTCAAGAAGTTCGGCTA[T/C]CATTAAGATTCCCGCTGCCACCGATTCTCTGCCTGCTCCTGCTCCGGCTCCGGCTAAGTG
AC454v3c21227_775	1	40.679	TCCTGCTCCGGCTCCGGCTAAGTGAACGGTATGAAAGTATATGATAATCGCTATTGTGTT[A/G]GTATGGTATTTTAGTCAATTTGGAGCTATTGAAGCTTGTTTCTCTCTTTTTTAGCGTGGA
AC454v3c21256_532	2	24.471	CAGTTTACTCAGGTCTTGCTCCATCAAACCCTTCCGCGACATTTTTGGTTGTTTCTTAGT[A/G]GACCCTCTAAATGAAAGAACTTTCTGTTTTGGATATTCCGCAAAAATCCAACTAAGAAAG
AC454v3c21256_652	2	24.471	AATCAACGAATGTTTCTCTCAACAAACACAAGAAAACTGGTTGGTTCAGCTCGTACGCAA[A/T]AACCGGGTCGGGTTGGGTCGGTTTTAAGGGCGAGCCGACAAGAGCGAGCGAGAGAGAGAG
AC454v3c21265_127	8	7.626	GGGAAACACGCGGCTACCACCGGAGGTGAACCGCGTGCTCTACGTTCGGAACCTGCCGTT[T/C]TAACATATCGAGCGAAGAGATGTACGACATATTCGGCAAGTACGGCGCCATTCGGCAGAT
AC454v3c21286_1186	5	26.588	CTGATGAAGAGGATGGGGAGCATCTGTCCAAGGAGAAAAATGGGCATAAAGGTCGAAATC[A/T]TAGGAAGACCTAGAAGGCAGAATTATCGTGGCAACAATGGGCTAGGTCATGGAAGAACTT
AC454v3c21286_1271	5	26.588	TCGTGGCAACAATGGGCTAGGTCATGGAAGAACTTCATCAACTCATCCCATTGAAGCCTC[A/G]AAAGCCACCTCCTGGGCCAAGAATGCCTGATGGAACTAGGGGATTCACAATGGGGCGTGG
AC454v3c21315_528	6	50.236	CAAGGCCGGGGCCCAAATATTCAGTGAAGGTGGGCTTGACTACTTGGGGAATCCAAACTT[A/G]AGTCCATGCTCAAAGCATTTTGGCTATTTGGGCCACACAAGTGATCTTAATGGGCGCAGT
AC454v3c21315_582	6	50.236	AAACTTAGTCCATGCTCAAAGCATTTTGGCTATTTGGGCCACACAAGTGATCTTAATGGG[A/C]CGCAGTTGAGGGCTACCGTATTGCTGGTGGGCCACTTGGTGAGGTGACAGACCCAATTTA
AC454v3c21414_325	7	2	GGGAGAGAAGAGTGTTGCTGATTTTTCCGCCATCTCTGTTATCACTATTGATCAATCTCG[A/T]TTGATGATGATGATGATGATCTGAAATTATTATATAGTCGGAAAGCCACGACACGAGACG
AC454v3c21426_642	2	50.826	TGTCTTCATGGTGTTCACTCCCTCACTCATGTTTGCGAGTCTAGCCAAGACTGTTACGCT[T/C]CCAAGACATTATTTCATGGTGGTTTATGCCAGTAAACATTGGGCTTACCTTTTTATTTGG
AC454v3c21450_332	3	47.564	TGTTACCAAGCAGATCCCTGCTGGTATCCATAGTACTTCTACAAATAACTACATGCGAGC[A/G]AGATGGTCAAAACACTGGGAATTTCATCACAGATCGGCCCTCTACTAAGGTCCATTCTGC
AC454v3c21505_198	12	28.478	GATAACCCTGACCTCAAAAAGTGTCAAGAACCTCGAGAAGGTTTGTACGGATTTGGTTCG[T/G]GGGTGCCAAGGACAAGATGTTGAGGGTTAAGGGCCCAGTGAGAATCCCCACTAAGGTTCT
AC454v3c21505_323	12	28.478	TCACCACCAGGAAGTCCCCTTGCGGTGAAGGTACCAACACTTGGGATAGATTTGAACTTC[A/G]ATATCCACAAGCGAGTTATTGACCTCTTCAGCTCCCCAGAAGTTGTTAAGCAGATTACCT
AC454v3c21510_223	12	27.978	CCTCTCCTCTTCTCTCAAAACGGGTTGTGCTCAGTCTCTCCCTTTTGTCCCTCTCTTACG[A/T]ATCTAAGTTTGGTGGTGAATCGCCAGCTAAGAGTGTCCGTACTATTAAAATGGAAGGTAG
AC454v3c2151_134	5	27.543	TCTCAATCCAAAAGTTGCGACTGCGCAGACAGATGGGTGCCCAGAATCTTGCTTTTGTAT[T/G]TGAGTATATGACTTGTGGGTCTTCAGACGAAAAGCTATATAATGGCTGCAACTGCTGCTT
AC454v3c21538_152	7	31.665	GTGCCATTGATTCCTAAGGACCTCTTGAATTTGTCAAACTTTTATACAAAGCTTCTCATT[A/G]AAGAAGGGGGTCTTCAATGGCCTATAGAAGAAGCACAGCCTCCTCTATCTTTGATGCCTT
AC454v3c21538_212	7	31.665	AAGAAGGGGGTCTTCAATGGCCTATAGAAGAAGCACAGCCTCCTCTATCTTTGATGCCTT[T/C]CTCTCTAAACCCTCTACCATATCCAGTTCTGCTAATTCTAGCAGTGATCTCAATCTTTCT
AC454v3c21539_201	NA	NA	CAGTTTGTCTATTCAGCTTATGGACTATGGGCATGATAAGCCTGAAGTGACAGCTGTTTC[T/C]CATGGACCCTAATTTTTCAGCATATCTACACAGTGACTTCCTCTCGGTTGTCCCAGAGAA
AC454v3c21542_233	12	8.653	GTTGTCTTTGCTCTCCTTTTTCTCTCATGTGATTTTGCCTTAATGACATGTGATGCATAT[A/T]ATATATTTATTCTCATTCAAACAAAATGATTCCAACGTCTTGAACAGGAGATGTGGTTAC
AC454v3c21551_155	11	48.491	ACAGCAAAGTTGTCACCCTCCCAGAAAGCATGAGCAGATATGAGAGATTACATACGCTTA[T/C]CTATTAAACGTTGCGATGAGTTACGGGAAATCCCAAGGCTTCCGCATAGTATAAGACGTG
AC454v3c21551_826	11	48.491	ATCGTTAAAAAGATAGGAGTCCATGTAGAATGCAATTGCCTTTCTTTGCAATCAGGTTTG[A/G]AGACTTCCAATGGATACAGAAAATGGATCAGACTTAGGTTTGGCATTTGACTCATCAAAT
AC454v3c21573_1342	2	32.954	ACTCCAATTTTTGACGCATTTGAACCACCTGAATCTCCACTTTCACTTGCACAAAAAGGA[A/G]GAGGAATTAATGCTACAATTCAAGTGGTTTCCTGTAAAGTTGTAGCTTTGAACTTGTAAT
AC454v3c21573_577	2	32.954	TCCGTAACCAAAAACATCAGTCCTTTCTGATGACTTCCCAGTGGACAAGTATTCAGGTGC[A/T]TATGTGGCCCATTGTCCCACGAACTTGAGTTGTTACATTAGTCTTTCTAACATCAACCAG
AC454v3c21577_208	10	4.847	ATCGATCTCTATGTGGTTTTCTCTGTCTTCACTGCTTTGATCCAGGTAGTATACATGGCT[A/G]GTTGTTGGATCATTTCCATTCAACTCGTTTCTGTCAGGAGTACTTTCTTGCATAGGGACT
AC454v3c21579_285	5	26.287	GGGATTACGTCCATGATGGGAAAGCTAAAGTTGCTAAGGAGATAATCGAAGCAATAGATG[A/G]AAAAAAACAACTCGATCACTTTCAAAGTTATTGAAGGAGATATGCTTCAGGAGTACAAGA
AC454v3c21579_448	5	26.287	CTTGGTGCATTGGACTATGGAATATGAAAAGCTGAACGAGAGCATTCCAGAACCAAACTC[A/G]GCTGCTTCAGTTTGTACTTGATCTGAGCAAAGACCTTGATTCGCACCTTACCCAGGCATA
AC454v3c21611_294	5	26.666	AAATTCCAACTCCTATTTCAACTGCACCTAAGGCATCTCCGATTCCAGCATTAAATTATG[A/T]TTACGCTGGGATCATTCAGCTGGGATCAGGATGATGACAAAGTCAAGATATATATATTTC
AC454v3c21611_683	5	26.666	ATCATGGATTTAATGAAGAATATGTACGATGAAGGGGACGAGGAAATGAAACGAACAATT[A/G]GCAAAAGCATGGACTGATGCTAGGTCTGGCAAAACAGCTGACCCCTTAAAGGGGTATCGT
AC454v3c21658_181	8	26.188	ATAACTTCTTAGACAACAAATCAGGTGGGCTTGAAGGGGATGCCAAAACAACACGCTGTT[T/C]TCCATGCATATTATAAAGCTTGTTTTGTGTTCTTTTGTTTACAATTTCCAGAACGGCGTA
AC454v3c21697_187	3	32.162	AACACATTTTCATGTATTTTGTTCCCATACACCAATCAACGCAACACCAATTCTTTGAAG[A/G]AAAATCTTGGCCGATAGCCTACAATGGCTTCTGTTTGTGCTTCTTCTGCCATTGCAGCCG
AC454v3c21697_578	3	32.162	TGTACAATCAGAGCTTGTGCACTGCAGATGGGCAATGTTAGGTGCTGCAGGTATTTTCAT[A/T]TCCAGAGTTCCTAACAAAGATTGGTATCTTGAACACCCCTTCATGGTACACTGCTGGAGA
AC454v3c2169_254	7	35.472	CAGGGGTCCGTTTTTCGAATAGCTTGGTTTTCAACCATAGCTTGGAGCTTATGGCAATAG[C/G]GGCAACAGAATTAGAGAAAATCAGACCACATGGCCTTTGTTAGAGATTGGAAGAAGAGCA
AC454v3c21724_779	9	9.175	GAGTTAAGGTGGGTTGGATCAAGGTTGGGCACTTCAAACCCAAGATCAATTGTGACTTAT[T/C]CAGTTCCTTCGAGTGCAGGAGGTACCTTTCAGACTACCAGGTGCAAATTGAAGCTCTGAT
AC454v3c21739_384	7	20.494	AGCATCATTCACAGCATTCATACGAATGAAATCTGACTTTGACATTTTAGGCCACACCAT[T/C]TGGGTTATGTGCATCAGTATTCAGCAATATGACCGCATAAGCAAGAACATATGCAGTATC
AC454v3c21780_213	9	9.178	GAAGTTCGCATTGGAATCGTTCTGGGATGGAAAGAGCAGTGCTGAGGATTTGCAGAAGGT[T/G]GGCTGCAGATTTGAGGTCATCTATCTGGAAGCAGATGGCTGATGCCGGGACCAAATACAT
AC454v3c21811_939	8	11.741	TGAGTACACTCAGAGGAAGATCTTCGTCAGCAATGTGTCGGCGGAGATTGAGCCGGATAA[A/G]ACTCCTTCAGTATTTTAAGCAATTTGGGGAAATTGAGGATGGCCCACTTGGGATTGATAA
AC454v3c21840_317	12	37.246	ATAATTGTTGGAGAGGTCAATGACATGTAATTTTGGGAATGTAGAATTTGTTTCAGGTTT[T/C]TCCAATAGCACCATGGAAGCGATTTGATCGCAAAATGAGAACGCCTAGCTCTGGAAGAGT
[truncated: 3,475 more rows]

## Sheet: S_Data4
Supplementary Data 4: The updated reference genetic map for Chinese chestnut
Locus	Group	Position
CCallv2c40546_331	1	0
[truncated: 1,473 more rows]
