# Supplementary material for: Mapping QTLs for blight resistance and morpho-phenological traits in inter-species hybrid families of chestnut (Castanea spp.)
Source: Front Plant Sci. 2024 Apr 8;15:1365951. doi: 10.3389/fpls.2024.1365951 (PMC11033410; doi:10.3389/fpls.2024.1365951)
Supplement: Supplementary file 1 [file DataSheet_1.zip › Data Sheet 1/Supplementary Table 7.xlsx]

## Sheet: Sheet1
Supplementary Table 7. QTL intervals for nine morpho-phenological traits in chestnut detected by GWAS
Trait	Chr	LB SNP	LB Pos	Peak SNP	Peak Pos	p	R^2	RB SNP	RB Pos	Interval
Leaf Hair	1	CCallv2c2492_529	27.681	CCallv2c2492_529	27.681	3.73e-07	0.0478035	CCallv2c2492_529	27.681	27.681-27.681
Leaf Hair	3	CCallv2c16743_148	37.572	CCallv2c3338_107	39.857	2.26e-21	0.186506	CCallv2c9124_981	42.841	37.572 - 42.841
Leaf Emergence	1	CCallv2c9568_339	73.177	CCallv2c23326_340	78.092	1.74e-09	0.0383	CCallv2c23326_340	78.092	73.177 - 78.092
Leaf Emergence	12	CCallv2c38579_1536	21.724	CCallv2c9919_2244	21.834	5.24e-09	0.03595	CCallv2c13359_515	24.557	21.724 - 24.557
Leaf Emergence	12	CCallv2c8849_271	27.978	CCallv2c5634_319	28.678	1.71e-12	0.05648	CCallv2c2637_1336	32.388	27.978 - 32.388
Male Sterility	3	CCallv2c2164_242	5.15	CCallv2c39323_1383	13.682	2.74e-08	0.137063	AC454v3c25899_364	22.212	5.15 - 22.212
Vein Hair	3	CCallv2c16743_148	37.572	CCallv2c3338_107	39.857	3.76e-06	0.0469927	CCallv2c3338_107	39.857	37.572 - 39.857
Vein Hair	12	AC454v3c8302_606	31.173	AC454v3c2967_242	31.173	0.000223197	0.0295517	AC454v3c2967_242	31.173	31.173 - 31.173
Bud Shape	1	CCallv2c18973_622	44.251	CCallv2c18973_622	44.251	0.000622709	0.049906	CCallv2c21742_1349	44.985	44.251 - 44.985
Tree Form	12	CCallv2c3527_317	30.908	CCallv2c8057_1285	32.289	0.000332532	0.0592336	CCallv2c21255_556	36.346	30.908 - 36.346
Central Leader	1	CCallv2c41735_771	40.117	CCallv2c706_1307	40.418	0.000489275	0.0592702	CCallv2c45303_345	44.985	40.117 - 44.985
Height	1	AC454v3c44023_229	41.48	AC454v3c44023_229	41.48	0.00121	0.01201	AC454v3c44023_229	41.48	41.48 - 41.48
Height	2	CCallv2c31229_1519	39.355	CCallv2c31229_1519	39.355	0.00186	0.01476	CCallv2c31229_1519	39.355	39.355 - 39.355
Height	10	AC454v3c44598_440	18.529	AC454v3c9643_70	24.14	0.0022	0.01398	AC454v3c9643_70	24.14	18.529 - 24.14
Height	11	CCallv2c88_506	30.479	CCallv2c88_506	30.479	0.000619	0.01687	CCallv2c7443_465	30.679	30.479 - 30.679
Diameter	1	CCallv2c13514_163	48.562	CCallv2c13514_163	48.562	0.002	0.0194	CCallv2c13514_163	48.562	48.562 - 48.562
Diameter	7	CCallv2c15944_371	32.61	CCallv2c15944_371	32.61	0.0012	0.01986	CCallv2c15944_371	32.61	32.61 - 32.61
Diameter	7	CCallv2c7348_588	54.081	CCallv2c7348_588	54.081	0.00196	0.01414	CCallv2c7348_588	54.081	54.081 - 54.081
Diameter	11	CCallv2c2656_905	20.12	CCallv2c2656_905	20.12	0.000965	0.02042	CCallv2c16756_143	24.618	20.12 - 24.618
Chr and Pos: Chromosme number and position (cM) in the reference genetic map embedded in the C. mollissima reference genome v4.3
LB, RB: Left and right boudary of QTLs
