# Supplementary material for: Mapping QTLs for blight resistance and morpho-phenological traits in inter-species hybrid families of chestnut (Castanea spp.)
Source: Front Plant Sci. 2024 Apr 8;15:1365951. doi: 10.3389/fpls.2024.1365951 (PMC11033410; doi:10.3389/fpls.2024.1365951)
Supplement: Supplementary file 1 [file DataSheet_1.zip › Data Sheet 1/Supplementary Table 6.xlsx]

## Sheet: Sheet1
Supplementary Table 6. The inter-species F2 genetic map for MQM with the expanded MahF2 family
group	G1
AC454v3c32698_243	0
CCallv2c8970_380	3.236
CCallv2c14185_752	6.83
CCallv2c6041_518	7.804
AC454v3c6939_715	11.175
AC454v3c25033_756	13.001
AC454v3c14110_1186	18.318
AC454v3c29905_123	18.318
AC454v3c12770_157	27.234
AC454v3c5078_305	28.045
AC454v3c28633_868	29.764
CCallv2c40923_221	29.973
CmSI0049_193	30.639
AC454v3c12697_241	34.579
AC454v3c39542_585	34.599
CmSI0187	35.247
AC454v3c27531_324	38.882
CmSI0868	39.367
CmSI0383	41.039
CCallv2c1341_385	41.609
CCallv2c2155_443	41.623
CCallv2c11010_725	41.887
CCallv2c2685_3304	42.232
CmSI0884	43.048
AC454v3c11158_217	43.706
AC454v3c11346_649	44.095
CCallv2c12115_149	44.127
AC454v3c34881_790	44.305
AC454v3c12002_2783	46.752
AC454v3c22087_900	47.094
CmSI0893	47.234
CCallv2c43604_2608	47.234
CCallv2c1985_757	47.306
CCallv2c2319_995	47.306
CmSI0683	47.312
CmSI0926	47.354
AC454v3c1642_744	47.357
CCallv2c1399_246	47.822
CCallv2c25318_507	48.014
CCallv2c41735_2228	48.014
CCallv2c8738_2096	48.089
CmSI0871	48.186
CCallv2c11550_607	48.35
CCallv2c41681_748	48.868
CCallv2c31354_1267	48.868
CCallv2c35382_793	49.776
CCallv2c19644_379	50.851
AC454v3c5619_294	51.017
CCallv2c1090_201	51.203
AC454v3c15967_201	52.017
CCallv2c42319_225	53.685
AC454v3c25730_181	54.152
CCallv2c40754_629	54.304
CCallv2c40204_315	55.66
CCallv2c318_1074	56.173
CCallv2c47204_771	56.173
CCallv2c46590_361	57.394
CCallv2c29892_496	57.58
CCallv2c12609_1969	57.968
AC454v3c27871_2227	58.869
CCallv2c10079_563	59.781
CCallv2c5087_826	59.781
CCallv2c29568_416	59.818
CCallv2c21742_3566	60.905
CCallv2c42625_5828	60.905
AC454v3c40223_1010	61.163
CCallv2c7576_1081	61.325
CmSI0825	63.167
CCallv2c19169_182	64.435
CCallv2c5790_816	65.309
CmSI0593	65.376
CCallv2c40729_430	66.498
CmSI0315	67.639
CmSI0514	67.935
AC454v3c38042_815	69.807
AC454v3c22626_1494	71.68
CCallv2c5412_570	71.68
AC454v3c31615_1166	71.877
CCallv2c1655_586	72.302
CCallv2c6273_540	72.879
CCallv2c40794_1082	73.266
CmSI0923	73.594
AC454v3c45158_264	74.179
CCallv2c31464_564	74.212
AC454v3c1692_273	74.64
CmSI0756	75.293
CCallv2c6315_456	77.757
AC454v3c36208_656	79.313
AC454v3c37668_399	79.546
AC454v3c12411_201	79.821
CCallv2c38950_680	80.094
CCallv2c749_434	82.029
CCallv2c24634_1535	82.387
CCallv2c35164_2853	83.484
CmSI0498	85.11
CCallv2c9568_339	87.356
AC454v3c39648_269	87.988
CmSI0769	89.153
CCallv2c21972_722	90.639
AC454v3c33580_192	90.639
CCallv2c23326_340	91.679
CCallv2c1835_494	95.547
CCallv2c40736_1958	99.306
AC454v3c37958_1508	99.684
group	G2
CCallv2c23019_443	0
CmSI0941	3.539
AC454v3c2647_217	17.214
CCallv2c3697_377	25.972
AC454v3c15675_1221	26.029
CCallv2c40503_762	26.755
CCallv2c32191_500	27.49
CCallv2c11611_461	29.6
AC454v3c34587_251	29.643
CCallv2c10088_433	30.768
CCallv2c25404_192	30.825
CCallv2c24650_1924	30.926
CCallv2c1893_1583	30.975
CCallv2c1667_244	30.975
CCallv2c8813_114	30.975
CCallv2c22730_696	30.976
CCallv2c2280_182	30.977
CCallv2c44150_2253	30.977
CCallv2c6462_619	30.977
CCallv2c7663_79	30.977
CCallv2c9758_774	30.977
AC454v3c19380_1888	30.999
CCallv2c8389_221	31.561
AC454v3c28628_1045	32.063
CCallv2c45923_1097	32.818
CCallv2c494_1161	33.207
AC454v3c42274_712	35.526
CCallv2c39730_292	35.526
CCallv2c42947_510	35.526
CCallv2c5787_929	35.526
CCallv2c8169_539	35.526
CmSI0631	40.303
AC454v3c32082_959	44.169
AC454v3c27071_354	44.179
CmSI0804	44.2
AC454v3c8420_390	44.837
AC454v3c14505_1360	47.516
CCallv2c31229_1519	55.637
CCallv2c1365_1513	57.009
CCallv2c16132_316	58.837
CCallv2c15693_427	60.176
CCallv2c18958_102	65.606
CCallv2c11426_306	66.836
CCallv2c20405_665	66.982
AC454v3c8898_305	67.473
group	G3
AC454v3c29249_144	0
CCallv2c7188_873	2.22
AC454v3c44723_1357	3.74
AC454v3c42012_221	4.259
CCallv2c2164_242	7.083
CCallv2c39323_1383	8.849
AC454v3c25899_364	17.331
AC454v3c9114_408	17.427
CCallv2c1716_212	18.472
CCallv2c43713_350	19.361
CCallv2c7677_669	21.558
CCallv2c35361_1247	22.415
CCallv2c25054_1261	23.665
CCallv2c19078_465	24.192
CCallv2c47409_953	24.888
AC454v3c24791_270	26.265
AC454v3c15159_628	27.133
CCallv2c3456_693	27.143
CmSI0574	27.401
CmSI0936	27.929
CCallv2c26874_1266	28.02
CCallv2c9729_2958	28.419
CCallv2c12993_185	28.521
CmSI0918	28.727
AC454v3c37903_297	28.835
AC454v3c21579_448	29.431
CCallv2c40353_1551	30.179
CCallv2c34458_778	30.22
AC454v3c20219_481	30.882
AC454v3c16455_243	30.956
CCallv2c41632_1482	31.149
CCallv2c992_948	31.149
AC454v3c40146_151	31.743
AC454v3c8847_373	31.961
CmSI0392	32.185
AC454v3c11668_112	33.765
AC454v3c2311_262	33.765
CCallv2c11129_450	34.008
CCallv2c19734_1338	34.008
CCallv2c22784_1970	34.008
AC454v3c43970_695	34.034
CCallv2c5080_576	34.034
CCallv2c20957_469	34.301
AC454v3c12121_747	34.365
CCallv2c17533_509	34.566
CCallv2c10299_1084	34.629
CCallv2c43179_898	34.666
CmSI0913	34.765
CmSI0863	35.482
AC454v3c7192_280	38.051
CCallv2c29883_271	38.75
CmSI0559	40.27
AC454v3c20589_116	40.774
CCallv2c2492_1177	41.203
CCallv2c16743_148	41.985
CCallv2c44689_559	41.985
AC454v3c13180_455	42.693
CCallv2c44367_492	44.573
CCallv2c7447_1571	44.738
AC454v3c3950_586	45.448
AC454v3c25748_110	49.556
CmSI0832b	50.13
CCallv2c9124_981	51.165
AC454v3c15643_282	54.62
CCallv2c6403_554	55.094
AC454v3c10320_1451	56.784
CCallv2c2460_687	64.882
group	G4
CCallv2c9892_185	0
CCallv2c15517_559	0.314
CCallv2c40858_680	1.299
AC454v3c7615_1163	6.525
CCallv2c41854_770	8.929
AC454v3c44625_168	10.769
CCallv2c40994_348	12.069
CCallv2c1058_600	15.68
CCallv2c8000_1250	16.827
CCallv2c5726_583	20.143
CCallv2c9187_2088	23.13
CmSI0739	24.363
CCallv2c44555_1172	26.183
AC454v3c42176_372	26.258
AC454v3c13630_498	27.432
CCallv2c5070_866	27.476
CCallv2c3081_262	27.525
CCallv2c43697_625	27.599
CCallv2c4302_236	27.726
CCallv2c175_474	27.73
CCallv2c9975_830	27.73
CCallv2c31722_383	27.735
AC454v3c9555_1003	28.177
CCallv2c15192_391	28.708
AC454v3c25248_167	28.86
CCallv2c6883_407	29.598
AC454v3c16336_775	29.609
CCallv2c47617_304	29.857
CCallv2c426_513	29.875
CCallv2c16387_2077	30.071
AC454v3c838_1446	30.221
CCallv2c45115_457	30.325
CCallv2c38495_736	31.657
AC454v3c43475_828	33.845
CmSI0561	35.191
AC454v3c373_321	35.283
CCallv2c21987_574	36.499
CCallv2c13333_1299	36.523
CCallv2c11944_179	42.403
CCallv2c32274_907	43.262
AC454v3c13860_1350	43.325
CCallv2c11336_326	47.113
AC454v3c29287_331	50.771
CCallv2c9910_190	55.362
CCallv2c11541_1441	57.643
CCallv2c25226_723	58.068
AC454v3c41311_79	64.338
group	G5
AC454v3c10017_1544	0
AC454v3c13578_183	1.835
CCallv2c39097_1490	6.619
AC454v3c44979_563	7.574
AC454v3c7753_715	10.21
CCallv2c19527_973	10.21
CCallv2c32297_405	14.263
CCallv2c4289_585	15.138
CCallv2c42529_938	16.036
CCallv2c170_704	16.764
CmSI0380	17.095
CCallv2c10506_177	18.479
AC454v3c10443_66	22.475
CCallv2c40488_443	24.445
CCallv2c40401_509	24.472
CCallv2c7756_550	24.703
AC454v3c19924_117	26.573
CCallv2c39910_214	27.486
AC454v3c8144_537	27.973
CCallv2c8996_673	28.246
AC454v3c15637_988	28.419
CCallv2c45364_1104	29.172
CCallv2c19261_181	29.845
CCallv2c47902_576	30.496
CCallv2c32079_2585	30.986
CCallv2c18492_404	32.273
CCallv2c36680_575	32.273
CCallv2c7748_1992	32.273
AC454v3c15175_275	32.645
AC454v3c15007_868	33.253
AC454v3c26559_291	33.311
AC454v3c12633_377	33.422
CCallv2c7389_294	33.789
CCallv2c35256_561	34.087
AC454v3c4927_446	34.754
CCallv2c6353_600	34.797
AC454v3c18352_308	34.889
CCallv2c16626_1507	35.539
CCallv2c43061_256	35.539
AC454v3c13507_800	35.86
CCallv2c949_789	36.618
CCallv2c47965_534	36.999
CCallv2c10356_201	36.999
CCallv2c14124_784	36.999
AC454v3c36932_465	37.742
CCallv2c8913_1142	38.074
CmSI0321	38.696
CCallv2c44856_516	38.774
CmSI0076	39.165
CCallv2c15078_837	39.546
CCallv2c5937_1115	39.559
CCallv2c14345_441	39.76
CCallv2c6530_515	39.937
CCallv2c17830_625	40.322
CCallv2c45851_3017	40.322
CCallv2c41074_949	40.723
CmSI0883	41.807
CCallv2c7550_650	42.586
CCallv2c39000_1745	42.973
AC454v3c6498_872	43.365
CCallv2c18947_1461	44.565
CCallv2c40480_1388	45.053
CCallv2c17378_696	46.912
CmSI0396	48.182
AC454v3c47_228	49.97
CCallv2c18890_349	49.97
CCallv2c8687_878	56.684
CCallv2c280_345	61.491
AC454v3c44671_2300	64.89
AC454v3c15951_715	65.531
CCallv2c39375_512	65.531
CCallv2c41543_282	66.691
CCallv2c13830_1287	70.266
CCallv2c250_937	73.077
group	G6
CmSI0930	0
AC454v3c2934_435	0.908
CCallv2c26739_788	4.18
AC454v3c6324_301	4.485
CCallv2c656_1758	4.695
CCallv2c5773_1814	8.236
CCallv2c1182_1138	10.1
CmSI0527	13.38
CCallv2c4920_1452	13.988
CCallv2c164_1795	15.658
CCallv2c40881_1198	16.486
CCallv2c1978_574	16.745
CCallv2c15696_1254	17.229
CCallv2c13278_317	18.829
CCallv2c3582_1290	21.651
CCallv2c12315_311	21.663
CCallv2c44358_1286	22.075
CCallv2c29449_1068	22.528
CCallv2c22426_499	22.665
CCallv2c12384_760	22.937
CCallv2c13506_265	22.967
AC454v3c32007_957	23.698
AC454v3c22438_243	24.082
CCallv2c44027_590	24.95
AC454v3c18604_1485	25.477
AC454v3c29680_788	26.977
CmSI0777	27.194
AC454v3c37152_383	27.486
CCallv2c22751_1658	27.905
CCallv2c26158_458	29.386
AC454v3c38737_679	29.45
AC454v3c33724_392	29.474
CCallv2c39880_724	30.5
CmSI0856	31.042
CCallv2c44483_880	32.716
CCallv2c346_2621	35.254
AC454v3c20671_432	36.656
CCallv2c8921_371	37.013
CCallv2c22305_994	39.796
AC454v3c22855_1180	42.031
CCallv2c41752_514	43.861
CCallv2c5753_170	50.26
AC454v3c11908_797	50.614
CCallv2c41939_567	54.707
AC454v3c4904_293	55.143
CCallv2c22391_844	61.938
AC454v3c41907_269	64.564
AC454v3c16166_187	64.924
AC454v3c12339_249	65.763
CCallv2c23728_966	67.314
CCallv2c19924_594	67.77
group	G7
CCallv2c11818_710	0
AC454v3c5391_721	2.501
CmSI0691	8.803
CCallv2c17835_433	9.351
CmSI0693	10.605
CCallv2c14252_1840	12.719
CCallv2c41843_655	13.034
CCallv2c10569_675	13.05
AC454v3c25044_243	14.668
CCallv2c47191_493	19.359
AC454v3c11956_490	19.847
CmSI0702	20.836
CCallv2c12801_1382	20.863
CCallv2c38965_298	21.397
CmSI0212	21.787
AC454v3c33605_1396	22.042
CCallv2c39202_895	22.456
CCallv2c43865_595	22.838
AC454v3c4744_389	23.53
AC454v3c23625_1090	24.271
AC454v3c10962_148	24.778
CCallv2c44709_286	25.115
CmSI0496	25.583
CCallv2c8477_1866	25.712
AC454v3c1789_821	26.315
CmSI0658	27.029
AC454v3c19237_919	27.354
AC454v3c36467_1388	27.413
AC454v3c7762_452	27.97
AC454v3c43961_736	28.01
AC454v3c35396_102	28.017
CCallv2c43577_723	28.335
CCallv2c4_1297	28.421
CCallv2c8105_1148	28.421
CCallv2c21422_96	28.448
CCallv2c40179_220	28.565
CCallv2c46628_972	28.786
CCallv2c38867_1938	28.881
CCallv2c729_780	28.893
CCallv2c46801_901	28.991
CCallv2c19025_642	29.04
AC454v3c25439_877	29.056
AC454v3c11188_850	29.258
AC454v3c15879_223	29.736
AC454v3c7632_1119	29.736
AC454v3c19422_321	30.501
CCallv2c17802_938	31.419
AC454v3c32803_1193	32.296
AC454v3c8767_452	32.296
CCallv2c38958_1288	32.659
CCallv2c27208_135	33.388
AC454v3c25254_476	33.388
CmSI0603	33.609
CCallv2c27525_2161	33.817
CCallv2c4948_404	35.457
CCallv2c46020_2118	37.394
AC454v3c7956_697	37.632
AC454v3c3712_420	38.996
CCallv2c42118_1710	39.862
AC454v3c24329_431	51.206
CCallv2c31143_399	58.047
CCallv2c7348_1117	58.047
CCallv2c44004_1070	60.698
group	G8
CmSI0588	0
CmSI0594	2.334
CmSI0591	3.005
CmSI0549	3.688
CCallv2c10681_625	3.948
AC454v3c24702_479	4.507
AC454v3c29557_86	4.712
AC454v3c27820_753	4.865
CCallv2c9717_515	4.865
CCallv2c5958_868	4.879
CCallv2c8274_115	5.023
CCallv2c19381_269	5.215
CCallv2c1577_244	5.653
CmSI0940	5.653
CCallv2c40327_1714	5.865
CCallv2c38574_1124	5.865
CCallv2c32821_244	5.894
CCallv2c5105_1355	5.894
CCallv2c46293_1419	6.125
CCallv2c7991_1269	6.125
CCallv2c12953_386	6.27
CCallv2c47029_411	6.434
AC454v3c16666_1001	6.643
CCallv2c45148_723	7.165
CCallv2c12141_275	7.225
CCallv2c16662_2174	7.225
CCallv2c6224_130	7.225
CCallv2c42764_1014	7.975
AC454v3c17518_582	12.057
AC454v3c24229_604	12.057
CCallv2c5030_889	12.15
CCallv2c32679_65	12.925
CCallv2c16640_140	13.315
CmSI0834	13.851
CCallv2c39664_645	14.307
CCallv2c45079_1143	16.854
CCallv2c12095_543	18.584
CCallv2c41682_678	18.584
CCallv2c23272_392	19.019
CCallv2c40014_1896	21.278
CmSI0710	22.776
CCallv2c39124_751	23.109
CCallv2c6685_747	23.901
AC454v3c6672_1043	25.231
CCallv2c1073_1092	28.329
CCallv2c39316_294	32.294
CCallv2c4764_303	34.58
AC454v3c44372_453	37.872
CCallv2c43953_291	40.953
CCallv2c47613_1805	45.698
CmSI0556	47.105
CCallv2c25028_702	48.021
group	G9
AC454v3c11206_208	0
AC454v3c2964_501	0.238
CCallv2c28606_263	2.034
CCallv2c47155_471	2.736
CCallv2c1991_380	5.197
AC454v3c10497_1640	8.756
AC454v3c445_191	10.657
CCallv2c43848_315	11.055
CmSI0024a	14.989
CCallv2c13651_571	16.324
AC454v3c45266_316	16.433
CCallv2c116_890	16.685
CCallv2c28249_1255	16.974
CCallv2c152_319	17.326
CCallv2c12074_435	17.811
CCallv2c15668_1600	19.765
AC454v3c14872_460	20.421
CmSI0562	21.058
AC454v3c17472_757	21.362
CCallv2c1832_635	21.559
CCallv2c39644_498	21.559
CCallv2c45668_807	21.559
CCallv2c3984_697	21.559
AC454v3c8180_2407	21.713
AC454v3c45257_633	22.035
AC454v3c4219_242	22.696
CCallv2c28059_117	22.696
AC454v3c5874_116	22.749
CmSI0526	23.37
CCallv2c46131_798	23.629
CCallv2c42376_2298	23.811
AC454v3c27478_197	24.174
CCallv2c39222_388	24.174
CCallv2c4322_175	24.174
CCallv2c5081_165	24.174
CCallv2c45257_252	24.174
CCallv2c44622_784	24.691
AC454v3c36935_936	24.923
CCallv2c4040_611	25.033
AC454v3c18502_254	25.297
AC454v3c3396_114	25.297
CCallv2c7508_370	25.297
CCallv2c19954_230	25.297
CCallv2c795_1187	25.297
AC454v3c5647_223	25.828
CCallv2c7969_477	25.967
CCallv2c26618_687	26.178
CCallv2c14438_899	26.317
CCallv2c14021_1227	26.342
CCallv2c18859_265	26.342
CCallv2c43655_207	26.342
AC454v3c8178_811	26.361
AC454v3c8209_666	26.427
AC454v3c3214_988	26.57
CCallv2c22626_977	27.003
CCallv2c26912_777	27.003
CCallv2c3019_583	27.079
AC454v3c2673_351	31.421
CCallv2c30773_1214	31.657
CCallv2c11154_149	35.096
CmSI0729	36.57
CCallv2c30651_736	38.17
AC454v3c1131_335	53.04
AC454v3c12397_198	64.538
AC454v3c3636_547	65.677
AC454v3c15056_299	68.301
CCallv2c44364_783	75.823
group	G10
AC454v3c2209_361	0
CCallv2c23658_1044	4.374
CCallv2c29838_361	7.274
AC454v3c3457_90	10.043
CCallv2c6466_285	11.659
AC454v3c17871_256	13.1
AC454v3c1228_246	17.295
CCallv2c838_890	23.397
CCallv2c28948_1085	25.208
AC454v3c26095_577	26.443
AC454v3c25451_510	26.821
AC454v3c2720_593	27.124
AC454v3c33152_508	27.15
CCallv2c41135_126	27.473
CCallv2c33935_983	27.896
CCallv2c23869_911	28.043
AC454v3c9594_66	28.459
CmSI0726	28.717
CCallv2c17639_1685	28.908
AC454v3c29307_263	29.756
AC454v3c38288_635	30.307
CmSI0516	30.469
CmSI0051	30.536
AC454v3c34909_315	30.71
AC454v3c20125_182	30.975
AC454v3c26210_854	30.975
AC454v3c5472_1928	31.391
CCallv2c42686_209	31.75
CCallv2c8369_273	32.394
AC454v3c4353_485	32.611
CCallv2c8357_743	32.785
CCallv2c46204_894	32.987
AC454v3c5928_417	33.297
AC454v3c44263_533	33.523
CCallv2c48261_380	33.532
CCallv2c27487_484	34.133
CCallv2c3661_962	34.133
CCallv2c796_835	34.133
AC454v3c32527_837	34.435
AC454v3c13886_623	34.448
CCallv2c38710_810	34.484
CmSI0740	35.461
AC454v3c14271_1129	35.978
CCallv2c17194_2621	36.051
CCallv2c876_500	36.051
AC454v3c36618_557	36.719
CCallv2c14835_615	36.745
CCallv2c5675_850	37.531
CCallv2c46827_380	37.937
AC454v3c20737_798	39.089
CmSI0009	39.413
AC454v3c10157_429	39.748
AC454v3c23623_401	39.876
AC454v3c22902_1796	40.138
CCallv2c1761_325	40.716
CCallv2c5317_669	40.716
AC454v3c19631_873	41.482
CCallv2c25626_418	41.536
CCallv2c4137_82	41.536
CCallv2c47588_268	41.536
CCallv2c15526_1867	42.422
CCallv2c39025_155	43.446
CCallv2c4163_300	44.97
AC454v3c22640_644	45.349
CCallv2c2472_1320	45.649
AC454v3c25032_678	45.826
CmSI0732	46.575
CCallv2c17902_791	46.581
CCallv2c47698_1861	48.465
CCallv2c777_740	50.587
AC454v3c20764_948	50.964
CCallv2c41928_277	51.001
CCallv2c15159_1405	51.491
AC454v3c7150_1122	55.184
AC454v3c12285_503	55.504
CCallv2c11126_457	57.005
CmSI0811	61.141
CCallv2c33151_400	62.542
CCallv2c40399_977	63.225
CmSI0600	64.46
CCallv2c32270_1563	66.525
CCallv2c39030_484	69.525
AC454v3c40124_349	70.334
group	G11
CmSI0553	0
CmSI0656	8.316
CCallv2c3983_320	12.42
AC454v3c2947_1179	13.085
AC454v3c19498_222	13.726
CCallv2c5374_717	13.726
CCallv2c18571_1282	13.982
CCallv2c17368_484	14.715
AC454v3c13085_248	15.568
CCallv2c30368_244	15.63
CCallv2c43646_1213	17.252
CmSI0678	17.675
CCallv2c16106_535	17.901
CCallv2c13307_496	18.352
CCallv2c24282_221	18.683
CCallv2c39533_1451	18.771
CCallv2c42598_271	18.791
AC454v3c11403_1168	18.882
AC454v3c24718_874	18.882
CmSI0611	18.892
AC454v3c39680_934	19.381
CCallv2c25306_1210	20.923
CCallv2c41355_1024	21.742
CCallv2c6836_159	22.553
CCallv2c16756_143	22.553
AC454v3c33635_502	26.266
CCallv2c9603_682	26.314
CCallv2c2060_879	28.008
CCallv2c44324_1012	31.127
AC454v3c33381_506	34.185
CCallv2c43146_145	35.046
CCallv2c11901_125	38.573
AC454v3c7044_184	39.851
CCallv2c7186_168	40.368
CCallv2c29737_1342	45.794
AC454v3c27942_700	49.817
CCallv2c7005_509	50.365
CCallv2c6279_2669	50.435
CCallv2c4466_159	50.652
CCallv2c565_898	50.652
CCallv2c44817_551	50.694
AC454v3c16414_410	51.109
CCallv2c46475_991	53.247
AC454v3c14650_453	54.982
CCallv2c10137_360	55.701
CCallv2c17670_204	65.753
CCallv2c2518_865	65.787
AC454v3c40313_450	68.751
CCallv2c12342_311	69.495
AC454v3c8904_883	78.396
group	G12
CCallv2c36883_1813	0
CCallv2c17669_1058	1.659
CCallv2c130_569	6.292
AC454v3c26488_368	10.277
CCallv2c43001_361	16.191
CCallv2c3525_284	16.437
CCallv2c38685_428	16.936
CCallv2c39804_1038	17.458
AC454v3c26043_723	17.728
CCallv2c1627_526	18.083
CCallv2c813_1262	18.911
CCallv2c47020_409	20.507
AC454v3c25132_317	24.946
CCallv2c17206_1756	25.123
AC454v3c28523_213	25.489
AC454v3c31841_139	25.661
CCallv2c41611_1721	25.882
CmSI0503	26.129
CCallv2c5930_2068	26.761
CCallv2c48194_447	26.761
CCallv2c926_700	27.463
CCallv2c13359_515	27.876
AC454v3c43798_178	28.009
AC454v3c19756_292	28.285
CCallv2c9367_355	29.021
AC454v3c4102_663	29.369
CCallv2c7068_1520	29.369
AC454v3c32142_490	30.284
AC454v3c16987_270	30.366
CCallv2c39736_1045	30.384
AC454v3c849_368	30.751
CCallv2c19101_106	30.751
CCallv2c8849_271	30.751
AC454v3c6683_451	30.984
CCallv2c5634_319	31.101
CCallv2c19492_2127	31.101
CCallv2c14997_1717	31.105
AC454v3c16632_906	31.268
AC454v3c9253_123	31.287
AC454v3c29663_163	31.413
CCallv2c10371_599	31.457
CCallv2c41171_223	31.457
CCallv2c30964_212	31.457
CCallv2c5331_1385	31.457
CmSI0071	31.532
CCallv2c44783_391	31.737
AC454v3c42417_232	32.726
CCallv2c40706_404	33.341
CCallv2c46621_1414	33.341
CmSI0083a	35.228
CCallv2c40517_181	35.762
CmSI0608	36.331
CCallv2c2637_1336	37.363
CCallv2c5389_316	37.618
CCallv2c3527_317	39.451
CCallv2c21255_556	42.423
AC454v3c21840_409	44.269
CCallv2c11630_459	44.89
CCallv2c3464_589	44.89
AC454v3c29738_629	47.978
AC454v3c30809_854	55.127
CCallv2c497_153	56.695
AC454v3c1552_217	57.074
CCallv2c8057_1285	59.608
The EST sequences harboring AC454v3c and CCallv2c series SNP markers in this map are included in Supplementary Data 3.
The EST sequence harboring CmSI series SSR markers in this map could be found in the supplementary materials in Kubisiak et.al. (2013).
Reference:
Kubisiak, T. L., Nelson, C. D., Staton, M. E., Zhebentyayeva, T., Smith, C., Olukolu, B. A., et al. (2013). A transcriptome-based genetic map of Chinese chestnut (Castanea mollissima) and identification of regions of segmental homology with peach (Prunus persica). Tree Genetics and Genomes 9, 557–571. doi:10.1007/s11295-012-0579-3.
