# Supplementary material for: Mapping QTLs for blight resistance and morpho-phenological traits in inter-species hybrid families of chestnut (Castanea spp.)
Source: Front Plant Sci. 2024 Apr 8;15:1365951. doi: 10.3389/fpls.2024.1365951 (PMC11033410; doi:10.3389/fpls.2024.1365951)
Supplement: Supplementary file 1 [file DataSheet_1.zip › Data Sheet 1/Supplementary Table 1 to 3.xlsx]

## Sheet: S_Table1
Supplementary Table 1. Statistics for GWAS analysis for blight resistance and mopho-phenological traits
GWAS	Family	Category	# of trees	# of SNPs
blight multi-family	MahB1, NanB1, ClaB2, GraB3		888	2213
blight single-family	MahF2		206	1831
blight single-family	MahB1		47	1489
blight single-family	NanB1		82	2002
blight single-family	ClaB2		69	1060
blight single-family	GraB3		690	1699
Leaf Hair	MahF2, MahB1, NanB1, ClaB2	Absent/Present	304	2149
Leaf Emergence	MahF2, MahB1, NanB1, ClaB2, GraB3	Late/Medium/Early	942	2214
Male Sterility	MahB1, NanB1, ClaB2	Fertile/Sterile	185	2186
Vein Hair	MahF2, MahB1, NanB1, ClaB2	Slight/Medium/High	303	2151
Bud Shape	MahF2, MahB1, ClaB2	Cylindrical/Round	203	1624
Tree Form	MahB1, NanB1, ClaB2	Erect/Spreading	186	2216
Central Leader	MahB1, NanB1, ClaB2	Strong/Weak	193	2214
Height	MahF2, MahB1, NanB1, ClaB2, GraB3		875	2229
Diameter	MahF2, ClaB2, GraB3		679	2074
Note:
"Category" information is for categorical traits only
For two-category traits, categories are described as American type/Chinese type
For three-category traits, categories are described as American type/medium/Chinese type
# of trees: the total number of trees used in the specific study
# of SNPs: the number of SNPs after filtering and actually used in GWAS

## Sheet: S_Table2
Supplementary Table 2. Planting and phenotyping times of mapping families
Source of Blight Resistance	Breeding Stage	Family Name	Orchard Code	Location		Planting Time	Canker Size		Morphological Trait
				Orchard Name	City & State		Early	Late	Leaf Hair	Leaf Emergence	Male Sterility	Vein Hairs	Bud Shape	Tree Form	Central Leader	Height	Diameter
'Mahogany'	F2	MahF2	F2	F2s 1991	Meadowview, VA	3/20-25/1991	1993-08-17	1993-09-20	1991-10-07	1992-04-29		1991-10-07	1993-01-23			5/3-4/1993
'Mahogany'	F2	MahF2	CV	Connecticut Overlays 2008	Meadowview, VA	4/11/2008, 5/20/2009	2011-08-15	2011-09-22									2011-09-22
'Mahogany'	B1	MahB1	GR	Graves 1991	Meadowview, VA	1991-03-28	8/29-30/1995	1995-11-30	1991-08-09	1992-04-29	2000-06-11	1992-09-07	1993-01-23	1996-05-03	1996-05-03	5/3-4/1993
'Nanking'	B1	NanB1	AB	Anna Belles 1992	Meadowview, VA	2/11-12/1992	Sept. 1996	Dec. 1996	1992-09-10	1994-04-21	1996-07-09	1992-09-10		1996-05-08	1996-05-08	1994-04-14
'Clapper'	B2	ClaB2	BE	Bettys 1993	Meadowview, VA	4/12-13/1993	Sept. 1997	Dec. 1997	2000-09-18	1999-04-29	1999-07-14	2000-09-18	2000-09-18			1996-05-13
'Clapper'	B2	ClaB2	WV	West Virginias 1994	Meadowview, VA	1994-03-22	none	Dec. 1998	2000-09-18	1999-04-29	1999-07-14	2000-09-18	2000-09-18	1996-05-17	1996-05-17	1996-05-14	1996-05-21
'Graves'	B3	GraB3	PA-gv01	PSU Graves 2001	Pennsylvania Furnace, PA	Spring 2001	none	Aug. 2010		5/1/2008, 5/7/2008						2006	2008

## Sheet: S_Table3
Supplementary Table 3. Pairwise correlation coefficients between four dimensions of canker size and nine morpho-phenological traits
row	column	cor	p
SG_Early	Ep155_Early	0.418634	2.22045e-15
SG_Early	SG_Late	0.849347	0
Ep155_Early	SG_Late	0.452091	0
SG_Early	Ep155_Late	0.404222	3.64153e-14
Ep155_Early	Ep155_Late	0.818895	0
SG_Late	Ep155_Late	0.472487	0
SG_Early	LeafHair	0.0218458	0.755287
Ep155_Early	LeafHair	0.0857427	0.221558
SG_Late	LeafHair	0.03087	0.612887
Ep155_Late	LeafHair	0.0633456	0.297001
SG_Early	LeafEmergence	-0.13806	0.0609199
Ep155_Early	LeafEmergence	0.0040754	0.956214
SG_Late	LeafEmergence	0.0423876	0.195092
Ep155_Late	LeafEmergence	0.0397209	0.223973
LeafHair	LeafEmergence	0.080685	0.20086
SG_Early	MaleSterility	0.0204516	0.826755
Ep155_Early	MaleSterility	0.0785249	0.402101
SG_Late	MaleSterility	0.0251371	0.751609
Ep155_Late	MaleSterility	0.122494	0.120453
LeafHair	MaleSterility	0.0675043	0.362574
LeafEmergence	MaleSterility	0.0810206	0.336078
SG_Early	VeinHair	-0.101889	0.14603
Ep155_Early	VeinHair	0.0594691	0.398157
SG_Late	VeinHair	-0.0676514	0.267975
Ep155_Late	VeinHair	-0.0145203	0.811583
LeafHair	VeinHair	0.457431	0
LeafEmergence	VeinHair	0.164746	0.00865402
MaleSterility	VeinHair	-0.0299636	0.687203
SG_Early	BudShape	-0.0321107	0.723309
Ep155_Early	BudShape	-0.0476439	0.59926
SG_Late	BudShape	0.03407	0.639855
Ep155_Late	BudShape	-0.0197343	0.785863
LeafHair	BudShape	0.187273	0.00746261
LeafEmergence	BudShape	0.202193	0.00526858
MaleSterility	BudShape	0.0414478	0.709862
VeinHair	BudShape	0.192961	0.00593448
SG_Early	TreeForm	-0.00223705	0.980166
Ep155_Early	TreeForm	-0.0813005	0.365465
SG_Late	TreeForm	0.0624813	0.422463
Ep155_Late	TreeForm	-0.0613046	0.429873
LeafHair	TreeForm	-0.108724	0.141804
LeafEmergence	TreeForm	0.223098	0.00641984
MaleSterility	TreeForm	-0.13315	0.0975085
VeinHair	TreeForm	0.0145133	0.845395
BudShape	TreeForm	0	1
SG_Early	CenLead	-0.0582484	0.515377
Ep155_Early	CenLead	-0.073596	0.410906
SG_Late	CenLead	-0.063932	0.404732
Ep155_Late	CenLead	-0.0888774	0.244899
LeafHair	CenLead	-0.199069	0.0057656
LeafEmergence	CenLead	0.0651497	0.423653
MaleSterility	CenLead	-0.133054	0.0914304
VeinHair	CenLead	0.0724454	0.32056
BudShape	CenLead	-0.00629097	0.950468
TreeForm	CenLead	0.597008	0
SG_Early	Height	0.125908	0.0713393
Ep155_Early	Height	0.0978388	0.162828
SG_Late	Height	0.119986	0.000488406
Ep155_Late	Height	0.106346	0.00198895
LeafHair	Height	0.0209979	0.715378
LeafEmergence	Height	0.0771542	0.0269678
MaleSterility	Height	-0.0410217	0.5793
VeinHair	Height	0.0709367	0.218235
BudShape	Height	0.0502257	0.47669
TreeForm	Height	-0.169823	0.0204866
CenLead	Height	-0.0808203	0.263855
SG_Early	Diameter	0.158357	0.222872
Ep155_Early	Diameter	0.22551	0.0805606
SG_Late	Diameter	0.196961	2.5432e-07
Ep155_Late	Diameter	0.17405	5.49514e-06
LeafHair	Diameter	-0.304886	0.0351101
LeafEmergence	Diameter	0.125074	0.00193511
MaleSterility	Diameter	0.0985203	0.579352
VeinHair	Diameter	-0.00811485	0.956345
BudShape	Diameter	-0.0893977	0.545677
TreeForm	Diameter	NA	NA
CenLead	Diameter	0.0920795	0.524786
Height	Diameter	0.817719	0
