# Supplementary material for: Mapping QTLs for blight resistance and morpho-phenological traits in inter-species hybrid families of chestnut (Castanea spp.)
Source: Front Plant Sci. 2024 Apr 8;15:1365951. doi: 10.3389/fpls.2024.1365951 (PMC11033410; doi:10.3389/fpls.2024.1365951)
Supplement: Supplementary file 1 [file DataSheet_1.zip › Data Sheet 1/Supplementary Table 8A and 8B.xlsx]

## Sheet: A
Supplementary Table 8A. The master list of candidae genes for blight resistance
Intervals #	gene	AC	CC	ahm	chm	contig	Chr	Pos	Arabidopsis homologs	arabi.symbol	Arabidopsis gene description
1	Cm_g18974	1.32083	4.16809	0.304781	0.125868	contig0001666	1	8.497	AT1G13130.1		Cellulase (glycosyl hydrolase family 5) protein
1	Cm_g49995	0	7.29417	2.58792	2.65926	contig0013306	1	9.331	NA	NA	NA
1	Cm_g10195	15.8499	3.64708	5.69183	4.36697	contig0000744	1	9.331	AT5G11710.1		ENTH/VHS family protein
1	Cm_g49996	9.2458	0	1.10162	0.459394	contig0013306	1	9.331	NA	NA	NA
1	Cm_g10199	5.28331	0	3.43548	2.4277	contig0000744	1	9.331	AT4G00335.3	RHB1A	RING-H2 finger B1A
2	Cm_g48341	0	2.08405	0.353797	1.78304	contig0012862	1	35.045	NA	NA	NA
2	Cm_g48347	14.5291	50.5381	24.4786	20.2567	contig0012862	1	35.045	NA	NA	NA
2	Cm_g22426	1.32083	3.64708	1.92501	2.83255	contig0002125	1	35.111	AT2G24960.2
2	Cm_g1533	9.2458	2.08405	7.52838	2.95753	contig0000094	1	35.111	AT2G25110.1	AtSDF2,ATSDL,SDF2	stromal cell-derived factor 2-like protein precursor
2	Cm_g7633	6.60414	1.56304	3.13833	0.985263	contig0000522	1	35.19	AT5G11000.1		Plant protein of unknown function (DUF868)
2	Cm_g13419	1.32083	5.73113	2.58963	1.86879	contig0001045	1	35.215	AT2G25270.1
2	Cm_g40384	9.2458	1.56304	0.914344	2.07886	contig0006459	1	35.215	NA	NA	NA
2	Cm_g16797	6.60414	2.60506	1.62023	2.18148	contig0001400	1	35.605	AT2G25300.1		Galactosyltransferase family protein
2	Cm_g16799	1.32083	0	0.183734	0.251737	contig0001400	1	35.605	AT5G34940.1	AtGUS3,GUS3	glucuronidase 3
2	Cm_g38773	1.32083	0	0.842313	0.398442	contig0005790	1	35.605	NA	NA	NA
2	Cm_g21003	2.64166	23.4455	4.12903	20.22	contig0001932	1	36.118	AT4G18030.1		S-adenosyl-L-methionine-dependent methyltransferases superfamily protein
2	Cm_g48525	3.96249	13.0253	6.47633	10.8794	contig0012892	1	36.318	NA	NA	NA
2	Cm_g9947	0	1.04202	0.259305	0.146705	contig0000720	1	36.318	AT5G06740.1		Concanavalin A-like lectin protein kinase family protein
2	Cm_g9950	1.32083	5.73113	2.95106	2.99764	contig0000720	1	36.318	AT4G13200.1
2	Cm_g5684	165.104	8.8572	0.966899	0.125868	contig0000372	1	36.415	AT5G54160.1	ATOMT1,OMT1	O-methyltransferase 1
2	Cm_g5670	48.8706	21.3615	18.5461	13.3568	contig0000372	1	36.415	AT5G55190.1	ATRAN3,RAN3	RAN GTPase 3
2	Cm_g5677	7.92497	0	0.747821	0.837	contig0000372	1	36.415	AT5G63450.1	CYP94B1	cytochrome P450, family 94, subfamily B, polypeptide 1
2	Cm_g421	0	6.25214	0.304781	0.312689	contig0000032	1	36.618	AT2G18660.1	PNP-A	plant natriuretic peptide A
2	Cm_g423	15.8499	6.25214	5.88923	4.92164	contig0000032	1	36.618	AT3G54560.1	HTA11	histone H2A 11
2	Cm_g20300	22.4541	7.81518	17.6043	13.1412	contig0001842	1	36.618	AT3G63400.3		Cyclophilin-like peptidyl-prolyl cis-trans isomerase family protein
2	Cm_g426	14.5291	8.33619	7.3068	6.43389	contig0000032	1	36.618	AT4G09510.1	CINV2	cytosolic invertase 2
2	Cm_g37271	619.468	1748.52	456.981	170.119	contig0005254	1	37.417	NA	NA	NA
2	Cm_g22580	0	2.08405	0.564086	0.125868	contig0002149	1	37.662	AT5G39840.1		ATP-dependent RNA helicase, mitochondrial, putative
2	Cm_g1096	2.64166	7.29417	5.03325	6.32485	contig0000072	1	37.776	AT4G10430.1		TMPIT-like protein
2	Cm_g1097	0	6.77315	3.53314	3.16519	contig0000072	1	37.776	AT1G33170.1		S-adenosyl-L-methionine-dependent methyltransferases superfamily protein
2	Cm_g1084	9.2458	3.64708	1.0526	3.54368	contig0000072	1	37.776	AT1G22540.1		Major facilitator superfamily protein
2	Cm_g1089	14.5291	2.60506	2.03317	1.78304	contig0000072	1	37.776	AT1G72170.1		Domain of unknown function (DUF543)
2	Cm_g1092	3.96249	1.04202	0.304781	0.272574	contig0000072	1	37.776	AT1G33265.1		Transmembrane proteins 14C
2	Cm_g1088	3.96249	1.56304	1.65282	1.4431	contig0000072	1	37.776	AT5G59440.3	ATTMPK.1,ATTMPK.2,ZEU1	P-loop containing nucleoside triphosphate hydrolases superfamily protein
2	Cm_g31937	2.64166	7.29417	4.8323	6.7521	contig0003804	1	37.976	AT5G61500.1	ATATG3,ATG3	autophagy 3 (APG3)
2	Cm_g31935	2.64166	0	0.613102	1.38304	contig0003804	1	37.976	AT4G25180.1		RNA polymerase III RPC4
2	Cm_g16344	2.64166	0	0.259305	0.398442	contig0001344	1	38.163	AT3G30340.1		nodulin MtN21 /EamA-like transporter family protein
2	Cm_g16343	14.5291	4.16809	3.98907	4.34458	contig0001344	1	38.163	AT1G63310.1
2	Cm_g39734	11.8875	4.16809	2.72789	2.07645	contig0006172	1	38.386	NA	NA	NA
2	Cm_g29915	97.7413	26.0506	37.0485	21.1102	contig0003383	1	38.457	AT5G28540.1	BIP1	heat shock protein 70 (Hsp 70) family protein
2	Cm_g49667	25.0957	6.25214	7.14803	2.43478	contig0013179	1	38.457	NA	NA	NA
2	Cm_g6198	1.32083	7.81518	2.38697	2.57992	contig0000417	1	38.488	NA	NA	NA
2	Cm_g46957	0	1.04202	0.183734	0.125868	contig0012692	1	38.488	NA	NA	NA
2	Cm_g46944	2.64166	0.521012	0.259305	0.757661	contig0012692	1	38.488	NA	NA	NA
2	Cm_g19691	5.28331	0.521012	1.97049	2.98967	contig0001756	1	38.488	AT1G64530.1		Plant regulator RWP-RK family protein
2	Cm_g20108	1.32083	0	0.304781	0.459394	contig0001817	1	38.488	AT4G24015.1		RING/U-box superfamily protein
2	Cm_g46938	25.0957	12.5043	16.1644	13.57	contig0012692	1	38.488	NA	NA	NA
2	Cm_g6213	2.64166	0.521012	0.613102	0.585263	contig0000417	1	38.488	AT1G32990.1	PRPL11	plastid ribosomal protein l11
2	Cm_g13252	6.60414	16.6724	17.9735	16.7826	contig0001030	1	38.512	AT4G08350.1	GTA02,GTA2	global transcription factor group A2
2	Cm_g13251	1.32083	4.68911	3.17856	4.18901	contig0001030	1	38.512	AT5G61510.1		GroES-like zinc-binding alcohol dehydrogenase family protein
2	Cm_g36751	3.96249	0	2.79913	0.94604	contig0005087	1	38.546	NA	NA	NA
2	Cm_g27760	2.64166	0.521012	0.872407	0.524311	contig0002974	1	38.59	AT5G41760.2		Nucleotide-sugar transporter family protein
2	Cm_g11523	11.8875	1.56304	2.12242	0.125868	contig0000857	1	38.596	AT2G46150.1		Late embryogenesis abundant (LEA) hydroxyproline-rich glycoprotein family
2	Cm_g1741	14.5291	0	1.25355	0.778498	contig0000105	1	38.596	AT4G23690.1		Disease resistance-responsive (dirigent-like protein) family protein
2	Cm_g1742	17.1708	0	2.88428	0.146705	contig0000105	1	38.596	AT1G64160.1		Disease resistance-responsive (dirigent-like protein) family protein
2	Cm_g26965	167.745	16.1514	16.1116	27.153	contig0002827	1	38.596	AT1G64390.1	AtGH9C2,GH9C2	glycosyl hydrolase 9C2
2	Cm_g6270	25.0957	0.521012	4.05085	2.01639	contig0000422	1	38.596	AT2G37900.1		Major facilitator superfamily protein
2	Cm_g11519	1.32083	0	0.443039	0.293411	contig0000857	1	38.596	AT1G65870.1		Disease resistance-responsive (dirigent-like protein) family protein
2	Cm_g25262	31.6999	17.1934	25.8336	18.4742	contig0002549	1	38.596	AT1G64230.4	UBC28	ubiquitin-conjugating enzyme 28
2	Cm_g5312	10.5666	4.68911	7.27317	7.75353	contig0000347	1	38.596	AT4G09570.1	ATCPK4,CPK4	calcium-dependent protein kinase 4
2	Cm_g17178	3.96249	0.521012	0.810508	1.02382	contig0001450	1	38.906	AT3G60510.1		ATP-dependent caseinolytic (Clp) protease/crotonase family protein
2	Cm_g17180	2.64166	0	0.488516	0.125868	contig0001450	1	38.906	AT4G01070.1	GT72B1,UGT72B1	UDP-Glycosyltransferase superfamily protein
2	Cm_g10638	15.8499	2.60506	2.36805	2.39555	contig0000782	1	38.924	AT1G71920.2	HISN6B	HISTIDINE BIOSYNTHESIS 6B
2	Cm_g48665	14.5291	2.08405	2.17143	0.731968	contig0012920	1	38.924	NA	NA	NA
2	Cm_g10647	7.92497	2.08405	3.27476	0.883529	contig0000782	1	38.924	AT1G34370.1	STOP1	C2H2 and C2HC zinc fingers superfamily protein
2	Cm_g5582	3.96249	0	2.18785	0.251737	contig0000365	1	38.982	AT4G09750.1		NAD(P)-binding Rossmann-fold superfamily protein
2	Cm_g5778	2.64166	0.521012	0.537532	1.1561	contig0000382	1	39.003	AT2G34530.1
2	Cm_g28695	0	2.60506	0.823391	0.897952	contig0003150	1	39.059	AT1G34150.1		Pseudouridine synthase family protein
2	Cm_g13052	2.64166	10.4202	0.931555	3.2053	contig0001007	1	39.403	AT4G02450.1		HSP20-like chaperones superfamily protein
2	Cm_g6861	0	2.08405	0.259305	0.671016	contig0000467	1	39.403	AT2G19180.1
2	Cm_g16309	33.0207	9.89922	2.73631	7.15473	contig0001341	1	39.403	AT1G34030.1		Ribosomal protein S13/S18 family
2	Cm_g28413	13.2083	51.0592	5.1781	1.88166	contig0003098	1	39.548	AT5G09360.1	LAC14	laccase 14
2	Cm_g26181	7.92497	0	4.74568	0.125868	contig0002691	1	39.733	AT1G71750.1	HGPT	Hypoxanthine-guanine phosphoribosyltransferase
2	Cm_g1437	0	1.56304	0.980571	1.63633	contig0000090	1	40.117	AT2G19260.1		RING/FYVE/PHD zinc finger superfamily protein
2	Cm_g27708	0	1.56304	0.488516	0.251737	contig0002963	1	40.117	AT4G28950.1	ARAC7,ATRAC7,ATROP9,RAC7,ROP9	RHO-related protein from plants 9
2	Cm_g28415	5.28331	11.9833	9.26008	10.1852	contig0003099	1	40.117	AT5G38470.1	RAD23D	Rad23 UV excision repair protein family
2	Cm_g10451	3.96249	1.56304	2.03317	1.44951	contig0000765	1	40.117	AT5G37930.1		Protein with RING/U-box and TRAF-like domains
2	Cm_g27707	1.32083	0	0.304781	0.438558	contig0002963	1	40.117	AT2G06510.1	ATRPA1A,ATRPA70A,RPA1A,RPA70A	replication protein A 1A
2	Cm_g3259	0	5.21012	2.84722	3.8956	contig0000199	1	40.312	AT1G43620.2	TT15,UGT80B1	UDP-Glycosyltransferase superfamily protein
2	Cm_g16501	15.8499	3.12607	10.3438	8.78291	contig0001362	1	40.312	AT5G15490.1		UDP-glucose 6-dehydrogenase family protein
2	Cm_g3253	3.96249	0.521012	1.01238	0.293411	contig0000199	1	40.312	AT1G21090.1		Cupredoxin superfamily protein
2	Cm_g3254	3.96249	1.56304	1.02605	1.96986	contig0000199	1	40.312	AT5G44080.1		Basic-leucine zipper (bZIP) transcription factor family protein
2	Cm_g5438	0	1.56304	0.537532	0.125868	contig0000354	1	40.37	AT4G29240.1		Leucine-rich repeat (LRR) family protein
2	Cm_g30632	0	1.56304	0.304781	0.398442	contig0003517	1	40.37	NA	NA	NA
2	Cm_g9335	0	2.08405	0.67225	0.816163	contig0000663	1	40.37	AT5G63440.2		Protein of unknown function (DUF167)
2	Cm_g1922	5.28331	0.521012	0.183734	0.524311	contig0000114	1	40.37	AT3G01060.1
2	Cm_g41713	26.4166	12.5043	16.901	16.4925	contig0007104	1	40.37	NA	NA	NA
2	Cm_g1916	5.28331	0	1.43295	0.293411	contig0000114	1	40.37	AT3G01050.1	MUB1	membrane-anchored ubiquitin-fold protein 1 precursor
2	Cm_g5444	3.96249	0	0.67225	0.731968	contig0000354	1	40.37	AT2G19770.1	PRF5	profilin 5
2	Cm_g8625	7.92497	3.12607	3.78812	1.50802	contig0000606	1	40.37	AT4G29160.1	SNF7.1	SNF7 family protein
2	Cm_g19357	0	1.04202	0.183734	0.272574	contig0001717	1	40.409	AT5G19570.1
2	Cm_g19359	1.32083	7.81518	0.183734	2.23843	contig0001717	1	40.409	NA	NA	NA
2	Cm_g19356	1.32083	0	0.183734	0.125868	contig0001717	1	40.409	AT4G28850.1	ATXTH26,XTH26	xyloglucan endotransglucosylase/hydrolase 26
2	Cm_g32251	1.32083	0	0.304781	0.398442	contig0003880	1	40.418	AT5G38450.1	CYP735A1	cytochrome P450, family 735, subfamily A, polypeptide 1
2	Cm_g7968	5.28331	0	1.57646	0.671016	contig0000552	1	40.418	AT1G66910.1		Protein kinase superfamily protein
2	Cm_g47843	6.60414	2.08405	3.96697	3.54524	contig0012786	1	40.509	NA	NA	NA
2	Cm_g5551	2.64166	0	1.15063	0.419279	contig0000363	1	40.52	AT2G01210.1		Leucine-rich repeat protein kinase family protein
2	Cm_g5560	3.96249	0	1.02605	0.652629	contig0000363	1	40.52	NA	NA	NA
2	Cm_g34243	0	2.60506	0.980571	0.419279	contig0004371	1	40.679	AT2G44840.1	ATERF13,EREBP,ERF13	ethylene-responsive element binding factor 13
2	Cm_g47647	25.0957	4.68911	7.69923	1.8464	contig0012764	1	40.962	NA	NA	NA
2	Cm_g18879	3.96249	0	0.443039	0.837	contig0001654	1	40.962	AT5G16710.1	DHAR3	dehydroascorbate reductase 1
2	Cm_g25405	2.64166	0	0.868868	0.944482	contig0002572	1	41.2	AT5G13840.2	FZR3	FIZZY-related 3
2	Cm_g24723	132.083	48.9751	14.5598	22.5501	contig0002469	1	41.209	AT1G65930.1	cICDH	cytosolic NADP+-dependent isocitrate dehydrogenase
2	Cm_g37132	11.8875	3.64708	5.00669	6.67832	contig0005208	1	41.3	NA	NA	NA
2	Cm_g7013	0	1.56304	0.721266	0.585263	contig0000477	1	41.335	AT5G20540.1	ATBRXL4,BRX-LIKE4,BRXL4	BREVIS RADIX-like 4
2	Cm_g7016	1.32083	14.5883	6.62863	6.90055	contig0000477	1	41.335	AT1G72830.1	ATHAP2C,HAP2C,NF-YA3	nuclear factor Y, subunit A3
2	Cm_g48712	63.3998	25.0086	7.12911	15.9352	contig0012927	1	41.335	NA	NA	NA
2	Cm_g29284	0	2.60506	0.994243	0.146705	contig0003256	1	41.48	NA	NA	NA
2	Cm_g22933	0	4.16809	2.55178	1.25784	contig0002205	1	41.48	AT4G29750.1		CRS1 / YhbY (CRM) domain-containing protein
2	Cm_g32038	22.4541	10.9412	5.27967	10.8788	contig0003832	1	41.496	AT2G19480.3	NAP1;2,NFA02,NFA2	nucleosome assembly protein 1;2
2	Cm_g32039	3.96249	0.521012	0.842313	0.398442	contig0003832	1	41.496	AT5G56940.1		Ribosomal protein S16 family protein
2	Cm_g27261	2.64166	8.8572	7.38762	6.03941	contig0002880	1	41.585	AT5G56890.1		Protein kinase superfamily protein
2	Cm_g24011	0	2.08405	1.59367	0.837	contig0002359	1	41.597	AT2G19460.1		Protein of unknown function (DUF3511)
2	Cm_g24016	7.92497	0	1.63915	0.125868	contig0002359	1	41.597	AT4G33050.3	EDA39	calmodulin-binding family protein
2	Cm_g19988	6.60414	29.1767	21.2559	16.2592	contig0001796	1	41.97	AT3G13750.1	BGAL1	beta galactosidase 1
2	Cm_g18821	0	2.60506	0.747821	1.10957	contig0001648	1	41.97	AT3G03220.1	ATEXP13,ATEXPA13,ATHEXP ALPHA 1.22,EXP13,EXPA13	expansin A13
2	Cm_g26487	15.8499	4.68911	1.6657	3.02824	contig0002748	1	41.97	AT1G65820.1		microsomal glutathione s-transferase, putative
2	Cm_g15380	6.60414	2.08405	1.43649	0.731968	contig0001244	1	41.97	AT4G26190.1		Haloacid dehalogenase-like hydrolase (HAD) superfamily protein
2	Cm_g32731	10.5666	1.56304	1.58	1.69484	contig0003990	1	42.07	AT5G15610.2		Proteasome component (PCI) domain protein
2	Cm_g21247	77.9289	27.0926	16.4408	18.3718	contig0001967	1	42.171	AT3G02360.1		6-phosphogluconate dehydrogenase family protein
2	Cm_g6682	48.8706	11.4623	7.97838	7.68705	contig0000452	1	42.696	AT3G08900.1	RGP,RGP3	reversibly glycosylated polypeptide 3
2	Cm_g6677	11.8875	6.25214	5.54147	5.93282	contig0000452	1	42.696	AT4G20980.1		Eukaryotic translation initiation factor 3 subunit 7 (eIF-3)
2	Cm_g47091	1.32083	5.21012	1.05614	3.05949	contig0012705	1	42.769	NA	NA	NA
2	Cm_g17264	27.7374	5.21012	4.93875	10.4403	contig0001461	1	42.769	AT5G56680.1	EMB2755,SYNC1,SYNC1 ARATH	Class II aminoacyl-tRNA and biotin synthetases superfamily protein
2	Cm_g26998	0	11.4623	12.1684	8.64921	contig0002834	1	42.813	NA	NA	NA
2	Cm_g27003	0	3.64708	2.247	1.17053	contig0002834	1	42.813	AT4G14010.1	RALFL32	ralf-like 32
2	Cm_g50463	3.96249	34.9078	26.9745	12.6647	contig0013577	1	42.929	NA	NA	NA
2	Cm_g6229	18.4916	5.73113	15.7626	9.40006	contig0000420	1	42.929	AT4G29900.1	ACA10,ATACA10,CIF1	autoinhibited Ca(2+)-ATPase 10
2	Cm_g6230	2.64166	0	0.796837	0.883529	contig0000420	1	42.929	AT4G29890.1		choline monooxygenase, putative (CMO-like)
2	Cm_g43413	6.60414	29.1767	11.9838	14.6756	contig0008133	1	43.057	NA	NA	NA
2	Cm_g25885	9.2458	2.60506	4.04333	2.7468	contig0002647	1	43.057	AT3G02320.1		N2,N2-dimethylguanosine tRNA methyltransferase
2	Cm_g43414	3.96249	1.04202	2.48146	2.53825	contig0008133	1	43.057	NA	NA	NA
2	Cm_g8142	0	5.73113	2.90558	1.36376	contig0000564	1	43.067	AT3G29400.1	ATEXO70E1,EXO70E1	exocyst subunit exo70 family protein E1
2	Cm_g10158	1.32083	0	0.796837	0.459394	contig0000740	1	43.388	AT3G16510.1		Calcium-dependent lipid-binding (CaLB domain) family protein
2	Cm_g13969	13.2083	6.77315	6.42755	5.15433	contig0001101	1	43.388	AT3G26730.1		RING/U-box superfamily protein
2	Cm_g41904	5.28331	0	2.33795	2.79489	contig0007206	1	43.388	NA	NA	NA
2	Cm_g49952	6.60414	1.56304	1.19611	0.816163	contig0013286	1	43.577	NA	NA	NA
2	Cm_g14230	0	4.16809	1.16431	2.61915	contig0001128	1	44.016	AT5G23670.2	LCB2	long chain base2
2	Cm_g19068	0	2.08405	1.63915	1.0094	contig0001676	1	44.016	AT3G26900.2	ATSKL1,SKL1	shikimate kinase like 1
2	Cm_g14234	17.1708	4.68911	1.23988	0.125868	contig0001128	1	44.016	AT5G14040.1	PHT3;1	phosphate transporter 3;1
2	Cm_g19067	11.8875	4.16809	5.40675	3.16764	contig0001676	1	44.016	AT3G26890.4
2	Cm_g17452	9.2458	2.08405	1.37459	1.58825	contig0001483	1	44.12	AT3G26980.1	MUB4	membrane-anchored ubiquitin-fold protein 4 precursor
2	Cm_g39420	7.92497	2.08405	0.855985	0.125868	contig0006047	1	44.224	NA	NA	NA
2	Cm_g1025	1.32083	8.8572	0.67225	3.16764	contig0000067	1	44.251	AT5G41050.1		Pollen Ole e 1 allergen and extensin family protein
2	Cm_g1040	14.5291	4.16809	3.60964	0.652629	contig0000067	1	44.251	AT3G01980.1		NAD(P)-binding Rossmann-fold superfamily protein
2	Cm_g11755	0	3.64708	1.94393	4.08883	contig0000880	1	44.3	AT5G63380.1		AMP-dependent synthetase and ligase family protein
2	Cm_g20917	0	4.16809	4.06635	4.97481	contig0001923	1	44.3	AT5G14120.1		Major facilitator superfamily protein
2	Cm_g11764	1.32083	5.73113	3.05751	2.01149	contig0000880	1	44.3	AT3G27260.1	GTE8	global transcription factor group E8
2	Cm_g29449	0	4.68911	0.183734	1.69328	contig0003291	1	44.3	AT5G14290.1		Mitochondrial ribosomal protein L37
2	Cm_g39490	2.64166	7.29417	2.46333	4.10811	contig0006077	1	44.3	NA	NA	NA
2	Cm_g5484	106.987	9.89922	8.48374	4.85206	contig0000357	1	44.3	AT3G02040.1	SRG3	senescence-related gene 3
2	Cm_g11761	22.4541	6.77315	8.30685	5.17115	contig0000880	1	44.3	AT5G40810.1		Cytochrome C1 family
2	Cm_g16285	3.96249	1.56304	1.16431	1.34292	contig0001338	1	44.3	AT3G27080.1	TOM20-3	translocase of outer membrane 20 kDa subunit 3
2	Cm_g18214	10.5666	6.25214	5.00144	4.86733	contig0001568	1	44.3	AT5G14220.1	HEMG2,MEE61,PPO2	Flavin containing amine oxidoreductase family
2	Cm_g29451	10.5666	2.08405	5.85481	1.21616	contig0003291	1	44.3	AT5G40780.2	LHT1	lysine histidine transporter 1
2	Cm_g41111	1.32083	0	0.488516	0.438558	contig0006795	1	44.3	NA	NA	NA
2	Cm_g14092	0	1.04202	0.304781	0.272574	contig0001113	1	44.6	AT5G40610.1		NAD-dependent glycerol-3-phosphate dehydrogenase family protein
2	Cm_g14094	3.96249	0	1.84944	0.272574	contig0001113	1	44.6	AT3G03420.1		Ku70-binding family protein
2	Cm_g10665	23.7749	6.77315	10.3225	9.49556	contig0000783	1	44.6	AT5G40760.1	G6PD6	glucose-6-phosphate dehydrogenase 6
2	Cm_g32607	7.92497	3.12607	1.80396	1.98914	contig0003962	1	44.825	AT5G14420.2	RGLG2	RING domain ligase2
2	Cm_g28049	3.96249	1.04202	0.626774	1.19622	contig0003026	1	44.825	AT5G40660.1		ATP12 protein-related
2	Cm_g19412	66.0414	240.707	91.6267	128.719	contig0001723	1	44.985	AT5G40450.1
2	Cm_g30498	0	4.68911	3.78812	3.96051	contig0003492	1	44.985	AT3G27530.1	GC6,MAG4	golgin candidate 6
2	Cm_g7074	106.987	34.3868	23.4593	14.0055	contig0000483	1	44.985	AT5G14780.1	FDH	formate dehydrogenase
2	Cm_g30503	3.96249	1.04202	0.259305	0.564426	contig0003492	1	44.985	AT3G27470.1		Protein of unknown function (DUF707)
2	Cm_g35535	36.9832	11.4623	1.27168	4.59787	contig0004731	1	44.985	NA	NA	NA
2	Cm_g37842	1.32083	0	0.488516	0.272574	contig0005455	1	44.985	NA	NA	NA
2	Cm_g7075	2.64166	0	1.65282	0.125868	contig0000483	1	44.985	AT3G55250.1
2	Cm_g12602	0	4.16809	1.17719	2.00908	contig0000965	1	45.006	AT5G39900.1		Small GTP-binding protein
2	Cm_g48050	1.32083	8.33619	2.70054	5.00361	contig0012816	1	45.006	NA	NA	NA
2	Cm_g630	1.32083	6.77315	1.61669	2.46848	contig0000043	1	45.006	AT5G14700.1		NAD(P)-binding Rossmann-fold superfamily protein
2	Cm_g611	5.28331	0.521012	0.658579	1.80873	contig0000043	1	45.006	AT1G09970.1	LRR XI-23,RLK7	Leucine-rich receptor-like protein kinase family protein
2	Cm_g48055	7.92497	2.08405	3.39056	2.18634	contig0012816	1	45.006	NA	NA	NA
2	Cm_g24487	0	5.21012	2.78624	4.0175	contig0002432	1	45.016	AT5G14790.1		ARM repeat superfamily protein
2	Cm_g33192	21.1333	9.37821	4.60309	5.36198	contig0004101	1	45.016	AT3G01280.1	ATVDAC1,VDAC1	voltage dependent anion channel 1
2	Cm_g15730	0	3.64708	2.25988	1.80232	contig0001279	1	45.048	AT5G40240.2		nodulin MtN21 /EamA-like transporter family protein
2	Cm_g10691	95.0996	32.8237	31.6724	18.3942	contig0000785	1	45.13
2	Cm_g815	9.2458	3.64708	3.74789	2.34992	contig0000055	1	45.185	AT5G57040.1		Lactoylglutathione lyase / glyoxalase I family protein
2	Cm_g10345	13.2083	3.12607	5.91444	4.00793	contig0000755	1	45.185	AT1G75330.1	OTC	ornithine carbamoyltransferase
2	Cm_g7081	5.28331	1.56304	0.810508	0.838558	contig0000484	1	45.185	AT5G16870.1		Peptidyl-tRNA hydrolase II (PTH2) family protein
2	Cm_g2584	0	2.60506	0.810508	0.459394	contig0000151	1	45.255	AT1G26690.1		emp24/gp25L/p24 family/GOLD family protein
3	Cm_g26224	0	13.5463	0.626774	0.944482	contig0002699	2	22.312	AT5G18840.1		Major facilitator superfamily protein
3	Cm_g25460	0	5.73113	3.09535	2.97039	contig0002580	2	22.312	AT1G79200.1
3	Cm_g25464	18.4916	7.81518	8.25374	5.52552	contig0002580	2	22.312	AT3G06350.1	EMB3004,MEE32	dehydroquinate dehydratase, putative / shikimate dehydrogenase, putative
3	Cm_g48369	21.1333	2.60506	2.78271	4.19939	contig0012865	2	22.312	NA	NA	NA
3	Cm_g4356	17.1708	5.21012	1.8932	1.12885	contig0000271	2	22.412	AT5G27700.1		Ribosomal protein S21e
3	Cm_g4366	6.60414	0.521012	0.931555	0.650179	contig0000271	2	22.412	AT4G15770.1		RNA binding
3	Cm_g4360	1.32083	0	0.183734	0.312689	contig0000271	2	22.412	AT5G27690.1		Heavy metal transport/detoxification superfamily protein
3	Cm_g49741	13.2083	4.68911	5.38429	6.1245	contig0013206	2	22.535	NA	NA	NA
3	Cm_g20677	25.0957	10.4202	4.98423	5.22013	contig0001893	2	22.805	AT5G18900.1		2-oxoglutarate (2OG) and Fe(II)-dependent oxygenase superfamily protein
3	Cm_g23475	7.92497	15.6304	10.4323	12.0589	contig0002278	2	22.867	AT5G18580.1	EMB40,FASS,FASS 2,FS1,GDO,TON2	tonneau 2 (TON2)
3	Cm_g20735	2.64166	0	1.54112	0.524311	contig0001900	2	22.971	AT3G16730.1
3	Cm_g21727	9.2458	2.08405	2.98115	4.35811	contig0002029	2	23.107	AT3G06390.1		Uncharacterised protein family (UPF0497)
3	Cm_g6509	3.96249	1.04202	0.980571	0.751247	contig0000439	2	23.656	AT2G33450.1		Ribosomal L28 family
3	Cm_g1565	2.64166	12.5043	4.12825	10.8363	contig0000096	2	23.842	AT4G02380.1	AtLEA5,SAG21	senescence-associated gene 21
3	Cm_g17724	10.5666	2.60506	1.85023	2.55512	contig0001514	2	24.297	AT1G04230.1		Protein of unknown function (DUF2361)
3	Cm_g17729	1.32083	0	0.183734	0.377605	contig0001514	2	24.297	AT4G14550.1	IAA14,SLR	indole-3-acetic acid inducible 14
3	Cm_g12574	0	10.4202	1.4064	4.00464	contig0000962	2	24.377	AT3G06580.1	GAL1,GALK	Mevalonate/galactokinase family protein
3	Cm_g12568	2.64166	0.521012	0.537532	0.925203	contig0000962	2	24.377	AT4G32850.5	nPAP,PAP(IV)	nuclear poly(a) polymerase
3	Cm_g29772	7.92497	2.60506	2.41353	1.84395	contig0003353	2	24.513	AT3G17090.1		Protein phosphatase 2C family protein
3	Cm_g50060	44.9082	16.6724	7.03383	10.3006	contig0013340	2	24.52	NA	NA	NA
3	Cm_g25370	7.92497	2.60506	2.23937	2.59764	contig0002567	2	24.619	AT5G49510.1	PFD3	prefoldin 3
3	Cm_g11074	6.60414	1.04202	1.10162	1.21861	contig0000814	2	24.633	AT3G06740.1	GATA15	GATA transcription factor 15
3	Cm_g12793	38.304	14.0673	2.67637	4.80638	contig0000983	2	24.72	AT3G06680.1		Ribosomal L29e protein family
3	Cm_g48616	5.28331	15.1093	1.07506	1.10957	contig0012909	2	24.739	NA	NA	NA
3	Cm_g48615	14.5291	0.521012	1.94393	1.25784	contig0012909	2	24.739	NA	NA	NA
3	Cm_g2468	10.5666	125.564	0.488516	0.652629	contig0000146	2	24.819	NA	NA	NA
3	Cm_g2471	5.28331	15.6304	0.51861	0.564426	contig0000146	2	24.819	NA	NA	NA
3	Cm_g48904	0	3.12607	2.92096	3.35201	contig0012963	2	24.819	NA	NA	NA
3	Cm_g47121	117.554	45.328	18.6391	26.1364	contig0012707	2	24.819	NA	NA	NA
3	Cm_g4643	1.32083	0	0.259305	0.6061	contig0000292	2	24.819	AT5G43745.1		Protein of unknown function (DUF1012)
3	Cm_g4645	2.64166	0	0.488516	0.272574	contig0000292	2	24.819	AT2G23770.1		protein kinase family protein / peptidoglycan-binding LysM domain-containing protein
3	Cm_g4650	2.64166	0	0.980571	1.65561	contig0000292	2	24.819	AT4G14615.1
3	Cm_g22050	0	14.5883	1.95589	7.3391	contig0002072	2	24.828	AT4G16070.1		Mono-/di-acylglycerol lipase, N-terminal;Lipase, class 3
3	Cm_g29279	3.96249	10.9412	4.6203	5.67066	contig0003255	2	24.828	AT5G43600.1	ATAAH-2,UAH	ureidoglycolate amidohydrolase
3	Cm_g47915	0	3.64708	2.3114	1.73651	contig0012796	2	24.828	NA	NA	NA
3	Cm_g47917	0	1.56304	1.10162	0.857837	contig0012796	2	24.828	NA	NA	NA
3	Cm_g14953	72.6456	24.4876	13.5241	14.577	contig0001200	2	24.828	AT1G04270.1	RPS15	cytosolic ribosomal protein S15
3	Cm_g47916	6.60414	1.56304	1.91213	1.73651	contig0012796	2	24.828	NA	NA	NA
3	Cm_g9085	27.7374	11.9833	7.14974	10.9717	contig0000641	2	24.828	AT3G17240.1	mtLPD2	lipoamide dehydrogenase 2
3	Cm_g9084	3.96249	1.04202	0.51861	1.09029	contig0000641	2	24.828	AT5G30490.2
3	Cm_g7305	0	7.81518	0.304781	3.35931	contig0000499	2	24.83	AT4G15940.1		Fumarylacetoacetate (FAA) hydrolase family
3	Cm_g32662	60.7581	4.16809	2.09861	0.419279	contig0003974	2	24.83	AT4G16260.1		Glycosyl hydrolase superfamily protein
3	Cm_g24064	15.8499	0.521012	1.53099	0.312689	contig0002368	2	24.83	AT5G49480.1	ATCP1,CP1	Ca2+-binding protein 1
3	Cm_g7300	19.8124	6.25214	4.0072	3.1419	contig0000499	2	24.83	AT5G59240.1		Ribosomal protein S8e family protein
3	Cm_g47532	2.64166	12.5043	6.22057	6.47156	contig0012750	2	25.562	NA	NA	NA
3	Cm_g28290	1.32083	0	0.367469	0.585263	contig0003072	2	25.795	AT4G39620.1	ATPPR5,EMB2453	Tetratricopeptide repeat (TPR)-like superfamily protein
3	Cm_g24699	17.1708	5.73113	1.77741	5.53282	contig0002465	2	25.941	AT5G61030.1	GR-RBP3	glycine-rich RNA-binding protein 3
3	Cm_g30620	0	1.04202	0.259305	0.398442	contig0003515	2	25.952	AT3G61620.1	RRP41	3\'-5\'-exoribonuclease family protein
3	Cm_g26566	17.1708	0.521012	0.183734	0.125868	contig0002760	2	25.952	AT1G22400.1	ATUGT85A1,UGT85A1	UDP-Glycosyltransferase superfamily protein
3	Cm_g48962	46.229	18.2354	5.174	12.1112	contig0012976	2	25.952	NA	NA	NA
3	Cm_g6101	10.5666	3.12607	0.564086	1.09119	contig0000403	2	25.952	AT4G24000.1	ATCSLG2,CSLG2	cellulose synthase like G2
3	Cm_g2744	2.64166	0.521012	0.443039	0.398442	contig0000163	2	25.952	AT4G14380.1
3	Cm_g6099	2.64166	0.521012	1.0526	0.778498	contig0000403	2	25.952	AT1G04300.1		TRAF-like superfamily protein
3	Cm_g3285	64.7206	26.0506	5.33803	10.2253	contig0000202	2	26.042	AT3G24170.2	ATGR1,GR1	glutathione-disulfide reductase
3	Cm_g24978	1.32083	0	0.353797	0.125868	contig0002508	2	26.049	AT2G46230.1		PIN domain-like family protein
3	Cm_g11723	92.458	26.0506	8.66009	8.22575	contig0000878	2	26.225	AT2G33370.1		Ribosomal protein L14p/L23e family protein
3	Cm_g11725	17.1708	7.29417	4.02966	3.45704	contig0000878	2	26.225	AT5G35620.1	EIF(ISO)4E,EIF4E2,eIFiso4E,LSP,LSP1	Eukaryotic initiation factor 4E protein
3	Cm_g11721	3.96249	1.04202	1.00713	0.272574	contig0000878	2	26.225	NA	NA	NA
3	Cm_g11728	3.96249	1.04202	1.71472	1.29795	contig0000878	2	26.225	AT2G33385.2	arpc2b	actin-related protein C2B
3	Cm_g12068	0	1.56304	0.259305	0.312689	contig0000915	2	26.28	AT2G33360.1		Protein of unknown function (DUF3527)
3	Cm_g48028	30.3791	9.89922	20.9545	18.8359	contig0012812	2	26.315	NA	NA	NA
3	Cm_g27455	0	3.64708	1.35738	0.671016	contig0002918	2	26.33	AT2G05590.2		TLD-domain containing nucleolar protein
3	Cm_g48170	3.96249	10.4202	3.46442	4.73415	contig0012831	2	26.33	NA	NA	NA
3	Cm_g48305	17.1708	4.68911	6.11923	0.6061	contig0012855	2	26.33	NA	NA	NA
3	Cm_g9630	6.60414	1.56304	0.918672	1.34448	contig0000690	2	26.33	AT1G77120.1	ADH,ADH1,ATADH,ATADH1	alcohol dehydrogenase 1
3	Cm_g9607	14.5291	4.68911	3.0721	1.27712	contig0000688	2	26.383	AT4G19880.1		Glutathione S-transferase family protein
3	Cm_g30975	9.2458	25.5296	5.85835	7.19552	contig0003586	2	26.4	AT3G28040.1		Leucine-rich receptor-like protein kinase family protein
3	Cm_g30369	14.5291	5.21012	6.23461	4.83433	contig0003468	2	26.4	AT4G31480.2		Coatomer, beta subunit
3	Cm_g13673	0	1.56304	1.17719	0.731968	contig0001071	2	26.63	AT3G23400.1	FIB4	Plastid-lipid associated protein PAP / fibrillin family protein
3	Cm_g6514	0	4.68911	2.17143	2.05561	contig0000440	2	26.63	AT1G48320.1		Thioesterase superfamily protein
3	Cm_g6516	10.5666	1.04202	2.69175	2.64662	contig0000440	2	26.63	AT5G28050.2		Cytidine/deoxycytidylate deaminase family protein
3	Cm_g1611	13.2083	21.3615	11.9366	14.9941	contig0000098	2	26.685	AT2G32730.1		26S proteasome regulatory complex, non-ATPase subcomplex, Rpn2/Psmd1 subunit
3	Cm_g6493	23.7749	14.0673	13.0931	16.6472	contig0000438	2	26.685	AT1G04760.1	ATVAMP726,VAMP726	vesicle-associated membrane protein 726
3	Cm_g6494	15.8499	5.21012	3.35875	2.74435	contig0000438	2	26.685	AT1G78800.1		UDP-Glycosyltransferase superfamily protein
3	Cm_g1612	14.5291	3.64708	4.65893	6.92632	contig0000098	2	26.685	AT2G32720.1	ATCB5-B,B5 #4,CB5-B	cytochrome B5 isoform B
3	Cm_g6489	7.92497	2.08405	1.53177	0.711131	contig0000438	2	26.685	AT1G15420.1
3	Cm_g6495	6.60414	2.08405	1.79108	2.28255	contig0000438	2	26.685	AT1G04770.1		Tetratricopeptide repeat (TPR)-like superfamily protein
3	Cm_g36708	1.32083	6.77315	5.34236	5.55277	contig0005075	2	27.446	NA	NA	NA
3	Cm_g16667	0	5.21012	1.23988	1.68286	contig0001383	2	27.534	AT5G64930.1	CPR5,HYS1	CPR5 protein, putative
3	Cm_g38200	2.64166	9.37821	5.15862	5.21924	contig0005568	2	27.654	NA	NA	NA
3	Cm_g10674	1.32083	3.64708	1.45542	2.01394	contig0000784	2	27.937	AT4G36400.1		FAD-linked oxidases family protein
3	Cm_g9721	9.2458	17.1934	11.1646	15.1239	contig0000698	2	27.937	AT4G36195.1		Serine carboxypeptidase S28 family protein
3	Cm_g10672	52.8331	1.56304	0.702344	3.41782	contig0000784	2	27.937	AT3G51000.1		alpha/beta-Hydrolases superfamily protein
3	Cm_g10506	14.5291	3.12607	0.721266	1.25873	contig0000770	2	27.937	AT4G39640.1	GGT1	gamma-glutamyl transpeptidase 1
3	Cm_g10682	6.60414	1.56304	0.613102	0.837	contig0000784	2	27.937	AT3G51040.3	RTH	RTE1-homolog
3	Cm_g30146	3.96249	0.521012	0.183734	1.02382	contig0003425	2	27.937	AT5G49410.1
3	Cm_g9716	6.60414	0	3.37633	0.925203	contig0000698	2	27.937	AT4G36210.3		Protein of unknown function (DUF726)
3	Cm_g3084	11.8875	27.0926	7.47583	17.1281	contig0000186	2	27.994	AT5G65670.2	IAA9	indole-3-acetic acid inducible 9
3	Cm_g34235	44.9082	146.925	31.1799	42.5801	contig0004370	2	27.994	AT4G37870.1	PCK1,PEPCK	phosphoenolpyruvate carboxykinase 1
3	Cm_g18220	5.28331	0.521012	1.10162	1.51202	contig0001569	2	27.994	AT2G22590.1		UDP-Glycosyltransferase superfamily protein
3	Cm_g42151	31.6999	3.64708	3.24571	8.031	contig0007324	2	27.994	NA	NA	NA
3	Cm_g50409	3.96249	0.521012	0.702344	1.29639	contig0013544	2	27.994	NA	NA	NA
3	Cm_g15315	3.96249	0	2.72185	0.398442	contig0001237	2	28.024	AT5G43100.1		Eukaryotic aspartyl protease family protein
3	Cm_g47390	7.92497	26.5716	2.20324	4.13296	contig0012734	2	28.194	NA	NA	NA
3	Cm_g2200	0	1.56304	0.259305	0.125868	contig0000130	2	28.194	AT4G38020.1		tRNA/rRNA methyltransferase (SpoU) family protein
3	Cm_g5866	7.92497	1.04202	2.75444	1.42226	contig0000388	2	28.194	AT2G42240.1		RNA-binding (RRM/RBD/RNP motifs) family protein
3	Cm_g5868	21.1333	8.8572	6.31243	5.00121	contig0000388	2	28.194	AT3G57870.1	AHUS5,ATSCE1,EMB1637,SCE1,SCE1A	sumo conjugation enzyme 1
3	Cm_g42943	23.7749	4.16809	6.49037	8.3204	contig0007798	2	28.212	NA	NA	NA
3	Cm_g42942	9.2458	1.56304	4.83413	3.91888	contig0007798	2	28.212	NA	NA	NA
3	Cm_g48129	2.64166	0	0.304781	0.125868	contig0012826	2	28.212	NA	NA	NA
3	Cm_g12154	11.8875	0.521012	5.21173	2.70824	contig0000924	2	28.243	AT4G37000.1	ACD2,ATRCCR	accelerated cell death 2 (ACD2)
3	Cm_g5068	1.32083	3.64708	0.917884	2.2216	contig0000328	2	28.262	NA	NA	NA
3	Cm_g5067	2.64166	0.521012	0.537532	0.251737	contig0000328	2	28.262	AT5G42520.1	ATBPC6,BBR/BPC6,BPC6	basic pentacysteine 6
3	Cm_g6710	0	3.64708	1.51456	0.857837	contig0000455	2	28.394	AT5G67370.1		Protein of unknown function (DUF1230)
3	Cm_g18599	5.28331	11.4623	4.3848	3.61105	contig0001615	2	28.394	AT3G49800.1		BSD domain-containing protein
3	Cm_g22261	0	4.16809	3.60439	3.75931	contig0002103	2	28.394	AT5G67260.1	CYCD3;2	CYCLIN D3;2
3	Cm_g4906	2.64166	21.8825	18.7674	24.768	contig0000313	2	28.394	AT5G65700.1	BAM1	Leucine-rich receptor-like protein kinase family protein
3	Cm_g6708	0	2.60506	2.23583	1.7622	contig0000455	2	28.394	AT2G23093.1		Major facilitator superfamily protein
3	Cm_g6712	2.64166	10.9412	5.17675	7.7245	contig0000455	2	28.394	AT5G67360.1	ARA12	Subtilase family protein
3	Cm_g8429	2.64166	14.5883	11.9408	15.0501	contig0000588	2	28.394	AT5G65770.1	LINC4	little nuclei4
3	Cm_g8031	2.64166	0.521012	1.28535	0.565984	contig0000557	2	28.394	AT2G23200.1		Protein kinase superfamily protein
3	Cm_g8048	6.60414	3.12607	3.71255	3.4338	contig0000557	2	28.394	AT4G37270.1	ATHMA1,HMA1	heavy metal atpase 1
3	Cm_g9228	5.28331	1.04202	1.0526	3.41296	contig0000652	2	28.394	AT4G37680.1	HHP4	heptahelical protein 4
3	Cm_g9230	5.28331	1.04202	2.43599	5.26092	contig0000652	2	28.394	AT5G67620.1
3	Cm_g21339	10.5666	1.56304	5.40072	0.691853	contig0001980	2	28.471	AT5G67250.1	SKIP2,VFB4	SKP1/ASK1-interacting protein 2
3	Cm_g42492	3.96249	0.521012	0.443039	0.312689	contig0007517	2	28.594	NA	NA	NA
3	Cm_g25915	9.2458	2.08405	0.796837	0.652629	contig0002651	2	28.68
3	Cm_g726	2.64166	8.8572	9.33588	5.3684	contig0000050	2	29.018	AT1G49040.1	SCD1	stomatal cytokinesis defective / SCD1 protein (SCD1)
3	Cm_g733	1.32083	0	0.183734	0.146705	contig0000050	2	29.018	AT5G40240.2		nodulin MtN21 /EamA-like transporter family protein
3	Cm_g18093	0	6.77315	0.961649	2.05561	contig0001556	2	29.051	AT5G67090.1		Subtilisin-like serine endopeptidase family protein
3	Cm_g18097	17.1708	3.64708	0.609563	0.419279	contig0001556	2	29.051	AT2G23420.1	NAPRT2	nicotinate phosphoribosyltransferase 2
3	Cm_g2844	7.92497	0.521012	0.537532	0.146705	contig0000168	2	29.116	NA	NA	NA
3	Cm_g4877	2.64166	6.77315	1.29902	1.10957	contig0000310	2	29.413	AT2G26560.1	PLA IIA,PLA2A,PLP2	phospholipase A 2A
3	Cm_g17992	3.96249	8.8572	8.02044	4.90499	contig0001544	2	29.413	AT2G23540.1		GDSL-like Lipase/Acylhydrolase superfamily protein
3	Cm_g4309	1.32083	3.64708	1.94393	2.4525	contig0000267	2	29.413	AT3G07360.1	ATPUB9,PUB9	plant U-box 9
3	Cm_g819	2.64166	9.37821	2.51919	3.18206	contig0000056	2	29.413	AT5G66560.1		Phototropic-responsive NPH3 family protein
3	Cm_g826	0	3.12607	0.304781	1.42226	contig0000056	2	29.413	AT5G66590.1		CAP (Cysteine-rich secretory proteins, Antigen 5, and Pathogenesis-related 1 protein) superfamily protein
3	Cm_g4302	5.28331	1.56304	0.747821	1.17694	contig0000267	2	29.413	AT5G66860.1		Ribosomal protein L25/Gln-tRNA synthetase, anti-codon-binding domain
3	Cm_g4882	1.32083	0	0.537532	0.293411	contig0000310	2	29.413	AT2G26560.1	PLA IIA,PLA2A,PLP2	phospholipase A 2A
3	Cm_g7135	2.64166	0	0.564086	1.09029	contig0000488	2	29.413	AT4G37090.1
3	Cm_g26199	0	2.08405	1.01238	1.48963	contig0002694	2	29.568	AT3G50660.1	CLM,CYP90B1,DWF4,PSC1,SAV1,SNP2	Cytochrome P450 superfamily protein
3, 4	Cm_g19962	0	2.08405	0.304781	0.962868	contig0001792	2	29.887	AT1G80500.1		SNARE-like superfamily protein
3, 4	Cm_g26923	29.0582	16.1514	14.3141	12.0533	contig0002822	2	29.887	AT4G36760.1	APP1,ATAPP1	aminopeptidase P1
3, 4	Cm_g26924	6.60414	1.04202	1.89492	3.32009	contig0002822	2	29.887	AT4G36750.1		Quinone reductase family protein
4	Cm_g8338	0	5.73113	3.00007	3.43865	contig0000579	2	29.894	AT5G49530.1		SIN-like family protein
4	Cm_g18174	9.2458	0.521012	1.60734	3.91733	contig0001565	2	29.894	AT4G36810.1	GGPS1	geranylgeranyl pyrophosphate synthase 1
4	Cm_g8335	5.28331	0.521012	2.73723	1.92974	contig0000579	2	29.894	AT2G18510.1	emb2444	RNA-binding (RRM/RBD/RNP motifs) family protein
4	Cm_g8337	40.9457	18.7564	14.2219	14.8462	contig0000579	2	29.894	AT4G36690.2	ATU2AF65A	U2 snRNP auxilliary factor, large subunit, splicing factor
4	Cm_g968	0	5.21012	4.23116	1.42226	contig0000065	2	30.061
4	Cm_g986	1.32083	15.1093	16.5683	12.3556	contig0000065	2	30.061	AT4G36520.1		Chaperone DnaJ-domain superfamily protein
4	Cm_g952	9.2458	3.64708	1.42361	1.88807	contig0000065	2	30.061	AT4G38100.1
4	Cm_g1604	7.92497	18.2354	14.494	9.06676	contig0000097	2	30.661	AT1G20760.1		Calcium-binding EF hand family protein
4	Cm_g1589	3.96249	0	0.183734	0.146705	contig0000097	2	30.661	AT3G02430.1		Protein of unknown function (DUF679)
4	Cm_g1599	11.8875	1.56304	0.777915	1.34292	contig0000097	2	30.661	AT1G42480.1
4	Cm_g15173	0	1.56304	0.67225	0.398442	contig0001221	2	31.031	AT3G50860.1		Clathrin adaptor complex small chain family protein
4	Cm_g15177	18.4916	5.21012	3.38396	0.398442	contig0001221	2	31.031	AT4G36640.1		Sec14p-like phosphatidylinositol transfer family protein
4	Cm_g8627	5.28331	0	0.747821	0.796884	contig0000607	2	31.807
4	Cm_g8639	6.60414	0	0.304781	0.505924	contig0000607	2	31.807	AT2G22420.1		Peroxidase superfamily protein
4	Cm_g8633	2.64166	0.521012	0.51861	0.146705	contig0000607	2	31.807	AT4G40020.1		Myosin heavy chain-related protein
4	Cm_g28131	3.96249	0	1.22095	0.377605	contig0003043	2	32.011	AT1G22360.1	AtUGT85A2,UGT85A2	UDP-glucosyl transferase 85A2
4	Cm_g24123	2.64166	0	1.26643	1.21706	contig0002378	2	33.21	AT5G65250.1
4	Cm_g31917	0	2.08405	0.796837	0.712689	contig0003799	2	34.061	AT5G65220.1		Ribosomal L29 family protein
4	Cm_g32512	5.28331	0.521012	0.702344	0.440116	contig0003936	2	34.061	NA	NA	NA
4	Cm_g27040	3.96249	1.04202	1.89845	3.16363	contig0002840	2	35.587	AT4G39740.1		Thioredoxin superfamily protein
4	Cm_g39276	5.28331	0	5.37416	2.96087	contig0005991	2	36.281	NA	NA	NA
4	Cm_g23810	1.32083	83.8829	25.1255	17.6719	contig0002325	2	36.331	AT2G22240.1	ATIPS2,ATMIPS2,MIPS2	myo-inositol-1-phosphate synthase 2
4	Cm_g23672	5.28331	23.9665	24.5556	18.4023	contig0002306	2	36.331	AT1G78080.1	RAP2.4	related to AP2 4
4	Cm_g29308	54.154	20.8405	9.25189	27.6044	contig0003260	2	36.331	AT2G22170.1		Lipase/lipooxygenase, PLAT/LH2 family protein
4	Cm_g8907	1.32083	7.29417	2.28235	4.61074	contig0000628	2	37.31	AT4G39690.1
4	Cm_g14712	11.8875	3.12607	1.60381	1.48321	contig0001180	2	39.503	AT4G35980.1
4	Cm_g14719	15.8499	6.25214	5.25233	5.02667	contig0001180	2	39.503	AT4G38630.1	ATMCB1,MBP1,MCB1,RPN10	regulatory particle non-ATPase 10
4	Cm_g9632	0	6.25214	1.23988	1.10957	contig0000691	2	39.755	AT2G18245.1		alpha/beta-Hydrolases superfamily protein
4	Cm_g9647	0	2.08405	0.353797	0.419279	contig0000691	2	39.755	AT5G50320.1	AtELP3,ELO3,ELP3,HAC8,HAG3	radical SAM domain-containing protein / GCN5-related N-acetyltransferase (GNAT) family protein
4	Cm_g9641	2.64166	0	0.183734	0.272574	contig0000691	2	39.755	AT2G18290.1	APC10	anaphase promoting complex 10
4	Cm_g20010	0	1.56304	0.183734	0.312689	contig0001799	2	40.803	AT5G66090.1
4	Cm_g50767	0	2.08405	0.488516	0.772083	contig0013913	2	44.125	NA	NA	NA
4	Cm_g27515	5.28331	1.04202	4.00195	2.58237	contig0002926	2	44.499	AT4G35870.1		early-responsive to dehydration stress protein (ERD4)
4	Cm_g34031	1.32083	6.77315	2.02475	3.07302	contig0004308	2	45.626	AT3G51460.1	RHD4	Phosphoinositide phosphatase family protein
4	Cm_g40777	3.96249	0	2.22979	1.59221	contig0006632	2	45.916	NA	NA	NA
5	Cm_g23775	17.1708	0	1.97049	0.419279	contig0002321	2	47.512	AT4G35630.1	PSAT	phosphoserine aminotransferase
5	Cm_g23784	2.64166	0.521012	0.658579	0.918789	contig0002321	2	47.512	AT4G35260.1	IDH-I,IDH1	isocitrate dehydrogenase 1
5	Cm_g2947	0	2.08405	0.367469	0.942031	contig0000176	2	50.826	AT5G66005.3		Expressed protein
5	Cm_g2972	124.158	14.5883	5.17914	2.42836	contig0000176	2	50.826	AT2G17500.2		Auxin efflux carrier family protein
5	Cm_g2960	5.28331	0.521012	3.21561	2.36345	contig0000176	2	50.826	AT2G42005.1		Transmembrane amino acid transporter family protein
5	Cm_g2971	3.96249	1.56304	2.57071	2.87178	contig0000176	2	50.826	AT2G17510.1	EMB2763	ribonuclease II family protein
6	Cm_g11787	59.4373	11.4623	12.2687	11.4497	contig0000883	3	34.194	AT1G60810.1	ACLA-2	ATP-citrate lyase A-2
7	Cm_g16410	0	2.08405	0.551203	0.251737	contig0001352	4	38.011	AT5G50410.1
8	Cm_g42455	0	3.12607	0.917884	1.48963	contig0007497	5	21.391	NA	NA	NA
8	Cm_g6287	0	3.12607	0.259305	0.94604	contig0000423	5	21.391	AT3G21250.2	ATMRP6,MRP6	multidrug resistance-associated protein 6
8	Cm_g6290	211.333	22.9245	4.25943	3.91488	contig0000423	5	21.391	AT1G17710.1		Pyridoxal phosphate phosphatase-related protein
8	Cm_g33136	55.4748	23.4455	13.397	15.2976	contig0004089	5	21.391	AT3G21295.1		Tudor/PWWP/MBT superfamily protein
8	Cm_g30890	147.933	27.0926	42.0837	4.5874	contig0003569	5	21.888	AT4G25150.1		HAD superfamily, subfamily IIIB acid phosphatase
8	Cm_g27329	9.2458	23.9665	12.0707	16.2159	contig0002895	5	22.159	AT5G12200.1	PYD2	pyrimidine 2
8	Cm_g27326	22.4541	9.37821	2.18681	6.12361	contig0002895	5	22.159	AT5G56670.1		Ribosomal protein S30 family protein
9	Cm_g34717	1.32083	6.25214	1.36092	2.51345	contig0004499	5	23.504	AT1G80210.1		Mov34/MPN/PAD-1 family protein
9	Cm_g38633	22.4541	6.77315	2.83935	3.83224	contig0005736	5	23.521	NA	NA	NA
9	Cm_g32747	0	1.56304	0.796837	0.585263	contig0003994	5	23.526	AT1G15390.1	ATDEF1,PDF1A	peptide deformylase 1A
9	Cm_g32746	33.0207	2.60506	0.259305	0.125868	contig0003994	5	23.526	AT1G70830.3	MLP28	MLP-like protein 28
9	Cm_g31371	0	4.68911	1.94222	3.74978	contig0003673	5	23.619	AT5G41950.1		Tetratricopeptide repeat (TPR)-like superfamily protein
9	Cm_g29768	0	4.68911	0.488516	1.36376	contig0003352	5	23.887	AT4G21705.1		Tetratricopeptide repeat (TPR)-like superfamily protein
9	Cm_g6895	0	2.60506	0.183734	1.04466	contig0000470	5	23.887	AT1G25220.1	ASB1,TRP4,WEI7	anthranilate synthase beta subunit 1
9	Cm_g26628	10.5666	0.521012	4.37284	1.12885	contig0002771	5	23.887	AT2G20740.1		Tetraspanin family protein
9	Cm_g47878	5.28331	0.521012	0.931555	2.43567	contig0012790	5	24.201	NA	NA	NA
9	Cm_g49318	3.96249	11.9833	2.66349	7.88826	contig0013068	5	24.419	NA	NA	NA
9	Cm_g49317	0	3.12607	0.259305	0.272574	contig0013068	5	24.419	NA	NA	NA
9	Cm_g11333	117.554	36.4708	74.5087	34.9437	contig0000838	5	24.419	AT1G28400.1
9	Cm_g8532	11.8875	2.60506	1.71197	2.03478	contig0000600	5	25.744	AT3G22660.1		rRNA processing protein-related
9	Cm_g27684	0	2.08405	0.183734	0.837	contig0002958	5	25.887	AT5G45800.1	MEE62	Leucine-rich repeat protein kinase family protein
9	Cm_g27452	3.96249	0.521012	0.793297	0.312689	contig0002917	5	25.928	AT1G60500.1	DRP4C	Dynamin related protein 4C
9	Cm_g27453	14.5291	6.25214	3.10574	3.66866	contig0002917	5	25.928	AT3G14840.2		Leucine-rich repeat transmembrane protein kinase
9	Cm_g2500	35.6624	13.0253	12.3665	9.10932	contig0000148	5	26.127	AT2G34250.2		SecY protein transport family protein
9	Cm_g15284	7.92497	1.56304	0.353797	1.49119	contig0001234	5	26.588	AT3G49010.3	ATBBC1,BBC1,RSU2	breast basic conserved 1
9	Cm_g15275	10.5666	3.64708	3.04909	4.94667	contig0001234	5	26.588	AT4G18040.1	AT.EIF4E1,CUM1,EIF4E,eIF4E1	eukaryotic translation initiation factor 4E
9	Cm_g16196	10.5666	3.64708	7.33176	6.0115	contig0001328	5	26.588	AT2G34590.1		Transketolase family protein
9	Cm_g40223	10.5666	6.25214	8.24007	6.72574	contig0006395	5	26.588	NA	NA	NA
9	Cm_g50675	1.32083	0	0.537532	0.545147	contig0013777	5	26.588	NA	NA	NA
9	Cm_g15007	0	4.68911	0.537532	1.67801	contig0001206	5	26.666	AT1G29790.2		S-adenosyl-L-methionine-dependent methyltransferases superfamily protein
9	Cm_g48016	34.3415	7.81518	11.6994	5.32672	contig0012810	5	26.666	NA	NA	NA
9	Cm_g33354	66.0414	18.7564	5.26075	9.72579	contig0004142	5	26.666	AT2G34480.1		Ribosomal protein L18ae/LX family protein
9	Cm_g28662	15.8499	7.29417	8.08289	5.30744	contig0003143	5	26.666	AT1G36050.2		Endoplasmic reticulum vesicle transporter protein
9	Cm_g993	31.6999	1.04202	0.443039	1.04466	contig0000066	5	26.755	AT5G28050.2		Cytidine/deoxycytidylate deaminase family protein
9	Cm_g20241	0	4.16809	2.82476	2.13981	contig0001834	5	26.769	AT4G05460.1		RNI-like superfamily protein
9	Cm_g14373	3.96249	0.521012	0.747821	0.398442	contig0001144	5	26.769	AT5G46150.2		LEM3 (ligand-effect modulator 3) family protein / CDC50 family protein
9	Cm_g26358	3.96249	0.521012	0.931555	0.251737	contig0002724	5	26.769	AT4G01790.1		Ribosomal protein L7Ae/L30e/S12e/Gadd45 family protein
9	Cm_g12828	6.60414	2.08405	1.09808	1.4431	contig0000986	5	26.769	AT2G34630.2	GPPS,GPS1	geranyl diphosphate synthase 1
9	Cm_g22845	14.5291	5.21012	5.09593	4.83122	contig0002191	5	26.802	AT4G05390.1	ATRFNR1,RFNR1	root FNR 1
9	Cm_g22846	7.92497	0	3.36229	1.674	contig0002191	5	26.802	AT4G21160.2	AGD12,ZAC	Calcium-dependent ARF-type GTPase activating protein family
9	Cm_g47451	11.8875	3.12607	2.91083	2.72752	contig0012741	5	26.85	NA	NA	NA
9	Cm_g8512	2.64166	0	0.626774	0.312689	contig0000596	5	26.915	AT4G05440.1	EDA35	temperature sensing protein-related
9	Cm_g38407	6.60414	2.08405	2.53048	1.60908	contig0005647	5	27.132	NA	NA	NA
9	Cm_g14607	3.96249	0.521012	0.796837	2.32663	contig0001166	5	27.311	AT2G34730.1		myosin heavy chain-related
9	Cm_g14601	3.96249	0	1.00713	0.925203	contig0001166	5	27.311	AT1G79000.1	ATHAC1,ATHPCAT2,HAC1,PCAT2	histone acetyltransferase of the CBP family 1
9	Cm_g48339	1.32083	6.25214	2.10874	0.94604	contig0012861	5	27.417	NA	NA	NA
9	Cm_g17954	64.7206	3.12607	10.6062	0.94359	contig0001540	5	27.417	AT4G20840.1		FAD-binding Berberine family protein
9	Cm_g18457	3.96249	0	0.488516	1.38215	contig0001599	5	27.417	AT4G20400.1	JMJ14,PKDM7B	JUMONJI 14
9	Cm_g5458	6.60414	3.12607	3.07564	2.13981	contig0000355	5	27.417	AT2G34770.1	ATFAH1,FAH1	fatty acid hydroxylase 1
9	Cm_g5459	10.5666	2.60506	8.34243	8.07268	contig0000355	5	27.417	AT2G40730.1		Protein kinase family protein with ARM repeat domain
9	Cm_g3240	15.8499	4.68911	0.855985	0.778498	contig0000198	5	27.502	AT5G36110.1	CYP716A1	cytochrome P450, family 716, subfamily A, polypeptide 1
9	Cm_g48760	6.60414	1.56304	1.49564	1.17208	contig0012935	5	27.502	NA	NA	NA
9	Cm_g7879	249.637	48.9751	47.042	85.7002	contig0000544	5	27.502	AT3G23810.1	ATSAHH2,SAHH2	S-adenosyl-l-homocysteine (SAH) hydrolase 2
9	Cm_g25685	1.32083	0	0.259305	0.125868	contig0002615	5	27.502	AT4G21300.1		Tetratricopeptide repeat (TPR)-like superfamily protein
9	Cm_g7882	2.64166	0.521012	0.868868	0.564426	contig0000544	5	27.502	AT2G28605.1		Photosystem II reaction center PsbP family protein
9	Cm_g13321	0	3.64708	1.33437	1.34047	contig0001036	5	27.543	AT4G17180.1		O-Glycosyl hydrolases family 17 protein
9	Cm_g6193	0	8.8572	1.83406	5.14146	contig0000416	5	27.543	AT5G11720.1		Glycosyl hydrolases family 31 protein
9	Cm_g10606	48.8706	5.21012	0.707595	0.125868	contig0000779	5	27.543	NA	NA	NA
9	Cm_g13319	5.28331	1.04202	1.00713	1.07035	contig0001036	5	27.543	AT3G01650.1	RGLG1	RING domain ligase1
9	Cm_g3881	7.92497	2.60506	2.50802	0.925203	contig0000238	5	28.082	AT5G47560.1	ATSDAT,ATTDT,TDT	tonoplast dicarboxylate transporter
9	Cm_g3874	21.1333	7.29417	4.02839	4.1265	contig0000238	5	28.082	AT3G02870.1	VTC4	Inositol monophosphatase family protein
10	Cm_g27897	1.32083	0	0.259305	0.419279	contig0002997	5	38.515	AT1G32910.1		HXXXD-type acyl-transferase family protein
10	Cm_g18779	0	2.08405	0.183734	0.440116	contig0001640	5	42.81	AT5G36930.2		Disease resistance protein (TIR-NBS-LRR class) family
10	Cm_g18783	0	1.56304	0.796837	0.691853	contig0001640	5	42.81	AT5G17680.1		disease resistance protein (TIR-NBS-LRR class), putative
10	Cm_g12895	10.5666	18.2354	13.6786	11.2483	contig0000992	5	43.168	AT3G21180.1	ACA9,ATACA9	autoinhibited Ca(2+)-ATPase 9
11	Cm_g33967	3.96249	0.521012	0.777915	0.799334	contig0004289	6	22.288	AT1G05100.1	MAPKKK18	mitogen-activated protein kinase kinase kinase 18
11	Cm_g2370	1.32083	6.25214	2.09232	1.92729	contig0000139	6	22.451	AT2G32990.1	AtGH9B8,GH9B8	glycosyl hydrolase 9B8
11	Cm_g14307	2.64166	0.521012	0.747821	1.78304	contig0001137	6	22.451	AT4G22140.2	EBS	PHD finger family protein / bromo-adjacent homology (BAH) domain-containing protein
11	Cm_g7493	1.32083	5.21012	2.3733	4.00464	contig0000512	6	22.551	AT3G15290.1		3-hydroxyacyl-CoA dehydrogenase family protein
11	Cm_g4603	1.32083	0	0.183734	0.146705	contig0000288	6	22.551	AT1G53490.1		RING/U-box superfamily protein
11	Cm_g14658	3.96249	11.9833	2.35517	7.40162	contig0001173	6	22.951	AT2G32520.1		alpha/beta-Hydrolases superfamily protein
11	Cm_g11502	13.2083	2.60506	1.03972	0.146705	contig0000855	6	22.951	AT4G05120.1	ATENT3,ENT3,FUR1	Major facilitator superfamily protein
11	Cm_g14682	9.2458	2.08405	0.488516	0.671016	contig0001177	6	22.951	AT2G32380.1		Transmembrane protein 97, predicted
11	Cm_g5365	3.96249	0.521012	2.02963	1.82315	contig0000349	6	22.951	AT4G03240.1	ATFH,FH	frataxin homolog
11	Cm_g5368	6.60414	2.08405	3.29606	1.78304	contig0000349	6	22.951	AT4G03260.2		Outer arm dynein light chain 1 protein
11	Cm_g4690	3.96249	1.04202	1.34804	1.9683	contig0000295	6	23.117	AT1G04960.1		Protein of unknown function (DUF1664)
11	Cm_g871	1.32083	9.37821	0.304781	6.89658	contig0000060	6	23.26	AT4G35160.1		O-methyltransferase family protein
11	Cm_g25111	7.92497	1.56304	2.62985	2.76764	contig0002529	6	23.26	AT1G03520.1		Core-2/I-branching beta-1,6-N-acetylglucosaminyltransferase family protein
11	Cm_g17978	38.304	158.909	87.4577	94.3419	contig0001542	6	23.36	AT4G03210.1	XTH9	xyloglucan endotransglucosylase/hydrolase 9
11	Cm_g16896	17.1708	2.08405	9.94466	7.20994	contig0001413	6	23.36	AT2G20900.2	ATDGK5,DGK5	diacylglycerol kinase 5
11	Cm_g16736	11.8875	2.60506	5.02525	3.06746	contig0001391	6	23.36	AT4G03390.1	SRF3	STRUBBELIG-receptor family 3
11	Cm_g48449	34.3415	3.12607	14.6558	6.44031	contig0012878	6	23.56	NA	NA	NA
11	Cm_g48448	11.8875	3.12607	3.16213	5.79498	contig0012878	6	23.56	NA	NA	NA
11	Cm_g50766	2.64166	0	1.02605	0.838558	contig0013912	6	23.79	NA	NA	NA
11	Cm_g181	0	1.56304	0.488516	0.146705	contig0000021	6	23.806	AT1G05270.1		TraB family protein
11	Cm_g191	7.92497	16.1514	7.51379	7.23144	contig0000021	6	23.806	NA	NA	NA
11	Cm_g192	3.96249	1.56304	0.796837	2.20076	contig0000021	6	23.806	AT2G46410.1	CPC	Homeodomain-like superfamily protein			hairless?
11	Cm_g159	2.64166	1.04202	1.46909	0.837	contig0000021	6	23.806	AT5G54680.1	bHLH105,ILR3	basic helix-loop-helix (bHLH) DNA-binding superfamily protein
11	Cm_g190	1.32083	0	0.488516	0.125868	contig0000021	6	23.806	AT3G57000.1		nucleolar essential protein-related
11	Cm_g10329	0	2.08405	0.551203	1.51047	contig0000754	6	23.86	AT4G28210.1	emb1923	embryo defective 1923
11	Cm_g36781	0	7.29417	5.07976	4.64684	contig0005097	6	23.86	NA	NA	NA
11	Cm_g13239	1.32083	0	0.564086	0.312689	contig0001029	6	23.86	AT3G12770.1	MEF22	mitochondrial editing factor 22
11	Cm_g22282	2.64166	0	0.537532	1.74137	contig0002106	6	23.86	AT4G03560.1	ATCCH1,ATTPC1,FOU2,TPC1	two-pore channel 1
11	Cm_g22284	15.8499	8.33619	10.4666	10.5852	contig0002106	6	23.86	AT4G28300.1		Protein of unknown function (DUF1421)
11	Cm_g22285	6.60414	1.04202	2.247	1.73495	contig0002106	6	23.86	AT1G03700.1		Uncharacterised protein family (UPF0497)
11	Cm_g22287	6.60414	1.04202	2.3946	0.251737	contig0002106	6	23.86	AT4G28290.1
11	Cm_g19478	5.28331	1.04202	3.00086	1.02538	contig0001732	6	23.96	AT4G03230.1		S-locus lectin protein kinase family protein
11	Cm_g31645	0	2.08405	0.886079	1.04466	contig0003736	6	24.17	NA	NA	NA
11	Cm_g21744	0	1.56304	0.842313	0.585263	contig0002030	6	25.17	AT4G31240.1		protein kinase C-like zinc finger protein
11	Cm_g28422	6.60414	1.04202	0.658579	0.398442	contig0003100	6	25.17	AT5G44170.1		S-adenosyl-L-methionine-dependent methyltransferases superfamily protein
11	Cm_g16238	1.32083	8.33619	4.96702	5.26666	contig0001332	6	25.27	AT2G20650.2		RING/U-box superfamily protein
11	Cm_g20720	10.5666	1.56304	3.28057	1.97227	contig0001898	6	26.422	AT3G56200.1		Transmembrane amino acid transporter family protein
11	Cm_g37898	3.96249	0.521012	0.183734	1.72454	contig0005472	6	26.479	NA	NA	NA
11	Cm_g47973	9.2458	2.08405	4.89145	3.62614	contig0012805	6	26.479	NA	NA	NA
11	Cm_g15449	1.32083	5.73113	2.96473	1.9931	contig0001251	6	26.574	AT3G10915.2		Reticulon family protein
11	Cm_g15456	2.64166	6.77315	3.61318	2.57926	contig0001251	6	26.574	AT3G56310.1		Melibiase family protein
11	Cm_g15453	55.4748	16.1514	10.5616	10.3625	contig0001251	6	26.574	AT2G40510.1		Ribosomal protein S26e family protein
11	Cm_g8935	48.8706	105.244	33.3383	20.8289	contig0000630	6	27.26	AT4G00430.1	PIP1;4,PIP1E,TMP-C	plasma membrane intrinsic protein 1;4
11	Cm_g31716	11.8875	36.9918	30.7579	29.5212	contig0003752	6	27.26	AT2G39950.1
11	Cm_g7783	3.96249	9.37821	4.42014	5.53349	contig0000536	6	27.26	AT2G40200.1		basic helix-loop-helix (bHLH) DNA-binding superfamily protein
11	Cm_g7794	1.32083	6.77315	3.91875	6.26635	contig0000536	6	27.26	AT5G05570.2		transducin family protein / WD-40 repeat family protein
11	Cm_g31715	10.5666	2.60506	2.02029	5.04062	contig0003752	6	27.26	AT2G39960.1		Microsomal signal peptidase 25 kDa subunit (SPC25)
11	Cm_g8941	3.96249	0	0.842313	0.652629	contig0000630	6	27.26	AT2G39980.1		HXXXD-type acyl-transferase family protein
11	Cm_g34201	2.64166	0.521012	0.367469	0.878673	contig0004359	6	27.26	AT3G51010.1
11	Cm_g41925	25.0957	11.4623	9.78961	9.78826	contig0007217	6	27.56	NA	NA	NA
11	Cm_g89	5.28331	14.0673	0.977032	3.41692	contig0000014	6	27.894	AT3G11050.1	ATFER2,FER2	ferritin 2
11	Cm_g18626	2.64166	0	0.443039	0.398442	contig0001618	6	27.894	AT5G59300.1	ATUBC7,UBC7	ubiquitin carrier protein 7
11	Cm_g72	5.28331	1.04202	3.87907	2.57992	contig0000014	6	27.894	AT3G56040.1	UGP3	UDP-glucose pyrophosphorylase 3
11	Cm_g9796	1.32083	0	0.183734	0.545147	contig0000708	6	27.912	AT3G10960.1	ATAZG1,AZG1	AZA-guanine resistant1
11	Cm_g10527	13.2083	5.21012	6.19926	2.68585	contig0000771	6	28.013	AT4G25030.2
11	Cm_g41979	0	4.68911	0.259305	1.02382	contig0007244	6	28.059	NA	NA	NA
11	Cm_g16250	0	5.73113	0.796837	2.30183	contig0001335	6	28.124	AT5G59305.1
11	Cm_g23308	0	1.04202	0.747821	0.585263	contig0002257	6	28.124	AT5G05800.2
11	Cm_g312	0	1.04202	0.183734	0.293411	contig0000027	6	28.124	NA	NA	NA
11	Cm_g342	0	1.56304	0.537532	0.419279	contig0000027	6	28.124	AT5G51100.1	FSD2	Fe superoxide dismutase 2
11	Cm_g4215	0	2.60506	0.353797	1.92819	contig0000259	6	28.124	AT3G46850.1		Subtilase family protein
11	Cm_g42878	5.28331	1.56304	2.08219	0.272574	contig0007755	6	28.124	NA	NA	NA
11	Cm_g4202	91.1372	14.5883	2.95631	1.3846	contig0000259	6	28.124	AT2G39700.1	ATEXP4,ATEXPA4,ATHEXP ALPHA 1.6,EXPA4	expansin A4
11	Cm_g1478	18.4916	8.8572	5.21344	4.45117	contig0000092	6	28.124	AT3G55640.1		Mitochondrial substrate carrier family protein
11	Cm_g17215	30.3791	15.1093	11.0797	10.0079	contig0001456	6	28.124	AT3G56190.1	ALPHA-SNAP2,ASNAP	alpha-soluble NSF attachment protein 2
11	Cm_g24421	3.96249	1.04202	0.304781	0.125868	contig0002422	6	28.124	AT4G16570.1	ATPRMT7,PRMT7	protein arginine methyltransferase 7
11	Cm_g48726	44.9082	17.1934	5.04442	7.62851	contig0012929	6	28.124	NA	NA	NA
11	Cm_g48731	13.2083	0	1.66924	1.19778	contig0012929	6	28.124	NA	NA	NA
11	Cm_g1484	5.28331	0.521012	2.90558	1.59622	contig0000092	6	28.124	AT5G05980.2	ATDFB,DFB	DHFS-FPGS homolog B
11	Cm_g23311	11.8875	3.64708	6.70816	4.53296	contig0002257	6	28.124	AT3G55770.1		GATA type zinc finger transcription factor family protein
11	Cm_g340	3.96249	0.521012	1.97403	0.733526	contig0000027	6	28.124	AT1G02170.1	AMC1,ATMC1,ATMCPB1,LOL3,MCP1B	metacaspase 1
11	Cm_g34515	1.32083	0	0.183734	0.312689	contig0004446	6	28.124	AT5G46850.3
11	Cm_g5766	3.96249	1.56304	1.9877	1.63633	contig0000381	6	28.124	AT5G13680.1	ABO1,ELO2	IKI3 family protein
11	Cm_g10766	9.2458	1.56304	1.42007	2.23843	contig0000791	6	28.367	AT3G20060.1	UBC19	ubiquitin-conjugating enzyme19
11	Cm_g26307	0	5.73113	1.03972	3.82823	contig0002716	6	28.485	AT4G14350.2		AGC (cAMP-dependent, cGMP-dependent and protein kinase C) kinase family protein
11	Cm_g21939	2.64166	10.4202	7.66231	8.8135	contig0002057	6	28.547	AT3G55200.1		Cleavage and polyadenylation specificity factor (CPSF) A subunit protein
11	Cm_g21940	5.28331	2.08405	2.21691	0.545147	contig0002057	6	28.547	AT2G39420.1		alpha/beta-Hydrolases superfamily protein
11	Cm_g21943	6.60414	1.04202	1.36092	0.459394	contig0002057	6	28.547	AT3G55140.1		Pectin lyase-like superfamily protein
11	Cm_g40676	7.92497	1.56304	3.16306	1.65316	contig0006581	6	28.667	NA	NA	NA
11	Cm_g14941	38.304	10.9412	7.26383	9.75309	contig0001199	6	28.867	AT1G48850.3	EMB1144	chorismate synthase, putative / 5-enolpyruvylshikimate-3-phosphate phospholyase, putative
11	Cm_g14942	10.5666	0	0.613102	0.146705	contig0001199	6	28.867	AT2G28880.1	ADCS,emb1997	para-aminobenzoate (PABA) synthase family protein
11	Cm_g33301	6.60414	1.56304	0.796837	0.293411	contig0004129	6	28.867	AT3G12620.2		Protein phosphatase 2C family protein
11	Cm_g5948	2.64166	0	0.183734	0.564426	contig0000396	6	28.867	AT5G51960.1
11	Cm_g5958	35.6624	14.5883	6.93774	8.05891	contig0000396	6	28.867	AT3G52300.1	ATPQ	ATP synthase D chain, mitochondrial
11	Cm_g5961	7.92497	1.04202	1.6339	2.54801	contig0000396	6	28.867	AT5G03040.1	iqd2	IQ-domain 2
11	Cm_g14938	11.8875	3.12607	3.30132	2.55512	contig0001199	6	28.867	AT3G01390.1	AVMA10,VMA10	vacuolar membrane ATPase 10
11	Cm_g29978	1.32083	0	0.796837	0.983705	contig0003394	6	28.867	AT3G54820.1	PIP2;5,PIP2D	plasma membrane intrinsic protein 2;5
11	Cm_g5946	15.8499	5.73113	4.91629	1.21616	contig0000396	6	28.867	AT5G02960.1		Ribosomal protein S12/S23 family protein
11	Cm_g5963	13.2083	3.64708	6.93249	2.44608	contig0000396	6	28.867	AT3G55510.1	RBL	Noc2p family
11	Cm_g5965	85.8538	36.4708	58.2597	52.8779	contig0000396	6	28.867	AT1G07920.1		GTP binding Elongation factor Tu family protein
11	Cm_g12671	17.1708	41.1599	20.6933	29.3481	contig0000971	6	29.067	AT3G10410.1	CPY,SCPL49	SERINE CARBOXYPEPTIDASE-LIKE 49
11	Cm_g30661	1.32083	3.64708	0.842313	1.59622	contig0003523	6	29.067	AT5G24760.1		GroES-like zinc-binding dehydrogenase family protein
11	Cm_g7439	87.1747	26.0506	37.1651	32.2712	contig0000509	6	29.067	AT3G53260.1	ATPAL2,PAL2	phenylalanine ammonia-lyase 2
11	Cm_g7443	92.458	26.5716	5.42068	11.2049	contig0000509	6	29.067	AT5G03300.1	ADK2	adenosine kinase 2
11	Cm_g11214	6.60414	2.60506	5.53897	4.04716	contig0000829	6	29.067	AT3G54810.2	BME3,BME3-ZF,GATA8	Plant-specific GATA-type zinc finger transcription factor family protein
11	Cm_g11217	14.5291	8.33619	7.21652	9.66489	contig0000829	6	29.067	AT2G01720.1		Ribophorin I
11	Cm_g12669	3.96249	1.04202	1.02605	0.438558	contig0000971	6	29.067	AT3G54880.1
11	Cm_g26792	6.60414	1.04202	4.51464	2.17992	contig0002801	6	29.067	AT3G54870.1	ARK1,CAE1,MRH2	Armadillo/beta-catenin repeat family protein / kinesin motor family protein
11	Cm_g35826	19.8124	4.68911	10.5968	4.59721	contig0004813	6	29.067	NA	NA	NA
12	Cm_g26901	10.5666	2.60506	6.6025	6.16528	contig0002817	7	23.636	AT2G17200.1	DSK2	ubiquitin family protein
12	Cm_g26909	5.28331	0	3.27476	1.65561	contig0002817	7	23.636	AT3G47680.1		DNA binding
13	Cm_g22036	0	5.73113	2.5389	2.91434	contig0002069	7	31.594	AT5G11880.1		Pyridoxal-dependent decarboxylase family protein
13	Cm_g9293	2.64166	9.89922	3.55537	6.08349	contig0000661	7	31.594	AT2G21440.1		RNA-binding (RRM/RBD/RNP motifs) family protein
13	Cm_g9304	5.28331	11.9833	5.55015	9.43154	contig0000661	7	31.594	AT3G03770.2		Leucine-rich repeat protein kinase family protein
14	Cm_g11249	13.2083	3.64708	3.25584	3.81871	contig0000832	7	34.355	AT4G34700.1		LYR family of Fe/S cluster biogenesis protein
14	Cm_g11253	5.28331	0.521012	0.304781	0.438558	contig0000832	7	34.355	NA	NA	NA
14	Cm_g36038	6.60414	1.04202	2.00662	3.2277	contig0004869	7	34.355	NA	NA	NA
14	Cm_g19603	10.5666	1.56304	4.34457	1.00454	contig0001748	7	35.013	AT5G22130.1	PNT1	mannosyltransferase family protein
14	Cm_g19605	5.28331	1.56304	1.48197	0.146705	contig0001748	7	35.013	AT4G38460.1	GGR	geranylgeranyl reductase
14	Cm_g18242	3.96249	1.04202	1.9877	1.3846	contig0001571	7	35.023	AT2G16750.1		Protein kinase protein with adenine nucleotide alpha hydrolases-like domain
14	Cm_g39008	3.96249	9.37821	6.05326	7.91866	contig0005884	7	43.055	NA	NA	NA
14	Cm_g28585	100.383	11.4623	2.43245	2.78357	contig0003129	7	47.862	AT3G12500.1	ATHCHIB,B-CHI,CHI-B,HCHIB,PR-3,PR3	basic chitinase
15	Cm_g10575	5.28331	1.56304	1.46909	1.42226	contig0000775	8	10.067	AT1G49540.1	ELP2	elongator protein 2
15	Cm_g16014	2.64166	0	0.183734	0.312689	contig0001308	8	10.067	AT2G20480.1
15	Cm_g3386	13.2083	4.68911	2.93817	5.02511	contig0000208	8	10.067	AT2G28740.1	HIS4	histone H4
15	Cm_g3376	5.28331	0.521012	3.33495	1.52729	contig0000208	8	10.067	AT3G13550.1	CIN4,COP10,EMB144,FUS9	Ubiquitin-conjugating enzyme family protein
15	Cm_g29125	3.96249	17.7144	6.83892	11.7719	contig0003226	8	10.08	AT3G13410.1
15	Cm_g50316	0	3.12607	0.537532	0.377605	contig0013483	8	10.445	NA	NA	NA
15	Cm_g4429	1.32083	7.29417	4.057	4.94667	contig0000276	8	10.645	AT1G55265.1		Protein of unknown function, DUF538
15	Cm_g4420	2.64166	0	1.74127	0.146705	contig0000276	8	10.645	NA	NA	NA
15	Cm_g4431	10.5666	1.04202	8.01794	5.58313	contig0000276	8	10.645	AT2G42520.1		P-loop containing nucleoside triphosphate hydrolases superfamily protein
15	Cm_g44425	0	3.64708	2.72435	2.00753	contig0008941	8	11.016	NA	NA	NA
15	Cm_g49764	21.1333	1.56304	6.82354	2.96799	contig0013216	8	11.071	NA	NA	NA
15	Cm_g48814	1.32083	8.8572	4.16438	2.95998	contig0012946	8	11.741	NA	NA	NA
15	Cm_g10474	3.96249	17.1934	5.66936	9.07406	contig0000767	8	11.741	AT5G21160.1		LA RNA-binding protein
15	Cm_g25788	21.1333	0	3.59675	0.146705	contig0002632	8	11.741	AT5G17920.2	ATCIMS,ATMETS,ATMS1	Cobalamin-independent synthase family protein
15	Cm_g10468	126.8	67.2105	40.8641	50.2547	contig0000767	8	11.741	AT2G27030.3	ACAM-2,CAM5	calmodulin 5
15	Cm_g10469	10.5666	5.21012	4.18739	4.40638	contig0000767	8	11.741	AT4G16360.3		5\'-AMP-activated protein kinase beta-2 subunit protein
15	Cm_g10465	6.60414	2.60506	2.99482	1.74292	contig0000767	8	11.741	AT2G26970.1		Polynucleotidyl transferase, ribonuclease H-like superfamily protein
15	Cm_g14650	0	1.04202	0.259305	0.272574	contig0001172	8	12.394	AT5G44640.1	BGLU13	beta glucosidase 13
15	Cm_g26648	3.96249	0	1.05614	0.772083	contig0002775	8	12.424	AT1G76320.1	FRS4	FAR1-related sequence 4
15	Cm_g26654	5.28331	1.56304	1.94393	1.80388	contig0002775	8	12.424	AT1G09200.1		Histone superfamily protein
15	Cm_g24287	5.28331	1.04202	2.84368	2.73394	contig0002401	8	13.021	AT1G73730.1	AtEIL3,ATSLIM,EIL3,SLIM1	ETHYLENE-INSENSITIVE3-like 3
15	Cm_g11404	3.96249	0	0.551203	0.837	contig0000845	8	13.03	AT5G13070.1		MSF1-like family protein
15	Cm_g11407	1.32083	0	0.917884	0.125868	contig0000845	8	13.03	AT4G27190.1		NB-ARC domain-containing disease resistance protein
15	Cm_g11817	9.2458	27.0926	18.6263	14.1617	contig0000885	8	13.467	AT5G12950.1		Putative glycosyl hydrolase of unknown function (DUF1680)
15	Cm_g11818	5.28331	19.7984	10.9457	16.4453	contig0000885	8	13.467	AT1G80930.1		MIF4G domain-containing protein / MA3 domain-containing protein
15	Cm_g11812	2.64166	0.521012	0.259305	0.146705	contig0000885	8	13.467	AT2G19740.1		Ribosomal protein L31e family protein
15	Cm_g31809	7.92497	0.521012	3.01899	0.312689	contig0003775	8	13.467	NA	NA	NA
15	Cm_g32161	10.5666	4.16809	4.00891	3.06171	contig0003861	8	13.467	AT5G16300.1		Vps51/Vps67 family (components of vesicular transport) protein
15	Cm_g47521	1.32083	0	0.353797	0.125868	contig0012749	8	13.757	NA	NA	NA
15	Cm_g40901	1.32083	0	0.259305	0.377605	contig0006699	8	14.333	NA	NA	NA
15	Cm_g6458	0	3.64708	1.65282	2.70423	contig0000437	8	14.802	AT4G32620.1		Enhancer of polycomb-like transcription factor protein
15	Cm_g6462	1.32083	6.77315	2.88312	3.81782	contig0000437	8	14.802	AT3G20920.1		translocation protein-related
15	Cm_g6472	2.64166	5.73113	4.48283	3.18602	contig0000437	8	14.802	AT5G12860.1	DiT1	dicarboxylate transporter 1
15	Cm_g6460	11.8875	6.25214	6.69974	6.5757	contig0000437	8	14.802	AT5G19450.1	CDPK19,CPK8	calcium-dependent protein kinase 19
15	Cm_g30404	2.64166	13.5463	0.96336	2.01149	contig0003476	8	14.905	AT1G11530.1	ATCXXS1,CXXS1	C-terminal cysteine residue is changed to a serine 1
15	Cm_g34335	3.96249	1.04202	0.537532	0.251737	contig0004392	8	15.009	AT5G11310.1		Pentatricopeptide repeat (PPR) superfamily protein
15	Cm_g29731	1.32083	0	0.304781	0.272574	contig0003344	8	15.723
15	Cm_g27635	3.96249	1.56304	2.0195	1.42868	contig0002949	8	15.763	AT1G51450.1	TRO	TRAUCO
15	Cm_g24472	7.92497	2.08405	3.04634	2.10214	contig0002430	8	16.163	AT5G12470.1		Protein of unknown function (DUF3411)
15	Cm_g6410	3.96249	15.6304	13.5874	13.6888	contig0000432	8	16.523	AT3G02600.2	ATLPP3,LPP3	lipid phosphate phosphatase 3
15	Cm_g35487	5.28331	0.521012	2.04685	1.42868	contig0004712	8	16.793	NA	NA	NA
15	Cm_g29996	0	4.16809	0.914344	1.04466	contig0003396	8	17.587	AT1G15170.1		MATE efflux family protein
15	Cm_g29995	6.60414	1.04202	0.777915	3.32565	contig0003396	8	17.587	AT1G15170.1		MATE efflux family protein
15	Cm_g49381	75.2872	30.2187	17.4888	25.4436	contig0013085	8	18.688	NA	NA	NA
15	Cm_g32212	0	2.08405	0.259305	0.312689	contig0003870	8	19.508	AT1G26090.1		P-loop containing nucleoside triphosphate hydrolases superfamily protein
15	Cm_g5184	25.0957	1.56304	4.65699	0.524311	contig0000339	8	20.161	AT2G01290.1	RPI2	ribose-5-phosphate isomerase 2
15	Cm_g5191	2.64166	0	0.304781	0.293411	contig0000339	8	20.161	AT1G08840.2	emb2411	DNA replication helicase, putative
16	Cm_g8122	0	1.04202	0.183734	0.438558	contig0000562	9	5.702	AT1G20230.1		Pentatricopeptide repeat (PPR) superfamily protein
16	Cm_g2762	13.2083	89.093	26.0425	24.6782	contig0000164	9	6.576	AT3G09640.2	APX1B,APX2	ascorbate peroxidase 2
16	Cm_g2760	3.96249	8.8572	6.02145	6.80994	contig0000164	9	6.576	AT5G60170.2		RNA binding (RRM/RBD/RNP motifs) family protein
16	Cm_g24185	1.32083	4.16809	1.22267	0.565984	contig0002386	9	6.884	AT5G03080.1		Phosphatidic acid phosphatase (PAP2) family protein
16	Cm_g24435	2.64166	18.7564	4.94125	7.48185	contig0002424	9	7.549	AT2G36680.1		Modifier of rudimentary (Mod(r)) protein
16	Cm_g29708	7.92497	1.04202	3.30564	3.07146	contig0003340	9	7.699	AT3G62420.1	ATBZIP53,BZIP53	basic region/leucine zipper motif 53
16	Cm_g18465	10.5666	2.08405	7.09822	5.81822	contig0001600	9	7.824	AT5G42870.1	ATPAH2,PAH2	phosphatidic acid phosphohydrolase 2
16	Cm_g31751	0	1.56304	0.626774	0.545147	contig0003761	9	7.859	AT3G53320.1
16	Cm_g41552	13.2083	0	0.304781	1.97472	contig0007006	9	7.859	NA	NA	NA
16	Cm_g12529	15.8499	6.77315	7.71565	6.90456	contig0000959	9	7.959	AT2G37150.1		RING/U-box superfamily protein
16	Cm_g32997	5.28331	1.56304	3.0403	3.31278	contig0004051	9	7.959	NA	NA	NA
16	Cm_g21191	170.387	28.1346	2.83001	0.877115	contig0001959	9	8.238	AT3G09270.1	ATGSTU8,GSTU8	glutathione S-transferase TAU 8
16	Cm_g25009	0	2.60506	1.0526	1.57538	contig0002514	9	8.359	AT3G09890.1		Ankyrin repeat family protein
16	Cm_g21902	73.9664	9.37821	9.61295	11.2722	contig0002052	9	8.359	AT2G36880.2	MAT3	methionine adenosyltransferase 3
16	Cm_g42663	9.2458	3.12607	1.15063	4.3623	contig0007614	9	8.359	NA	NA	NA
16	Cm_g27369	0	3.64708	2.10874	2.32819	contig0002902	9	8.575	AT4G24480.1		Protein kinase superfamily protein
16	Cm_g41174	2.64166	7.29417	3.52882	3.4114	contig0006826	9	8.629	NA	NA	NA
16	Cm_g17414	17.1708	6.25214	5.04338	7.71497	contig0001479	9	8.629	AT3G58580.1		DNAse I-like superfamily protein
16	Cm_g30396	13.2083	3.64708	3.48859	1.06394	contig0003474	9	8.629	AT3G58490.1		Phosphatidic acid phosphatase (PAP2) family protein
16	Cm_g25469	25.0957	63.0424	52.8346	73.531	contig0002581	9	8.688	AT2G35940.3	BLH1,EDA29	BEL1-like homeodomain 1
16	Cm_g23322	3.96249	0.521012	0.183734	1.06394	contig0002259	9	8.714	AT5G49210.1
16	Cm_g50325	15.8499	5.21012	4.34811	2.66813	contig0013487	9	8.714	NA	NA	NA
16	Cm_g20144	5.28331	0.521012	1.80921	2.16465	contig0001823	9	8.714	AT5G03300.1	ADK2	adenosine kinase 2
16	Cm_g29532	11.8875	3.12607	5.44015	5.60976	contig0003307	9	8.714	AT5G04280.1		RNA-binding (RRM/RBD/RNP motifs) family protein with retrovirus zinc finger-like domain
16	Cm_g34188	6.60414	0	1.3207	0.146705	contig0004355	9	8.714	AT3G25180.1	CYP82G1	cytochrome P450, family 82, subfamily G, polypeptide 1
16	Cm_g48446	1.32083	0	0.796837	0.419279	contig0012877	9	8.714	NA	NA	NA
16	Cm_g17912	13.2083	4.68911	5.38429	6.43389	contig0001535	9	8.738	AT5G01010.2
16	Cm_g5937	0	1.56304	0.626774	0.125868	contig0000395	9	8.762	AT3G11570.1	TBL8	TRICHOME BIREFRINGENCE-LIKE 8
16	Cm_g9265	0	4.16809	3.04555	4.25482	contig0000659	9	8.762	AT2G38370.1		Plant protein of unknown function (DUF827)
16	Cm_g15952	22.4541	8.33619	15.9	12.0773	contig0001303	9	8.762	AT1G72160.1		Sec14p-like phosphatidylinositol transfer family protein
16	Cm_g21605	15.8499	3.12607	3.3297	5.00918	contig0002012	9	8.762	AT3G52610.1
16	Cm_g9262	25.0957	3.12607	5.49875	2.4268	contig0000659	9	8.762	AT5G58380.1	CIPK10,PKS2,SIP1,SNRK3.8	SOS3-interacting protein 1
16	Cm_g15955	2.64166	0	1.36092	1.1561	contig0001303	9	8.762	AT5G03905.1		Iron-sulphur cluster biosynthesis family protein
16	Cm_g31726	14.5291	5.21012	1.39352	4.37894	contig0003755	9	8.804	AT5G04800.3		Ribosomal S17 family protein
16	Cm_g31724	5.28331	1.56304	1.14538	2.82614	contig0003755	9	8.804	AT5G22280.1
16	Cm_g39620	1.32083	2.60506	1.28535	2.2216	contig0006128	9	8.877	NA	NA	NA
16	Cm_g8974	6.60414	0.521012	0.966899	0.818613	contig0000633	9	8.877	AT2G36170.1		Ubiquitin supergroup;Ribosomal protein L40e
16	Cm_g17616	2.64166	0	0.183734	0.944482	contig0001502	9	9.096	AT3G09085.1		Protein of unknown function (DUF962)
16	Cm_g39094	6.60414	0	0.810508	0.398442	contig0005917	9	9.123	NA	NA	NA
16	Cm_g29377	0	4.68911	0.183734	2.34747	contig0003274	9	9.147	AT5G63960.1	EMB2780	DNA binding;nucleotide binding;nucleic acid binding;DNA-directed DNA polymerases;DNA-directed DNA polymerases
16	Cm_g12008	0	1.04202	0.259305	0.146705	contig0000909	9	9.147	AT2G37710.1	RLK	receptor lectin kinase
16	Cm_g12464	0	2.60506	0.367469	1.30281	contig0000956	9	9.147	AT3G53940.1		Mitochondrial substrate carrier family protein
16	Cm_g23029	1.32083	6.77315	4.05268	3.96782	contig0002218	9	9.147	AT3G51830.1	ATG5,SAC8	SAC domain-containing protein 8
16	Cm_g23032	5.28331	1.56304	2.20324	1.27867	contig0002218	9	9.147	AT5G01360.1	TBL3	Plant protein of unknown function (DUF828)
16	Cm_g23031	3.96249	1.04202	0.977032	0.817721	contig0002218	9	9.147	AT2G38270.1	ATGRX2,CXIP2	CAX-interacting protein 2
16	Cm_g35725	0	3.64708	2.06327	1.94902	contig0004784	9	9.162	NA	NA	NA
16	Cm_g40482	11.8875	1.56304	1.23988	0.146705	contig0006501	9	9.162	NA	NA	NA
16	Cm_g31187	15.8499	6.25214	4.86318	4.10325	contig0003635	9	9.162	AT5G05780.1	AE3,ATHMOV34,RPN8A	RP non-ATPase subunit 8A
16	Cm_g31190	42.2665	5.73113	8.56023	5.80762	contig0003635	9	9.162	AT5G01220.1	SQD2	sulfoquinovosyldiacylglycerol 2
16	Cm_g3793	7.92497	1.56304	0.259305	0.505924	contig0000233	9	9.162	AT5G05340.1		Peroxidase superfamily protein
16	Cm_g2011	18.4916	3.12607	6.46266	1.81518	contig0000119	9	9.162	AT2G38470.1	ATWRKY33,WRKY33	WRKY DNA-binding protein 33
16	Cm_g5857	2.64166	0.521012	0.443039	0.652629	contig0000387	9	9.162	AT2G40070.1
16	Cm_g3507	0	5.21012	3.38121	2.15423	contig0000216	9	9.168	AT5G01990.1		Auxin efflux carrier family protein
16	Cm_g3515	0	1.56304	0.931555	0.778498	contig0000216	9	9.168	AT1G32070.3	ATNSI,NSI	nuclear shuttle interacting
16	Cm_g3522	1.32083	7.81518	4.04389	5.82138	contig0000216	9	9.168	AT3G08670.1
16	Cm_g37655	15.8499	2.60506	1.6983	4.48661	contig0005392	9	9.168	NA	NA	NA
16	Cm_g3513	5.28331	1.04202	1.78675	1.51047	contig0000216	9	9.168	AT3G08600.1		Protein of unknown function (DUF1191)
16	Cm_g3617	0	1.56304	0.931555	0.146705	contig0000221	9	9.175	AT5G01510.1	RUS5	Protein of unknown function, DUF647
16	Cm_g3608	0	2.60506	0.980571	0.752805	contig0000221	9	9.175	AT5G01470.2		S-adenosyl-L-methionine-dependent methyltransferases superfamily protein
16	Cm_g39717	1.32083	6.77315	1.98416	4.7399	contig0006166	9	9.175	NA	NA	NA
16	Cm_g41342	46.229	16.6724	5.03404	6.04894	contig0006905	9	9.175	NA	NA	NA
16	Cm_g22350	15.8499	2.08405	12.7537	14.9009	contig0002116	9	9.175	AT2G38080.1	ATLMCO4,IRX12,LAC4,LMCO4	Laccase/Diphenol oxidase family protein
16	Cm_g2919	1.32083	8.33619	0.183734	1.21706	contig0000173	9	9.178	AT5G06720.1	ATPA2,PA2	peroxidase 2
16	Cm_g33449	17.1708	31.7817	13.5373	12.575	contig0004164	9	9.178	AT5G18130.1
16	Cm_g34574	0	2.08405	0.183734	0.125868	contig0004462	9	9.178	AT1G80120.1		Protein of unknown function (DUF567)
16	Cm_g28168	0	4.68911	2.03317	3.77218	contig0003049	9	9.178	AT3G04030.3		Homeodomain-like superfamily protein
16	Cm_g13924	3.96249	7.29417	4.19093	5.5769	contig0001095	9	9.178	AT5G01850.1		Protein kinase superfamily protein
16	Cm_g21221	0	3.64708	0.721266	1.96986	contig0001963	9	9.178	AT3G06880.2		Transducin/WD40 repeat-like superfamily protein
16	Cm_g23100	1.32083	10.9412	3.93688	8.87352	contig0002226	9	9.178	AT3G57570.1		ARM repeat superfamily protein
16	Cm_g24279	0	2.60506	0.796837	1.63633	contig0002399	9	9.178	AT2G03270.1		DNA-binding protein, putative
16	Cm_g26784	0	5.21012	1.93868	2.43411	contig0002800	9	9.178	AT3G04480.1		endoribonucleases
16	Cm_g2917	0	2.60506	1.16431	1.71567	contig0000173	9	9.178	AT3G58030.1		RING/U-box superfamily protein
16	Cm_g29892	0	4.68911	1.97481	2.89105	contig0003379	9	9.178	AT2G43190.1		ribonuclease P family protein
16	Cm_g9452	2.64166	5.21012	3.36754	3.03776	contig0000673	9	9.178	AT1G61670.1		Lung seven transmembrane receptor family protein
16	Cm_g9454	1.32083	5.73113	3.24296	4.59721	contig0000673	9	9.178	AT2G38550.1		Transmembrane proteins 14C
16	Cm_g35	14.5291	0	9.40713	0.146705	contig0000012	9	9.178	AT2G44450.1	BGLU15	beta glucosidase 15
16	Cm_g10785	5.28331	2.60506	1.72839	1.84399	contig0000793	9	9.178	AT5G06440.3
16	Cm_g17777	34.3415	3.64708	3.70993	2.63535	contig0001519	9	9.178	AT5G01650.2		Tautomerase/MIF superfamily protein
16	Cm_g21813	9.2458	3.12607	0.51861	1.34292	contig0002039	9	9.178	AT3G03920.1		H/ACA ribonucleoprotein complex, subunit Gar1/Naf1 protein
16	Cm_g29232	11.8875	4.16809	1.98941	3.58932	contig0003246	9	9.178	AT5G06770.1		KH domain-containing protein / zinc finger (CCCH type) family protein
16	Cm_g31096	5.28331	1.56304	0.488516	1.46238	contig0003616	9	9.178	AT3G57990.1
16	Cm_g44246	149.254	18.7564	31.9011	23.2977	contig0008787	9	9.178	NA	NA	NA
16	Cm_g48985	17.1708	2.08405	1.8459	1.17208	contig0012982	9	9.178	NA	NA	NA
16	Cm_g8985	7.92497	2.08405	2.03317	1.42382	contig0000634	9	9.178	AT3G04090.1	SIP1;1,SIP1A	small and basic intrinsic protein 1A
16	Cm_g8992	10.5666	2.60506	2.60251	0.631792	contig0000634	9	9.178	AT5G18270.1	ANAC087	Arabidopsis NAC domain containing protein 87
16	Cm_g20938	10.5666	0.521012	4.53356	3.02093	contig0001925	9	9.178	AT5G17710.1	EMB1241	Co-chaperone GrpE family protein
16	Cm_g22108	5.28331	1.04202	0.793297	1.65561	contig0002082	9	9.178	AT2G30400.1	ATOFP2,OFP2	ovate family protein 2
16	Cm_g22111	9.2458	2.08405	6.16746	5.57427	contig0002082	9	9.178	AT2G30360.1	CIPK11,PKS5,SIP4,SNRK3.22	SOS3-interacting protein 4
16	Cm_g25641	2.64166	0.521012	0.551203	0.585263	contig0002608	9	9.178	AT5G17840.1		DnaJ/Hsp40 cysteine-rich domain superfamily protein
16	Cm_g25643	2.64166	0	1.37459	2.26813	contig0002608	9	9.178	AT3G03690.1	UNE7	Core-2/I-branching beta-1,6-N-acetylglucosaminyltransferase family protein
16	Cm_g27224	3.96249	1.04202	1.31545	0.778498	contig0002872	9	9.178	AT5G13020.1		Emsy N Terminus (ENT)/ plant Tudor-like domains-containing protein
16	Cm_g27880	6.60414	2.60506	3.10824	2.53184	contig0002995	9	9.178	AT1G55340.1		Protein of unknown function (DUF1639)
16	Cm_g29039	13.2083	4.68911	5.86506	2.07645	contig0003209	9	9.178	AT5G06580.1		FAD-linked oxidases family protein
16	Cm_g2928	2.64166	0	0.810508	0.125868	contig0000173	9	9.178	AT3G12100.1		Cation efflux family protein
16	Cm_g30749	7.92497	1.56304	5.56553	3.34093	contig0003541	9	9.178	AT3G12050.1		Aha1 domain-containing protein
16	Cm_g32587	7.92497	1.04202	2.82293	2.04764	contig0003955	9	9.178	AT2G05990.1	ENR1,MOD1	NAD(P)-binding Rossmann-fold superfamily protein
16	Cm_g33450	3.96249	1.04202	1.33083	0.146705	contig0004164	9	9.178	NA	NA	NA
16	Cm_g4578	6.60414	1.04202	2.49435	1.97627	contig0000287	9	9.178	AT3G03810.1	EDA30	O-fucosyltransferase family protein
16	Cm_g53	7.92497	1.56304	6.42426	5.25294	contig0000012	9	9.178	AT3G57650.1	LPAT2	lysophosphatidyl acyltransferase 2
16	Cm_g8984	2.64166	0	1.05614	1.19622	contig0000634	9	9.178	AT1G08560.1	ATSYP111,KN,SYP111	syntaxin of plants 111
16	Cm_g9458	2.64166	0.521012	1.31191	0.398442	contig0000673	9	9.178	AT3G19553.1		Amino acid permease family protein
16	Cm_g2354	22.4541	8.33619	9.20697	11.779	contig0000138	9	9.547	AT5G62350.1		Plant invertase/pectin methylesterase inhibitor superfamily protein
16	Cm_g2365	3.96249	0	0.747821	1.49119	contig0000138	9	9.547	AT3G03630.1	CS26	cysteine synthase 26
16	Cm_g43394	3.96249	0	0.966899	0.125868	contig0008122	9	9.753	NA	NA	NA
16	Cm_g5731	7.92497	1.56304	1.27168	1.02382	contig0000380	9	9.826	AT2G41200.1
16	Cm_g34701	1.32083	0	0.488516	0.146705	contig0004495	9	9.826	AT4G09550.1	ATGIP1,GIP1	AtGCP3 interacting protein 1
16	Cm_g7413	3.96249	0	1.36171	1.88166	contig0000507	9	9.826	AT3G49725.1		GTP-binding protein, HflX
16	Cm_g7418	1.32083	0	0.183734	0.671016	contig0000507	9	9.826	AT5G65790.1	ATMYB68,MYB68	myb domain protein 68
16	Cm_g9038	1.32083	0	0.259305	0.146705	contig0000638	9	9.826	AT2G29730.1	UGT71D1	UDP-glucosyl transferase 71D1
16	Cm_g16565	0	9.37821	1.25355	0.776047	contig0001370	9	10.145	AT1G28110.1	SCPL45	serine carboxypeptidase-like 45
16	Cm_g16563	7.92497	2.08405	0.183734	1.63633	contig0001370	9	10.145	AT1G14980.1	CPN10	chaperonin 10
16	Cm_g16559	23.7749	2.08405	1.37459	0.585263	contig0001370	9	10.145	AT3G55290.1		NAD(P)-binding Rossmann-fold superfamily protein
16	Cm_g4073	21.1333	3.12607	0.259305	0.857837	contig0000251	9	10.145	AT3G57240.1	BG3	beta-1,3-glucanase 3
16	Cm_g45088	3.96249	2.08405	1.28535	1.74137	contig0009603	9	10.145	NA	NA	NA
16	Cm_g23228	3.96249	1.04202	0.823391	1.5898	contig0002245	9	10.145	AT2G41130.1		basic helix-loop-helix (bHLH) DNA-binding superfamily protein
16	Cm_g41576	6.60414	2.60506	2.59726	1.40298	contig0007016	9	10.145	NA	NA	NA
16	Cm_g27952	7.92497	2.08405	0.367469	1.88807	contig0003006	9	11.641	AT1G52600.1		Peptidase S24/S26A/S26B/S26C family protein
16	Cm_g27944	30.3791	11.4623	21.2487	13.404	contig0003006	9	11.641	AT4G32530.1		ATPase, F0/V0 complex, subunit C protein
17	Cm_g18389	64.7206	19.7984	14.9474	8.76274	contig0001590	11	24.618	AT3G56240.1	CCH	copper chaperone
17	Cm_g5980	18.4916	6.77315	1.6983	3.40094	contig0000397	11	24.618	AT2G27510.1	ATFD3,FD3	ferredoxin 3
18	Cm_g15297	0	2.60506	0.886079	0.125868	contig0001235	11	26.454	AT1G80160.1		Lactoylglutathione lyase / glyoxalase I family protein
18	Cm_g21310	2.64166	0.521012	0.613102	0.125868	contig0001976	11	26.741	AT3G10030.1		aspartate/glutamate/uridylate kinase family protein
18	Cm_g37550	1.32083	0	0.304781	0.312689	contig0005353	11	26.839	NA	NA	NA
18	Cm_g13624	0	1.56304	0.931555	0.251737	contig0001065	11	27.206	AT1G02065.1	SPL8	squamosa promoter binding protein-like 8
18	Cm_g31120	6.60414	2.08405	1.12817	0.778498	contig0003619	11	27.308	AT3G60300.1		RWD domain-containing protein
18	Cm_g14595	13.2083	2.60506	3.24296	3.36884	contig0001165	11	27.726	AT2G43240.1		Nucleotide-sugar transporter family protein
18	Cm_g14593	1.32083	0	0.796837	0.251737	contig0001165	11	27.726	AT2G31600.1
18	Cm_g10439	1.32083	4.16809	1.23988	0.691853	contig0000764	11	27.896	AT1G73440.1		calmodulin-related
18	Cm_g6160	21.1333	8.8572	2.36042	4.86247	contig0000412	11	27.896	AT5G51380.1		RNI-like superfamily protein
18	Cm_g12231	2.64166	0	0.613102	0.272574	contig0000933	11	27.896	NA	NA	NA
18	Cm_g50537	9.2458	19.7984	8.24965	12.0194	contig0013635	11	28.233	NA	NA	NA
18	Cm_g47325	0	7.29417	7.46044	7.75928	contig0012728	11	28.296	NA	NA	NA
18	Cm_g31428	0	5.21012	2.35084	3.16764	contig0003683	11	28.296	AT3G26300.1	CYP71B34	cytochrome P450, family 71, subfamily B, polypeptide 34
18	Cm_g47322	10.5666	2.08405	1.2588	1.9346	contig0012728	11	28.296	NA	NA	NA
18	Cm_g13570	0	4.16809	2.85828	1.65717	contig0001059	11	28.331	AT2G44730.1		Alcohol dehydrogenase transcription factor Myb/SANT-like family protein
18	Cm_g12311	14.5291	6.25214	4.95243	4.7366	contig0000940	11	28.403	AT2G44680.1	CKB4	casein kinase II beta subunit 4
18	Cm_g13428	14.5291	4.16809	3.76328	2.62004	contig0001046	11	28.472	AT3G60450.1		Phosphoglycerate mutase family protein
18	Cm_g19384	39.6249	16.6724	17.2625	17.7727	contig0001720	11	28.803	AT4G17520.1		Hyaluronan / mRNA binding family
18	Cm_g19386	1.32083	0	0.796837	0.125868	contig0001720	11	28.803	AT3G48110.1	EDD,EDD1	glycine-tRNA ligases
18	Cm_g35570	6.60414	1.04202	2.63864	1.49119	contig0004737	11	29.089	NA	NA	NA
18	Cm_g49179	5.28331	0.521012	1.99295	2.28255	contig0013029	11	29.179	NA	NA	NA
18	Cm_g50497	9.2458	2.08405	1.02605	0.398442	contig0013604	11	30.434	NA	NA	NA
18	Cm_g28263	0	1.04202	0.443039	0.125868	contig0003067	11	30.479	AT4G29090.1		Ribonuclease H-like superfamily protein
18	Cm_g8516	9.2458	1.56304	0.183734	1.02382	contig0000599	11	30.479	AT5G50810.1	TIM8	translocase inner membrane subunit 8
18	Cm_g36019	0	2.60506	0.872407	0.524311	contig0004864	11	30.679	NA	NA	NA
18	Cm_g21114	17.1708	2.60506	6.4662	7.28376	contig0001947	11	30.679	AT3G60160.1	ATMRP9,MRP9	multidrug resistance-associated protein 9
18	Cm_g21121	5.28331	1.56304	0.367469	0.312689	contig0001947	11	30.679	AT5G46570.1	BSK2	BR-signaling kinase 2
18	Cm_g36020	2.64166	0	1.96114	0.778498	contig0004864	11	30.679	NA	NA	NA
18	Cm_g29489	3.96249	44.807	4.37992	26.8532	contig0003300	11	30.759	AT5G67360.1	ARA12	Subtilase family protein
18	Cm_g16094	21.1333	2.60506	9.59873	3.18447	contig0001318	11	30.929	AT1G01550.1	BPS1	Protein of unknown function (DUF793)
18	Cm_g31554	19.8124	1.04202	7.94158	2.26813	contig0003710	11	31.067	AT5G16080.1	AtCXE17,CXE17	carboxyesterase 17
18	Cm_g17246	22.4541	10.4202	12.2904	12.0973	contig0001458	11	31.44	AT3G56150.1	ATEIF3C-1,ATTIF3C1,EIF3C,EIF3C-1,TIF3C1	eukaryotic translation initiation factor 3C
18	Cm_g18141	0	3.12607	0.183734	1.71567	contig0001561	11	31.745	AT3G15750.1		Essential protein Yae1, N-terminal
18	Cm_g18139	2.64166	0	0.443039	1.76376	contig0001561	11	31.745	AT2G38780.1
18	Cm_g3751	1.32083	11.4623	7.15658	7.49864	contig0000230	11	32.33	AT3G54440.1		glycoside hydrolase family 2 protein
18	Cm_g9591	2.64166	0	2.16789	2.07489	contig0000687	11	32.98	AT2G38750.1	ANNAT4	annexin 4
18	Cm_g46799	1.32083	0	0.259305	0.125868	contig0012482	11	34.013	NA	NA	NA
18	Cm_g25724	3.96249	1.04202	0.304781	0.272574	contig0002621	11	34.163	AT1G34520.1		MBOAT (membrane bound O-acyl transferase) family protein
19	Cm_g19859	91.1372	29.6977	19.8555	23.5027	contig0001780	11	41.687	AT5G13490.2	AAC2	ADP/ATP carrier 2
19	Cm_g10844	13.2083	2.08405	5.84651	3.82667	contig0000796	11	41.687	NA	NA	NA
19	Cm_g11013	7.92497	1.04202	1.0526	1.51047	contig0000811	11	42.742	AT2G03870.2		Small nuclear ribonucleoprotein family protein
19	Cm_g11024	18.4916	4.68911	0.537532	1.57142	contig0000811	11	42.742	NA	NA	NA
19	Cm_g11025	13.2083	0.521012	5.93288	0.146705	contig0000811	11	42.742	NA	NA	NA
20	Cm_g2028	6.60414	1.04202	4.66578	3.87966	contig0000122	12	27.978	NA	NA	NA
20	Cm_g3629	1.32083	7.81518	5.37245	4.05117	contig0000222	12	28.049	AT4G24470.1	GATA25,TIFY1,ZIM	GATA-type zinc finger protein with TIFY domain
20	Cm_g492	1.32083	3.12607	1.36092	0.962868	contig0000037	12	28.049	AT4G14600.1		Target SNARE coiled-coil domain protein
20	Cm_g512	1.32083	4.16809	0.564086	1.04466	contig0000037	12	28.049	AT1G49510.1	emb1273	embryo defective 1273
20	Cm_g41437	17.1708	4.68911	2.27881	2.78446	contig0006946	12	28.049	NA	NA	NA
20	Cm_g488	13.2083	6.25214	4.15559	5.63696	contig0000037	12	28.049	AT1G28200.1	FIP1	FH interacting protein 1
20	Cm_g25172	0	4.68911	1.91738	3.41871	contig0002538	12	28.478	AT3G01800.1		Ribosome recycling factor
20	Cm_g14471	7.92497	3.12607	2.52169	2.95753	contig0001153	12	28.478	AT1G64880.1		Ribosomal protein S5 family protein
20	Cm_g18403	48.8706	18.2354	6.05654	10.7151	contig0001592	12	28.478	AT4G00100.1	ATRPS13A,PFL2,RPS13,RPS13A	ribosomal protein S13A
20	Cm_g48386	7.92497	2.60506	1.28535	0.438558	contig0012867	12	28.478	NA	NA	NA
20	Cm_g14470	1.32083	0	0.353797	0.272574	contig0001153	12	28.478	AT1G64890.1		Major facilitator superfamily protein
20	Cm_g5508	0	1.04202	0.183734	0.125868	contig0000359	12	28.695	AT1G01370.2	CENH3,HTR12	Histone superfamily protein
20	Cm_g38190	13.2083	5.21012	3.53932	4.31973	contig0005565	12	28.895	NA	NA	NA
20	Cm_g9661	6.60414	1.56304	1.99295	3.18692	contig0000692	12	28.895	AT5G60570.1		Galactose oxidase/kelch repeat superfamily protein
20	Cm_g32669	1.32083	6.25214	1.55833	2.76674	contig0003975	12	30.116	AT2G17030.1		F-box family protein with a domain of unknown function (DUF295)
20	Cm_g32668	7.92497	2.08405	2.55703	2.8935	contig0003975	12	30.116	AT5G51220.1		ubiquinol-cytochrome C chaperone family protein
20	Cm_g18558	0	2.08405	1.97403	2.03478	contig0001610	12	30.608	AT5G17160.1
20	Cm_g24228	1.32083	5.21012	1.71472	4.00063	contig0002393	12	30.695	AT5G24560.1	AtPP2-B12,PP2-B12	phloem protein 2-B12
20	Cm_g15532	2.64166	7.29417	1.23988	2.64328	contig0001260	12	30.71	AT3G61790.1		Protein with RING/U-box and TRAF-like domains
21	Cm_g13532	40.9457	17.1934	6.06979	11.6764	contig0001056	12	32.388	AT2G33370.1		Ribosomal protein L14p/L23e family protein
21	Cm_g13646	5.28331	0.521012	1.4064	1.21706	contig0001068	12	32.388	AT4G00026.1
	Notes:
	Interval #: The numering of 21 unique QTL intervals cosistent with Supplementary Table 4, including 15 QTLs detected by GWAS only, 3 by both GWAS and MQM, and 3 by MQM only.
	Gene: Chestnut genes encompassing or tightly linked with the significant SNPs
	AC: Gene expression quantity (FKPM) in American chestnut canker tissue
	CC: Gene expression quantity (FKPM) in Chinese chestnut canker tissue
	ahm: Mean gene expression quantity (FKPM) in American chestnut healthy stem
	chm: Mean gene expression quantity (FKPM) in Chinese chestnut healthy stem
	contig: contigs (in Chinese chestnut genome assembly v4.3) to which the significant SNPs were mapped to
	Chr and Pos: Chromosme number and position (cM) in the scaled integrated genetic map embedded in the C. mollissima reference genome v4.3

## Sheet: B
Supplementary Table 8B. The list of high-priority candidate genes for blight resistance
Intervals #	gene	AC	CC	ahm	chm	contig	Chr	Pos	Arabidopsis homologs	arabi.symbol	Arabidopsis gene description	Function	Link to ThaleMine database v5.1.0-20230710
1	Cm_g49995	0	7.29417	2.58792	2.65926	contig0013306	1	9.331	NA	NA
1	Cm_g10195	15.8499	3.64708	5.69183	4.36697	contig0000744	1	9.331	AT5G11710.1		ENTH/VHS family protein	May have a role in transport via clathrin-coated vesicles from the trans-Golgi network to endosomes. Stimulates clathrin assembly (By similarity). Does not seem to bind to phospholipids. Plays an important role in the vacuolar trafficking of soluble cargo proteins at the trans-Golgi network. EPSIN1 plays an important role in the vacuolar trafficking of soluble proteins at the trans-Golgi network …	https://bar.utoronto.ca/thalemine/report.do?id=5557948
1	Cm_g49996	9.2458	0	1.10162	0.459394	contig0013306	1	9.331	NA	NA
1	Cm_g10199	5.28331	0	3.43548	2.4277	contig0000744	1	9.331	AT4G00335.3	RHB1A	RING-H2 finger B1A	Probable E3 ubiquitin-protein ligase that may possess E3 ubiquitin ligase activity in vitro.	https://bar.utoronto.ca/thalemine/report.do?id=5190418
2	Cm_g1437	0	1.56304	0.980571	1.63633	contig0000090	1	40.117	AT2G19260.1		RING/FYVE/PHD zinc finger superfamily protein	zinc ion binding	https://bar.utoronto.ca/thalemine/report.do?id=4599961
2	Cm_g27708	0	1.56304	0.488516	0.251737	contig0002963	1	40.117	AT4G28950.1	ARAC7,ATRAC7,ATROP9,RAC7,ROP9	RHO-related protein from plants 9	Acts as a negative regulator of abscisic acid (ABA) responses.	https://bar.utoronto.ca/thalemine/report.do?id=5402174
2	Cm_g28415	5.28331	11.9833	9.26008	10.1852	contig0003099	1	40.117	AT5G38470.1	RAD23D	Encodes a member of the RADIATION SENSITIVE23 (RAD23) family: AT1G16190(RAD23A), AT1G79650(RAD23B), AT3G02540(RAD23C), AT5G38470(RAD23D). RAD23 proteins play an essential role in the cell cycle, morphology, and fertility of plants through their delivery of UPS (ubiquitin/26S proteasome system) substrates to the 26S proteasome.	May be involved in nucleotide excision repair (By similarity). Binds and presumably selects ubiquitin-conjugates for destruction. Prefers multiubiquitin chains rather than single ubiquitins, with a binding affinity for 'Lys-48'-linked ubiquitin chains. Acts as a ubiquitin receptor that associates with the 26S proteasomal docking subunit RPN10 for the indirect recognition of ubiquitinated substrat…	https://bar.utoronto.ca/thalemine/portal.do?externalids=AT5G38470
2	Cm_g10451	3.96249	1.56304	2.03317	1.44951	contig0000765	1	40.117	AT5G37930.1		Protein with RING/U-box and TRAF-like domains	E3 ubiquitin-protein ligase that mediates ubiquitination and subsequent proteasomal degradation of target proteins. E3 ubiquitin ligases accept ubiquitin from an E2 ubiquitin-conjugating enzyme in the form of a thioester and then directly transfers the ubiquitin to targeted substrates. It probably triggers the ubiquitin-mediated degradation of different substrates.	https://bar.utoronto.ca/thalemine/report.do?id=5708869
2	Cm_g27707	1.32083	0	0.304781	0.438558	contig0002963	1	40.117	AT2G06510.1	ATRPA1A,ATRPA70A,RPA1A,RPA70A	Encodes a homolog of Replication Protein A that is involved in meiosis I in pollen mother cells. rpa1a mutants have a reduced number of class I crossovers. The protein is located in chromatin-associated foci in early leptotene and can be detected in these foci until late pachytene of meiosis I.	Component of the replication protein A complex (RPA) required for DNA recombination, repair and replication. The activity of RPA is mediated by single-stranded DNA binding and protein interactions. Plays an essential role at later stages of meiotic recombination events required for the formation of class I crossovers. Is essential for normal progression through meiosis in pollen mother cells. Is …	https://bar.utoronto.ca/thalemine/report.do?id=4544583
2	Cm_g3259	0	5.21012	2.84722	3.8956	contig0000199	1	40.312	AT1G43620.2	TT15,UGT80B1	UDP-Glycosyltransferase superfamily protein	Involved in the biosynthesis of sterol glucosides. Catalyzes the synthesis of steryl glycosides (SGs) and acyl steryl glycosides (ASGs) which are the most abundant sterol derivatives in higher plants. Can act on several sterols like sitosterol, campesterol and stigmasterol. Is required for embryonic development, seed suberin accumulation, cutin formation and flavanoid accumulation in the seed coa…	https://bar.utoronto.ca/thalemine/report.do?id=4266871
2	Cm_g16501	15.8499	3.12607	10.3438	8.78291	contig0001362	1	40.312	AT5G15490.1		UDP-glucose 6-dehydrogenase family protein	Involved in the biosynthesis of UDP-glucuronic acid (UDP-GlcA), providing nucleotide sugars for cell-wall polymers. Required for the formation of cell wall ingrowths on the outer cell walls of nematode-induced syncytia.	https://bar.utoronto.ca/thalemine/report.do?id=5582650
2	Cm_g3253	3.96249	0.521012	1.01238	0.293411	contig0000199	1	40.312	AT1G21090.1		Cupredoxin superfamily protein	unknown	https://bar.utoronto.ca/thalemine/report.do?id=4157013
2	Cm_g3254	3.96249	1.56304	1.02605	1.96986	contig0000199	1	40.312	AT5G44080.1		Basic-leucine zipper (bZIP) transcription factor family protein	transcription cis-regulatory region binding	https://bar.utoronto.ca/thalemine/report.do?id=5748699
2	Cm_g5438	0	1.56304	0.537532	0.125868	contig0000354	1	40.37	AT4G29240.1		Leucine-rich repeat (LRR) family protein	unknown	https://bar.utoronto.ca/thalemine/report.do?id=5404090
2	Cm_g30632	0	1.56304	0.304781	0.398442	contig0003517	1	40.37	NA	NA
2	Cm_g9335	0	2.08405	0.67225	0.816163	contig0000663	1	40.37	AT5G63440.2		hypothetical protein (DUF167)	Encodes a single copy protein in Arabidopsis containing a DUF167 domain that is conserved in eukaryotes. Genetically CSU suppresses mutations in COP1. In vitro, it interacts with CACTIN and in vivo with CCA1. CSU4 promotes photomorphogenesis via negative regulation of CCA1 and PIF4 expression; May play a role during early embryonic development. Probably involved in pre-mRNA splicing (By similarit…	https://bar.utoronto.ca/thalemine/report.do?id=5882912
2	Cm_g1922	5.28331	0.521012	0.183734	0.524311	contig0000114	1	40.37	AT3G01060.1		lysine-tRNA ligase	DUF domain plastic localized protein of unknown function.Mutants germinate faster than wt. One of the 'green cut proteins' found only in photosynthetic organisms.	https://bar.utoronto.ca/thalemine/report.do?id=4815111
2	Cm_g41713	26.4166	12.5043	16.901	16.4925	contig0007104	1	40.37	NA	NA
2	Cm_g1916	5.28331	0	1.43295	0.293411	contig0000114	1	40.37	AT3G01050.1	MUB1	membrane-anchored ubiquitin-fold protein 1 precursor	May serve as docking site to facilitate the association of other proteins to the plasma membrane.	https://bar.utoronto.ca/thalemine/report.do?id=4814956
2	Cm_g5444	3.96249	0	0.67225	0.731968	contig0000354	1	40.37	AT2G19770.1	PRF5	PROFILIN 5	Encodes profilin 5, originally named profilin 4 (PRO4/PFN4). Low-molecular weight, actin monomer-binding protein that regulates the organization of actin cytoskeleton. Pollen-specific plant profilin present predominantly in mature pollen and growing pollen tubes.Profilin promotes formin-mediated actin filament assembly and vesicle transport during polarity formation in pollen	https://www.arabidopsis.org/servlets/TairObject?type=locus&name=AT2G19770
2	Cm_g8625	7.92497	3.12607	3.78812	1.50802	contig0000606	1	40.37	AT4G29160.1	SNF7.1	SNF7 family protein	Component of the ESCRT-III complex, which is required for multivesicular bodies (MVBs) formation and sorting of endosomal cargo proteins into MVBs. The ESCRT-III complex is probably involved in the concentration of MVB cargo (By similarity).	https://bar.utoronto.ca/thalemine/portal.do?externalids=AT4G29160
2	Cm_g19357	0	1.04202	0.183734	0.272574	contig0001717	1	40.409	AT5G19570.1		transmembrane protein	unknown	https://bar.utoronto.ca/thalemine/report.do?id=5610691
2	Cm_g19359	1.32083	7.81518	0.183734	2.23843	contig0001717	1	40.409	NA	NA
2	Cm_g19356	1.32083	0	0.183734	0.125868	contig0001717	1	40.409	AT4G28850.1	ATXTH26,XTH26	xyloglucan endotransglucosylase/hydrolase 26	Catalyzes xyloglucan endohydrolysis (XEH) and/or endotransglycosylation (XET). Cleaves and religates xyloglucan polymers, an essential constituent of the primary cell wall, and thereby participates in cell wall construction of growing tissues (By similarity).	https://bar.utoronto.ca/thalemine/report.do?id=5401482
2	Cm_g32251	1.32083	0	0.304781	0.398442	contig0003880	1	40.418	AT5G38450.1	CYP735A1	cytochrome P450, family 735, subfamily A, polypeptide 1	Cytokinin hydroxylase that catalyzes the biosynthesis of trans-zeatin via the isopentenyladenine riboside 5'-monophosphate (iPRMP)-dependent pathway. Can use isopentenyladenosine-5'-monophosphate, isopentenyladenosine-5'-diphosphate and isopentenyladenosine-5'-triphosphate as substrate.	https://bar.utoronto.ca/thalemine/report.do?id=5711800
2	Cm_g7968	5.28331	0	1.57646	0.671016	contig0000552	1	40.418	AT1G66910.1		Protein kinase superfamily protein	polysacharide bunding, protein serine/threonine kinase activity	https://bar.utoronto.ca/thalemine/report.do?id=4408113
2	Cm_g47843	6.60414	2.08405	3.96697	3.54524	contig0012786	1	40.509	NA	NA
2	Cm_g5551	2.64166	0	1.15063	0.419279	contig0000363	1	40.52	AT2G01210.1		Leucine-rich repeat protein kinase family protein	Receptor protein kinase acting as an integrator for intracellular calcium and heterotrimeric G protein signaling with extracellular signals during early zygote development (PubMed:27014878). Involved in modulating the asymmetric division of zygote and the cell fate determination of its daughter cells (PubMed:27014878). Required for effector-triggered immunity (e.g. Pseudomonas syringae effector H…	https://bar.utoronto.ca/thalemine/report.do?id=4510615
2	Cm_g5560	3.96249	0	1.02605	0.652629	contig0000363	1	40.52	NA	NA
2	Cm_g34243	0	2.60506	0.980571	0.419279	contig0004371	1	40.679	AT2G44840.1	ATERF13,EREBP,ERF13	ethylene-responsive element binding factor 13	Acts as a transcriptional activator. Binds to the GCC-box pathogenesis-related promoter element. Involved in the regulation of gene expression by stress factors and by components of stress signal transduction pathways.	https://bar.utoronto.ca/thalemine/report.do?id=4789566
3	Cm_g26224	0	13.5463	0.626774	0.944482	contig0002699	2	22.312	AT5G18840.1		Major facilitator superfamily protein	Sugar transporter	https://bar.utoronto.ca/thalemine/report.do?id=5605020
3	Cm_g25460	0	5.73113	3.09535	2.97039	contig0002580	2	22.312	AT1G79200.1		stigma/style cell-cycle inhibitor 1	Component of the auxin signaling transduction pathway that regulates cell proliferation and differentiation during flowers stigmas and styles development (PubMed:25443839). Involved in the regulation of auxin-related genes (PubMed:22301969, PubMed:25443839).Encodes a nuclear localized protein involved in auxin-dependent control of cell proliferation in pistil development. Loss of function mutatio…	https://bar.utoronto.ca/thalemine/report.do?id=4492299
3	Cm_g25464	18.4916	7.81518	8.25374	5.52552	contig0002580	2	22.312	AT3G06350.1	EMB3004,MEE32	dehydroquinate dehydratase, putative / shikimate dehydrogenase, putative, MATERNAL EFFECT EMBRYO ARREST 32	Bifunctional dehydroquinate dehydratase-shikimate dehydrogenase enzyme that catalyzes two steps in the chorismate biosynthesis pathway.	https://bar.utoronto.ca/thalemine/report.do?id=4854411
3	Cm_g48369	21.1333	2.60506	2.78271	4.19939	contig0012865	2	22.312	NA	NA
3	Cm_g4356	17.1708	5.21012	1.8932	1.12885	contig0000271	2	22.412	AT5G27700.1		Ribosomal protein S21e	cytosolic small ribosomal subunit	https://bar.utoronto.ca/thalemine/report.do?id=5666926
3	Cm_g4366	6.60414	0.521012	0.931555	0.650179	contig0000271	2	22.412	AT4G15770.1		RNA binding protein	part of preribosome, large subunit precursor; involved in ribosomal large subunit biogenesis, ribosome assembly	https://www.arabidopsis.org/servlets/TairObject?type=locus&name=AT4G15770
3	Cm_g4360	1.32083	0	0.183734	0.312689	contig0000271	2	22.412	AT5G27690.1		Heavy metal transport/detoxification superfamily protein	protein binding	https://www.arabidopsis.org/servlets/TairObject?type=locus&name=At5g27690
3	Cm_g49741	13.2083	4.68911	5.38429	6.1245	contig0013206	2	22.535	NA	NA
3	Cm_g20677	25.0957	10.4202	4.98423	5.22013	contig0001893	2	22.805	AT5G18900.1		2-oxoglutarate (2OG) and Fe(II)-dependent oxygenase superfamily protein	Catalyzes the post-translational formation of 4-hydroxyproline in -Xaa-Pro-Gly- sequences in proline-rich peptide sequences of plant glycoproteins and other proteins. Hydroxyprolines are important constituent of many plant cell wall glycoproteins such as extensins, hydroxyproline-rich glycoproteins, lectins and arabinogalactan proteins.	https://bar.utoronto.ca/thalemine/report.do?id=5605361
3	Cm_g4877	2.64166	6.77315	1.29902	1.10957	contig0000310	2	29.413	AT2G26560.1	PLA IIA,PLA2A,PLP2	phospholipase A 2A	Possesses non-specific lipolytic acyl hydrolase (LAH) activity. Catalyzes the hydrolysis of the galactolipids monogalactosyldiacylglycerol (MGDG) and digalactosyldiacylglycerol (DGDG), and less efficiently the phoshpolipids phosphatidylcholine (PC), phosphatidylethanolamine (PE), phosphatidylglycerol (PG), phosphatidic acid (PA), phosphatidylserine (PS) and phosphatidylinositol (PI). Favors the r…	https://bar.utoronto.ca/thalemine/report.do?id=4655076
3	Cm_g17992	3.96249	8.8572	8.02044	4.90499	contig0001544	2	29.413	AT2G23540.1		GDSL-like Lipase/Acylhydrolase superfamily protein	GDSL-motif esterase/acyltransferase/lipase. Enzyme group with broad substrate specificity that may catalyze acyltransfer or hydrolase reactions with lipid and non-lipid substrates.	https://bar.utoronto.ca/thalemine/keywordSearchResults.do?searchTerm=At2g23540&searchSubmit=search
3	Cm_g4309	1.32083	3.64708	1.94393	2.4525	contig0000267	2	29.413	AT3G07360.1	ATPUB9,PUB9	plant U-box 9	Functions as an E3 ubiquitin ligase (By similarity). May be involved in the abscisic acid-mediated signaling pathway, at least during germination. Encodes a protein containing a U-box and an ARM domain. This protein has E3 ubiquitin ligase activity based on in vitro assays.	https://bar.utoronto.ca/thalemine/report.do?id=4863755
3	Cm_g819	2.64166	9.37821	2.51919	3.18206	contig0000056	2	29.413	AT5G66560.1		Phototropic-responsive NPH3 family protein	May act as a substrate-specific adapter of an E3 ubiquitin-protein ligase complex (CUL3-RBX1-BTB) which mediates the ubiquitination and subsequent proteasomal degradation of target proteins.	https://bar.utoronto.ca/thalemine/report.do?id=5907555
3	Cm_g826	0	3.12607	0.304781	1.42226	contig0000056	2	29.413	AT5G66590.1		CAP (Cysteine-rich secretory proteins, Antigen 5, and Pathogenesis-related 1 protein) superfamily protein	biotic/abiotic stress response	https://bar.utoronto.ca/thalemine/report.do?id=5907698
3	Cm_g4302	5.28331	1.56304	0.747821	1.17694	contig0000267	2	29.413	AT5G66860.1		Ribosomal protein L25/Gln-tRNA synthetase, anti-codon-binding domain	cytosolic large ribosomal subunit	https://bar.utoronto.ca/thalemine/report.do?id=5910327
3	Cm_g4882	1.32083	0	0.537532	0.293411	contig0000310	2	29.413	AT2G26560.1	PLA IIA,PLA2A,PLP2	phospholipase A 2A	Possesses non-specific lipolytic acyl hydrolase (LAH) activity. Catalyzes the hydrolysis of the galactolipids monogalactosyldiacylglycerol (MGDG) and digalactosyldiacylglycerol (DGDG), and less efficiently the phoshpolipids phosphatidylcholine (PC), phosphatidylethanolamine (PE), phosphatidylglycerol (PG), phosphatidic acid (PA), phosphatidylserine (PS) and phosphatidylinositol (PI). Favors the r…	https://bar.utoronto.ca/thalemine/report.do?id=4655076
3	Cm_g7135	2.64166	0	0.564086	1.09029	contig0000488	2	29.413	AT4G37090.1
3	Cm_g26199	0	2.08405	1.01238	1.48963	contig0002694	2	29.568	AT3G50660.1	CLM,CYP90B1,DWF4,PSC1,SAV1,SNP2	Cytochrome P450 superfamily protein	Catalyzes the C22-alpha-hydroxylation step in brassinosteroids biosynthesis (PubMed:9490746, PubMed:16460510). Converts campesterol (CR) to (22S)-22-hydroxycampesterol (22-OHCR, 22-hydroxyCR), campestanol (CN) to 6-deoxycathasterone (6-deoxoCT), and 6-oxocampestanol (6-oxoCN) to cathasterone (CT) (PubMed:9490746, PubMed:16460510). Can also use cholesterol and cholestanol as substrates (PubMed:949…	https://bar.utoronto.ca/thalemine/report.do?id=5098865
3, 4	Cm_g19962	0	2.08405	0.304781	0.962868	contig0001792	2	29.887	AT1G80500.1		SNARE-like superfamily protein	Part of multi-protein complex, acting as guanine nucleotide exchange factors (GEFs) and possibly as tethers, regulating intracellular trafficking.	https://bar.utoronto.ca/thalemine/report.do?id=4505696
3, 4	Cm_g26923	29.0582	16.1514	14.3141	12.0533	contig0002822	2	29.887	AT4G36760.1	APP1,ATAPP1	aminopeptidase P1	Catalyzes the removal of a penultimate prolyl residue from the N-termini of peptides, such as Arg-Pro-Pro (By similarity). Aminopeptidase that binds to the auxin transport inhibitor N-1-naphthylphthalamic acid (NPA). May play a negative role in the regulation of PIN auxin transport proteins (PubMed:11891249).	https://bar.utoronto.ca/thalemine/report.do?id=5461241
3, 4	Cm_g26924	6.60414	1.04202	1.89492	3.32009	contig0002822	2	29.887	AT4G36750.1		Quinone reductase family protein	Catalyzes the transfer of electrons from NADH and NADPH to reduce quinone to the hydroquinone state.	https://bar.utoronto.ca/thalemine/report.do?id=5461222
4	Cm_g8338	0	5.73113	3.00007	3.43865	contig0000579	2	29.894	AT5G49530.1		SIN-like family protein	DNA-templated transcription	https://bar.utoronto.ca/thalemine/report.do?id=5788358
4	Cm_g18174	9.2458	0.521012	1.60734	3.91733	contig0001565	2	29.894	AT4G36810.1	GGPS1	geranylgeranyl pyrophosphate synthase 1	Heterodimeric geranyl(geranyl)-diphosphate (GPP) synthase large subunit. In vitro, the large subunit catalyzes mainly the trans-addition of the three molecules of IPP onto DMAPP to form geranylgeranyl pyrophosphate while the small subunit alone is inactive. Upon association of the two subunits, the product profile changes and the production of gerany-diphosphate is strongly increased.	https://bar.utoronto.ca/thalemine/report.do?id=5461668
4	Cm_g8335	5.28331	0.521012	2.73723	1.92974	contig0000579	2	29.894	AT2G18510.1	emb2444	RNA-binding (RRM/RBD/RNP motifs) family protein	Essential gene (embryo lethal) that is similar to component of splicosome. Regulates embryonic pattern formation through Pol II-Mediated transcription of WOX2 an PIN7 (DOI:10.1016/j.isci.2019.09.004). JANUS positively regulates PLT1 expression in the root meristem by recruiting RNA polymerase II (Pol II) to PLT1 and by interacting with PLT1. Nuclear accumulation of JANUS in root meristem depends …	https://bar.utoronto.ca/thalemine/report.do?id=4595474
4	Cm_g8337	40.9457	18.7564	14.2219	14.8462	contig0000579	2	29.894	AT4G36690.2	ATU2AF65A	U2 snRNP auxilliary factor, large subunit, splicing factor	Necessary for the splicing of pre-mRNA.	https://bar.utoronto.ca/thalemine/report.do?id=5460663
4	Cm_g968	0	5.21012	4.23116	1.42226	contig0000065	2	30.061
4	Cm_g986	1.32083	15.1093	16.5683	12.3556	contig0000065	2	30.061	AT4G36520.1		Chaperone DnaJ-domain superfamily protein	involved in clathrin coat disassembly, clathrin-dependent endocytosis	https://bar.utoronto.ca/thalemine/report.do?id=5459897
4	Cm_g952	9.2458	3.64708	1.42361	1.88807	contig0000065	2	30.061	AT4G38100.1		CURVATURE THYLAKOID 1D-like protein	Determines thylakoid architecture by inducing membrane curvature.	https://bar.utoronto.ca/thalemine/report.do?id=5469445
4	Cm_g14712	11.8875	3.12607	1.60381	1.48321	contig0001180	2	39.503	AT4G35980.1		hypothetical protein;	unknown	https://www.arabidopsis.org/servlets/TairObject?type=locus&name=AT4G35980
4	Cm_g14719	15.8499	6.25214	5.25233	5.02667	contig0001180	2	39.503	AT4G38630.1	ATMCB1,MBP1,MCB1,RPN10	regulatory particle non-ATPase 10	Plays a role in maintaining the structural integrity of the 19S regulatory particle (RP), subcomplex of the 26S proteasome. Plays a major role in both the direct and indirect recognition of ubiquitinated substrates of ubiquitin/26S proteasome-mediated proteolysis (UPP). Binds and presumably selects ubiquitin-conjugates for destruction. Prefers multiubiquitin chains rather than single ubiquitins, …	https://bar.utoronto.ca/thalemine/report.do?id=5474211
4	Cm_g9632	0	6.25214	1.23988	1.10957	contig0000691	2	39.755	AT2G18245.1		alpha/beta-Hydrolases superfamily protein	unknown	https://bar.utoronto.ca/thalemine/report.do?id=4593976
4	Cm_g9647	0	2.08405	0.353797	0.419279	contig0000691	2	39.755	AT5G50320.1	AtELP3,ELO3,ELP3,HAC8,HAG3	radical SAM domain-containing protein / GCN5-related N-acetyltransferase (GNAT) family protein	Catalytic tRNA acetyltransferase subunit of the elongator complex which is required for multiple tRNA modifications, including mcm5U (5-methoxycarbonylmethyl uridine), mcm5s2U (5-methoxycarbonylmethyl-2-thiouridine), and ncm5U (5-carbamoylmethyl uridine) (PubMed:20398216). In the elongator complex, acts as a tRNA uridine(34) acetyltransferase by mediating formation of carboxymethyluridine in the …	https://bar.utoronto.ca/thalemine/report.do?id=5793977
4	Cm_g9641	2.64166	0	0.183734	0.272574	contig0000691	2	39.755	AT2G18290.1	APC10	anaphase promoting complex 10	Component of the anaphase promoting complex/cyclosome (APC/C), a cell cycle-regulated E3 ubiquitin-protein ligase complex that controls progression through mitosis and the G1 phase of the cell cycle. The APC/C complex controls several key steps in the cell cycle by mediating the ubiquitination and subsequent degradation of target proteins such as cyclins. The APC/C complex is required for the fem…	https://bar.utoronto.ca/thalemine/report.do?id=4594190
5	Cm_g2947	0	2.08405	0.367469	0.942031	contig0000176	2	50.826	AT5G66005.3		Expressed protein	unknown	https://www.arabidopsis.org/servlets/TairObject?type=locus&name=At5g66005
5	Cm_g2972	124.158	14.5883	5.17914	2.42836	contig0000176	2	50.826	AT2G17500.2		Auxin efflux carrier family protein	Involved in cellular auxin homeostasis by regulating auxin metabolism. Regulates intracellular auxin accumulation at the endoplasmic reticulum and thus auxin availability for nuclear auxin signaling.	https://bar.utoronto.ca/thalemine/report.do?id=4588508
5	Cm_g2960	5.28331	0.521012	3.21561	2.36345	contig0000176	2	50.826	AT2G42005.1		Transmembrane amino acid transporter family protein	Translocates preferentially neutral amino acids from the vacuole to the cytoplasm.	https://bar.utoronto.ca/thalemine/report.do?id=4770359
5	Cm_g2971	3.96249	1.56304	2.57071	2.87178	contig0000176	2	50.826	AT2G17510.1	EMB2763	ribonuclease II family protein	Catalytic component of the RNA exosome complex which has 3'->5' exoribonuclease activity and participates in a multitude of cellular RNA processing and degradation events. Required for 5.8S rRNA intermediate processing and the degradation of 5' external transcribed spacer (5' ETS), a maturation by-product of rRNA synthesis. Is not involved in the degradation of turnip crinkle virus (TCV) RNA and …	https://bar.utoronto.ca/thalemine/report.do?id=4588649
6	Cm_g11787	59.4373	11.4623	12.2687	11.4497	contig0000883	3	34.194	AT1G60810.1	ACLA-2	ATP-citrate lyase A-2	ATP citrate-lyase is the primary enzyme responsible for the synthesis of cytosolic acetyl-CoA, used for the elongation of fatty acids and biosynthesis of isoprenoids, flavonoids and malonated derivatives. May supply substrate to the cytosolic acetyl-CoA carboxylase, which generates the malonyl-CoA used for the synthesis of a multitude of compounds, including very long chain fatty acids and flavon…	https://bar.utoronto.ca/thalemine/report.do?id=4366218
7	Cm_g16410	0	2.08405	0.551203	0.251737	contig0001352	4	38.011	AT5G50410.1		ribonucleoside-diphosphate reductase subunit beta	unknown	https://bar.utoronto.ca/thalemine/report.do?id=5794836
8	Cm_g30890	147.933	27.0926	42.0837	4.5874	contig0003569	5	21.888	AT4G25150.1		HAD superfamily, subfamily IIIB acid phosphatase	acid phosphatase activity	https://bar.utoronto.ca/thalemine/report.do?id=5373395
8	Cm_g27329	9.2458	23.9665	12.0707	16.2159	contig0002895	5	22.159	AT5G12200.1	PYD2	pyrimidine 2	Catalyzes the second step of the reductive pyrimidine degradation, the reversible hydrolytic ring opening of dihydropyrimidines. Can catalyze the ring opening of 5,6-dihydrouracil to N-carbamoyl-alanine and of 5,6-dihydrothymine to N-carbamoyl-amino isobutyrate. Involved in the recycling of nitrogen from nucleobases to general nitrogen metabolism.	https://bar.utoronto.ca/thalemine/report.do?id=5560735
8	Cm_g27326	22.4541	9.37821	2.18681	6.12361	contig0002895	5	22.159	AT5G56670.1		Ribosomal protein S30 family protein	cytosolic small ribosomal subunit	https://bar.utoronto.ca/thalemine/report.do?id=5835546
9	Cm_g3881	7.92497	2.60506	2.50802	0.925203	contig0000238	5	28.082	AT5G47560.1	ATSDAT,ATTDT,TDT	tonoplast dicarboxylate transporter	Putative carrier protein indirectly involved in the uptake of malate and fumarate to the vacuole, probably by regulating the energization across the tonoplast. Uptake of malate to vacuoles is inhibited by citrate and by the uncoupler carbonyl-cyanide m-chlorophenylhydrazone, but seems to be not affected by sodium. Critical for pH homeostasis.	https://bar.utoronto.ca/thalemine/report.do?id=5772528
9	Cm_g3874	21.1333	7.29417	4.02839	4.1265	contig0000238	5	28.082	AT3G02870.1	VTC4	Inositol monophosphatase family protein	Phosphatase acting on L-galactose 1-phosphate (L-Gal 1-P), D-myoinositol 3-phosphate (D-Ins 3-P) and D-myoinositol 1-phosphate (D-Ins 1-P). Can also use beta-glycerophosphate (glycerol 2-P) and, to a lesser extent, D-galactose 1-phosphate (D-Gal 1-P), alpha-D-glucose 1-phosphate (a-D-Glc 1-P), D-mannitol 1-phosphate and adenosine 2'-monophosphate as substrates. No activity with D-fructose 1-phosp…	https://bar.utoronto.ca/thalemine/report.do?id=4828410
11	Cm_g33967	3.96249	0.521012	0.777915	0.799334	contig0004289	6	22.288	AT1G05100.1	MAPKKK18	mitogen-activated protein kinase kinase kinase 18	Component of the abscisic acid (ABA) signaling pathway that acts as ABA signal transducer in the context of abiotic stresses (PubMed:26443375, PubMed:25720833, PubMed:25680457). Triggers MPK1, MPK2, MPK7 and MPK14 activation in a MKK3-dependent manner and MPK6 activation in a MKK3-independent manner. Mediates the ABA-dependent activation of the MKK3-MPK7 module (PubMed:25720833). Positive regulat…	https://bar.utoronto.ca/thalemine/report.do?id=4034937
11	Cm_g2370	1.32083	6.25214	2.09232	1.92729	contig0000139	6	22.451	AT2G32990.1	AtGH9B8,GH9B8	glycosyl hydrolase 9B8	cellular activity, extracellular region	https://bar.utoronto.ca/thalemine/report.do?id=4704863
11	Cm_g14307	2.64166	0.521012	0.747821	1.78304	contig0001137	6	22.451	AT4G22140.2	EBS	PHD finger family protein / bromo-adjacent homology (BAH) domain-containing protein	Chromatin remodeling factor that binds to methylated histone (e.g. H3K4me2/3) to prevent their acetylation (e.g. H3K9K14Ac), likely by recruiting histone deacetylase (HDAC) complexes, and thus regulating the transcription of target genes (PubMed:25281686). Negative regulator in developmental processes in a gibberellic acid- (GA-) dependent manner, such as germination, flowering induction, and flo…	https://bar.utoronto.ca/thalemine/report.do?id=5349528
11	Cm_g7493	1.32083	5.21012	2.3733	4.00464	contig0000512	6	22.551	AT3G15290.1		3-hydroxyacyl-CoA dehydrogenase family protein	involven in fatty acid metabolic process	https://bar.utoronto.ca/thalemine/report.do?id=4920984
11	Cm_g4603	1.32083	0	0.183734	0.146705	contig0000288	6	22.551	AT1G53490.1		RING/U-box superfamily protein	Ubiquitin E3 ligase required for class I crossover (CO) formation during meiosis.	https://bar.utoronto.ca/thalemine/report.do?id=4322729
11	Cm_g14658	3.96249	11.9833	2.35517	7.40162	contig0001173	6	22.951	AT2G32520.1		alpha/beta-Hydrolases superfamily protein	hydrolase activity; acyltransferase activity, transferring groups other than amino-acyl groups	https://bar.utoronto.ca/thalemine/report.do?id=4700831
11	Cm_g11502	13.2083	2.60506	1.03972	0.146705	contig0000855	6	22.951	AT4G05120.1	ATENT3,ENT3,FUR1	Major facilitator superfamily protein	Nucleoside transporter that functions as a pyrimidine nucleoside carrier in all organs. Has high affinity for adenosine and uridine when expressed in a heterologous system (yeast). Mediates proton-dependent adenosine or uridine transport in Xenopus oocytes.	https://bar.utoronto.ca/thalemine/report.do?id=5228098
11	Cm_g14682	9.2458	2.08405	0.488516	0.671016	contig0001177	6	22.951	AT2G32380.1		Transmembrane protein 97, predicted	endoplasmic reticulum membrane	https://bar.utoronto.ca/thalemine/report.do?id=4699665
11	Cm_g5365	3.96249	0.521012	2.02963	1.82315	contig0000349	6	22.951	AT4G03240.1	ATFH,FH	frataxin homolog	Promotes the biosynthesis of heme as well as the assembly and repair of iron-sulfur clusters by delivering Fe(2+) to proteins involved in these pathways (PubMed:17092311). May play a role in the protection against iron-catalyzed oxidative stress through its ability to catalyze the oxidation of Fe(2+) to Fe(3+) (PubMed:17092311). May be able to store large amounts of the metal in the form of a fer…	https://bar.utoronto.ca/thalemine/report.do?id=5214778
11	Cm_g5368	6.60414	2.08405	3.29606	1.78304	contig0000349	6	22.951	AT4G03260.2		Outer arm dynein light chain 1 protein	MASP1 overexpression promotes growth during drought and promotes microtubule stability and recovery after stress as well as microtubule bundling.MASP1 growth promotion and microtubule stabilization activities are dependent upon serine 670 phosphorylation. MASP1 binds microtubules;this activity is not affected by MASP1 phosphorylation status.MASP1 protein levels are induced by drought post-transcr…	https://bar.utoronto.ca/thalemine/report.do?id=5214866
12	Cm_g26901	10.5666	2.60506	6.6025	6.16528	contig0002817	7	23.636	AT2G17200.1	DSK2	ubiquitin family protein	Binds and presumably selects ubiquitin-conjugates for destruction. Prefers multiubiquitin chains rather than single ubiquitins, with a binding affinity for 'Lys-48'-linked ubiquitin chains. Acts as a ubiquitin receptor that associates with the 26S proteasomal docking subunit RPN10 for the indirect recognition of ubiquitinated substrates of ubiquitin/26S proteasome-mediated proteolysis (UPP).	https://bar.utoronto.ca/thalemine/report.do?id=4586460
12	Cm_g26909	5.28331	0	3.27476	1.65561	contig0002817	7	23.636	AT3G47680.1		DNA binding protein	unknown	https://bar.utoronto.ca/thalemine/report.do?id=5078564
13	Cm_g22036	0	5.73113	2.5389	2.91434	contig0002069	7	31.594	AT5G11880.1		Pyridoxal-dependent decarboxylase family protein	Specifically catalyzes the decarboxylation of meso-diaminopimelate (meso-DAP) to L-lysine.	https://bar.utoronto.ca/thalemine/report.do?id=5558963
13	Cm_g9293	2.64166	9.89922	3.55537	6.08349	contig0000661	7	31.594	AT2G21440.1		RNA-binding (RRM/RBD/RNP motifs) family protein	RNA binding	https://bar.utoronto.ca/thalemine/report.do?id=4617202
13	Cm_g9304	5.28331	11.9833	5.55015	9.43154	contig0000661	7	31.594	AT3G03770.2		Leucine-rich repeat protein kinase family protein	protein kinase superfamily. Ser/Thr protein kinase family.	https://bar.utoronto.ca/thalemine/report.do?id=4834407
14	Cm_g11249	13.2083	3.64708	3.25584	3.81871	contig0000832	7	34.355	AT4G34700.1		LYR family of Fe/S cluster biogenesis protein	Accessory subunit of the mitochondrial membrane respiratory chain NADH dehydrogenase (Complex I), that is believed to be not involved in catalysis. Complex I functions in the transfer of electrons from NADH to the respiratory chain. The immediate electron acceptor for the enzyme is believed to be ubiquinone (By similarity). Is required for correct plant growth and development.	https://bar.utoronto.ca/thalemine/report.do?id=5446325
14	Cm_g11253	5.28331	0.521012	0.304781	0.438558	contig0000832	7	34.355	NA	NA
14	Cm_g36038	6.60414	1.04202	2.00662	3.2277	contig0004869	7	34.355	NA	NA
15	Cm_g24472	7.92497	2.08405	3.04634	2.10214	contig0002430	8	16.163	AT5G12470.1		protein of unknown function (DUF3411)	May play a role in leaf development.	https://bar.utoronto.ca/thalemine/report.do?id=5562901
15	Cm_g6410	3.96249	15.6304	13.5874	13.6888	contig0000432	8	16.523	AT3G02600.2	ATLPP3,LPP3	lipid phosphate phosphatase 3	Belongs to the PA-phosphatase related phosphoesterase family.	https://bar.utoronto.ca/thalemine/report.do?id=4826544
15	Cm_g35487	5.28331	0.521012	2.04685	1.42868	contig0004712	8	16.793	NA	NA
15	Cm_g29996	0	4.16809	0.914344	1.04466	contig0003396	8	17.587	AT1G15170.1		MATE efflux family protein	Belongs to the multi antimicrobial extrusion (MATE) (TC 2.A.66.1) family. Involved in xenobiotic detoxification by transmembrane export across the plasma membrane	https://bar.utoronto.ca/thalemine/report.do?id=4114304
15	Cm_g29995	6.60414	1.04202	0.777915	3.32565	contig0003396	8	17.587	AT1G15170.1		MATE efflux family protein	Belongs to the multi antimicrobial extrusion (MATE) (TC 2.A.66.1) family. Involved in xenobiotic detoxification by transmembrane export across the plasma membrane	https://bar.utoronto.ca/thalemine/report.do?id=4114304
16	Cm_g27952	7.92497	2.08405	0.367469	1.88807	contig0003006	9	11.641	AT1G52600.1		Peptidase S24/S26A/S26B/S26C family protein	Belongs to the peptidase S26B family. Involved in signal peptide processing.	https://bar.utoronto.ca/thalemine/report.do?id=4317183
16	Cm_g27944	30.3791	11.4623	21.2487	13.404	contig0003006	9	11.641	AT4G32530.1		ATPase, F0/V0 complex, subunit C protein	Proton-conducting pore forming subunit of the membrane integral V0 complex of vacuolar ATPase. V-ATPase is responsible for acidifying a variety of intracellular compartments in eukaryotic cells.	https://bar.utoronto.ca/thalemine/report.do?id=5427063
17	Cm_g18389	64.7206	19.7984	14.9474	8.76274	contig0001590	11	24.618	AT3G56240.1	CCH	copper chaperone	CCH protein belongs to a family of eukaryotic proteins that participate in intracellular copper homeostasis by delivering this metal to the secretory pathway; mainly located along the vascular bundles of senescing leaves and petioles as well as in stem sieve elements; hypothesized to have a role in copper mobilization from decaying organs towards reproductive structures, as a result of metallopro…	https://bar.utoronto.ca/thalemine/keywordSearchResults.do?searchTerm=At3g56240&searchSubmit=search
17	Cm_g5980	18.4916	6.77315	1.6983	3.40094	contig0000397	11	24.618	AT2G27510.1	ATFD3,FD3	ferredoxin 3	Ferredoxins are iron-sulfur proteins that transfer electrons in a wide variety of metabolic reactions.	https://bar.utoronto.ca/thalemine/report.do?id=4663838
18	Cm_g14595	13.2083	2.60506	3.24296	3.36884	contig0001165	11	27.726	AT2G43240.1		Nucleotide-sugar transporter family protein	Sugar transporter involved in the transport of CMP-sialic acid from the cytoplasm into the Golgi.	https://bar.utoronto.ca/thalemine/report.do?id=4778806
18	Cm_g14593	1.32083	0	0.796837	0.251737	contig0001165	11	27.726	AT2G31600.1		INO80 complex subunit D-like protein	involved in histone H4-K16 acetylation, histone H4-K5 acetylation, histone H4-K8 acetylation	https://www.arabidopsis.org/servlets/TairObject?type=locus&name=AT2G31600
18	Cm_g10439	1.32083	4.16809	1.23988	0.691853	contig0000764	11	27.896	AT1G73440.1		calmodulin-like protein	enables calcium ion binding, microtubule binding	https://www.arabidopsis.org/servlets/TairObject?type=locus&name=At1g73440
18	Cm_g6160	21.1333	8.8572	2.36042	4.86247	contig0000412	11	27.896	AT5G51380.1		RNI-like superfamily protein	SCF-dependent proteasomal ubiquitin-dependent protein catabolic process	https://bar.utoronto.ca/thalemine/report.do?id=5801678
18	Cm_g12231	2.64166	0	0.613102	0.272574	contig0000933	11	27.896	NA	NA
18	Cm_g50537	9.2458	19.7984	8.24965	12.0194	contig0013635	11	28.233	NA	NA
18	Cm_g47325	0	7.29417	7.46044	7.75928	contig0012728	11	28.296	NA	NA
18	Cm_g31428	0	5.21012	2.35084	3.16764	contig0003683	11	28.296	AT3G26300.1	CYP71B34	cytochrome P450, family 71, subfamily B, polypeptide 34	Belongs to the cytochrome P450 family.	https://bar.utoronto.ca/thalemine/report.do?id=4998865
18	Cm_g47322	10.5666	2.08405	1.2588	1.9346	contig0012728	11	28.296	NA	NA
18	Cm_g13570	0	4.16809	2.85828	1.65717	contig0001059	11	28.331	AT2G44730.1		Alcohol dehydrogenase transcription factor Myb/SANT-like family protein	regulation of DNA-templated transcription	https://bar.utoronto.ca/thalemine/report.do?id=4788994
18	Cm_g12311	14.5291	6.25214	4.95243	4.7366	contig0000940	11	28.403	AT2G44680.1	CKB4	casein kinase II beta subunit 4	Encodes casein kinase II beta chain, a CK2 regulatory subunit. Nuclear-localized CKB4 protein exists in vivo as different isoforms, resulting from phosphorylation on serine residues. The phosphorylated isoforms are the preferred substrate for ubiquitination and degradation by the proteasome pathway. Involved in regulation of circadian clock.	https://bar.utoronto.ca/thalemine/keywordSearchResults.do?searchTerm=At2g44680&searchSubmit=search
18	Cm_g13428	14.5291	4.16809	3.76328	2.62004	contig0001046	11	28.472	AT3G60450.1		Phosphoglycerate mutase family protein;	acts within carbohydrate derivative metabolic process, cell wall organization or biogenesis, cellular response to organic cyclic compound, cellular response to oxygen-containing compound, defense response to other organism, monocarboxylic acid metabolic process, regulation of defense response, response to inorganic substance, response to jasmonic acid, response to oxidative stress	https://bar.utoronto.ca/thalemine/keywordSearchResults.do?searchTerm=AT3G60450&searchSubmit=search
18	Cm_g17246	22.4541	10.4202	12.2904	12.0973	contig0001458	11	31.44	AT3G56150.1	ATEIF3C-1,ATTIF3C1,EIF3C,EIF3C-1,TIF3C1	eukaryotic translation initiation factor 3C	Component of the eukaryotic translation initiation factor 3 (eIF-3) complex, which is involved in protein synthesis of a specialized repertoire of mRNAs and, together with other initiation factors, stimulates binding of mRNA and methionyl-tRNAi to the 40S ribosome. The eIF-3 complex specifically targets and initiates translation of a subset of mRNAs involved in cell proliferation.	https://bar.utoronto.ca/thalemine/report.do?id=5137009
18	Cm_g18141	0	3.12607	0.183734	1.71567	contig0001561	11	31.745	AT3G15750.1		Essential protein Yae1, N-terminal	unknown	https://bar.utoronto.ca/thalemine/report.do?id=4924544
18	Cm_g18139	2.64166	0	0.443039	1.76376	contig0001561	11	31.745	AT2G38780.1		cytochrome C oxidase subunit	defense response to bacterium, response to light stimulus, response to water deprivation	https://bar.utoronto.ca/thalemine/report.do?id=4746073
20	Cm_g2028	6.60414	1.04202	4.66578	3.87966	contig0000122	12	27.978	NA	NA
20	Cm_g3629	1.32083	7.81518	5.37245	4.05117	contig0000222	12	28.049	AT4G24470.1	GATA25,TIFY1,ZIM	GATA-type zinc finger protein with TIFY domain	Transcriptional activator that specifically binds 5'-GATA-3' or 5'-GAT-3' motifs within gene promoters.	https://bar.utoronto.ca/thalemine/report.do?id=5366921
20	Cm_g492	1.32083	3.12607	1.36092	0.962868	contig0000037	12	28.049	AT4G14600.1		Target SNARE coiled-coil domain protein	Required for vesicular transport from the ER to the Golgi complex. Functions as a SNARE associated with ER-derived vesicles (By similarity).	https://bar.utoronto.ca/thalemine/report.do?id=5287980
20	Cm_g512	1.32083	4.16809	0.564086	1.04466	contig0000037	12	28.049	AT1G49510.1	emb1273	embryo defective 1273	cellular response to salt stress, chloroplast organization	https://bar.utoronto.ca/thalemine/report.do?id=4294569
20	Cm_g41437	17.1708	4.68911	2.27881	2.78446	contig0006946	12	28.049	NA	NA
20	Cm_g488	13.2083	6.25214	4.15559	5.63696	contig0000037	12	28.049	AT1G28200.1	FIP1	FH interacting protein 1	cellular response to lipid, cellular response to oxygen-containing compound, immune response, negative regulation of defense response, protein modification process, regulation of cell communication, regulation of defense response, response to abscisic acid, response to inorganic substance, response to salt stress, response to temperature stimulus, response to water deprivation, response to woundi…	https://bar.utoronto.ca/thalemine/report.do?id=4199611
20	Cm_g25172	0	4.68911	1.91738	3.41871	contig0002538	12	28.478	AT3G01800.1		Ribosome recycling factor	Responsible for the release of ribosomes from messenger RNA at the termination of chloroplastic protein biosynthesis.	https://bar.utoronto.ca/thalemine/report.do?id=4821082
20	Cm_g14471	7.92497	3.12607	2.52169	2.95753	contig0001153	12	28.478	AT1G64880.1		Ribosomal protein S5 family protein	Belongs to the universal ribosomal protein uS5 family.	https://bar.utoronto.ca/thalemine/report.do?id=4395390
20	Cm_g18403	48.8706	18.2354	6.05654	10.7151	contig0001592	12	28.478	AT4G00100.1	ATRPS13A,PFL2,RPS13,RPS13A	ribosomal protein S13A	Encodes a cytoplasmic ribosomal protein S13 homologue involved in early leaf development The mRNA is cell-to-cell mobile. cytosolic small ribosomal subunit	https://bar.utoronto.ca/thalemine/report.do?id=5188941
20	Cm_g48386	7.92497	2.60506	1.28535	0.438558	contig0012867	12	28.478	NA	NA
20	Cm_g14470	1.32083	0	0.353797	0.272574	contig0001153	12	28.478	AT1G64890.1		Major facilitator superfamily protein	Could mediate folate transport.	https://bar.utoronto.ca/thalemine/report.do?id=4395437
21	Cm_g13532	40.9457	17.1934	6.06979	11.6764	contig0001056	12	32.388	AT2G33370.1		Ribosomal protein L14p/L23e family protein;	Belongs to the universal ribosomal protein uL14 family.	https://bar.utoronto.ca/thalemine/report.do?id=4708556
21	Cm_g13646	5.28331	0.521012	1.4064	1.21706	contig0001068	12	32.388	AT4G00026.1	SD3	SEGREGATION DISTORTION 3	import inner membrane translocase subunit; May participate in the translocation of transit peptide-containing proteins across the mitochondrial inner membrane.	https://bar.utoronto.ca/thalemine/report.do?id=5188301
