# Supplementary material for: Mapping QTLs for blight resistance and morpho-phenological traits in inter-species hybrid families of chestnut (Castanea spp.)
Source: Front Plant Sci. 2024 Apr 8;15:1365951. doi: 10.3389/fpls.2024.1365951 (PMC11033410; doi:10.3389/fpls.2024.1365951)
Supplement: Supplementary file 1 [file DataSheet_1.zip › Data Sheet 1/Supplementary Table 9.xlsx]

## Sheet: 67 SNPs
Supplementary Table 9. The list of SNP markers for potential marker assisted selection and their allele frequencies in 3 Chinese vs.13 American chestnut trees
Method	Interval #	ID	Chr	Pos (cM)	Type	SNP	Mahogany	Nanking	Vanuxem	Chinese chestnut					American chestnut
										fA	fC	fG	fT		fA	fC	fG	fT	Diff
GWAS	1	C1	1	8.297	LB	CCallv2c39220_141	GG	AG	AG	0.33		0.67					1		0.33
GWAS	1	C1	1	9.331	peak	CCallv2c14185_1058	AA	AG	GG	0.5		0.5					1		0.5
GWAS	1	C1	1	9.331	RB	CCallv2c14185_752	AC	AC	AC	0.5	0.5				1				0.5
GWAS	2	C2	1	35.025	LB	CCallv2c13487_1219	AA	AC	CC	0.5	0.5					1			0.5
GWAS	2	C2	1	40.279	peak	CCallv2c31853_653	--	--	AA	1					1				0
GWAS	2	C2	1	40.679	int	AC454v3c21227_679	AA	AA	AA	1					0.42		0.58		0.58
GWAS	2	C2	1	41.209	int	CCallv2c1090_201	AA	AG	AA	0.83		0.17					1		0.83
GWAS	2	C2	1	41.209	int	CCallv2c18772_344	AC	CC	AC	0.33	0.67					1			0.33
GWAS	2	C2	1	45.725	RB	CCallv2c39916_1973	AA	AT	AA	0.83			0.17		1				0.17
GWAS	3	C3	2	22.312	LB-peak	AC454v3c44052_1131	GG	GG	GG			1			0.08		0.92		0.08
GWAS	3	C3	2	29.887	RB	AC454v3c32082_959	AA	AA	AA	1					0.62		0.38		0.38
MQM	4	M1	2	29.894	peak1	AC454v3c8420_390	GG	GG	GG			1			0.65		0.35		0.65
MQM	4	M1	2	29.894	lb	AC454v3c14505_1360	AA	AA	AA	1					0.42			0.58	0.58
GWAS	4	C4	2	39.355	peak2	CCallv2c31229_1519	AG	GG	AG	0.33		0.67			0.23		0.77		0.1
MQM	4	M1	2	45.916	RB	CCallv2c1365_1513	AG	GG	AG	0.33		0.67			1				0.67
GWAS	5	C5	2	43.894	int	CCallv2c15693_427	AA	AG	AG	0.67		0.33					1		0.67
GWAS	5	C5	2	43.894	LB	CCallv2c15693_1273	GG	AG	GG	0.17		0.83					1		0.17
GWAS	5	C5	2	50.826	int	CCallv2c11426_306	GG	AG	AG	0.33		0.67			1				0.67
GWAS	5	C5	2	50.826	int	CCallv2c21911_137	AG	AG	GG	0.33		0.67			1				0.67
GWAS	5	C5	2	50.826	peak	CCallv2c23975_211	AT	AT	AA	0.67		0.33			0.04			0.96	0.63
GWAS	5	C5	2	50.826	RB	CCallv2c29059_890	AG	AG	GG	0.33		0.67					1		0.33
GWAS	6	C6	3	34.194	LB-peak-RB	CCallv2c5821_1388	GG	AG	GG	0.17		0.83					1		0.17
GWAS	7	C7	4	38.011	LB-peak-RB	AC454v3c6302_472	--	AG	GG	0.25		0.75			0.61		0.39		0.36
MQM	8	M2	5	21.391	LB	CCallv2c39910_214	AG	AG	GG	0.33		0.67			1				0.67
MQM	8	M2	5	22.159	RB	AC454v3c19924_117	AA	AA	AA	1					0.46		0.54		0.54
MQM	8	M2	5	NA	peak	AC454v3c8144_537	AA	AA	AA	1					0.69	0.31			0.31
GWAS	9	C8	5	23.475	LB	AC454v3c7063_1344	AA	AA	AA	1					0.46		0.54		0.54
GWAS	9	C8	5	28.082	peak-RB	CCallv2c40480_1388	AA	AG	AA	0.83		0.17					1		0.83
GWAS	10	C9	5	37.332	LB	CCallv2c8687_878	AG	AG	GG	0.33		0.67					1		0.33
GWAS	10	C9	5	38.645	peak	CCallv2c39748_933	AA	AG	GG	0.5		0.5					1		0.5
GWAS	10	C9	5	43.168	RB	AC454v3c44671_2300	GG	GG	GG			1			0.15		0.85		0.15
GWAS	11	C10	6	22.288	LB	AC454v3c17849_611	GG	GG	GG			1			0.11		0.89		0.11
GWAS	11	C10	6	22.451	peak	AC454v3c1467_551	CC	CC	CC		1				0.38	0.62			0.38
GWAS	11	C10	6	22.951	int	AC454v3c8506_391	AA	AA	AA	1					0.46	0.54			0.54
GWAS	11	C10	6	28.124	int	AC454v3c39247_1551	AA	AA	AA	1					0.42		0.58		0.58
GWAS	11	C10	6	28.124	RB	AC454v3c36856_264	AA	AA	AA	1					0.69		0.31		0.31
GWAS	12	C11	7	23.636	LB-peak-RB	CCallv2c18958_102	AG	--	AG	0.5		0.5			1				0.5
GWAS	13	C12	7	31.594	LB-peak-RB	AC454v3c8767_452	GG	GG	GG			1			0.38		0.62		0.38
MQM	14	M3	7	34.355	LB	CCallv2c46020_2118	GG	GG	--			1			0.58		0.42		0.58
MQM	14	M3	7	34.355	peak	AC454v3c7956_697	AA	AA	AA	1					0.85		0.15		0.15
MQM	14	M3	7	36.585	int	CCallv2c42118_1710	AG	AA	AG	0.67		0.33					1		0.67
MQM	14	M3	7	47.929	RB	AC454v3c24329_431	GG	GG	GG			1			0.54		0.46		0.54
MQM	15	M4	8	10.067	LB	CCallv2c41682_678	AG	AG	GG	0.33		0.67			1				0.67
MQM	15	M4	8	11.741	int	CCallv2c12095_543	GG	AG	GG	0.17		0.83			1				0.83
MQM	15	M4	8	11.741	int	CCallv2c40014_1896	CC	AC	AA	0.5	0.5				1				0.5
MQM	15	M4	8	13.467	int	AC454v3c6672_1043	AA	AA	AA	1					0.5		0.5		0.5
MQM	15	M4	8	16.423	int	CCallv2c1073_1092	GG	AA	GG	0.33		0.67			1				0.67
GWAS	15	C13	8	17.296	peak1	AC454v3c30839_594	AA	AA	AA	1					0.81		0.19		0.19
MQM	15	M4	8	20.161	int	CCallv2c4764_303	AG	AG	AA	0.67		0.33					1		0.67
MQM	15	M4	8	23.188	RB	AC454v3c44372_453	GG	GG	GG			1			0.17		0.83		0.17
GWAS	16	C14	9	5.702	LB	AC454v3c10497_1640	GG	GG	GG			1			0.15		0.85		0.15
GWAS	16	C14	9	9.547	int	AC454v3c3636_547	AA	AA	AA	1					0.42		0.58		0.58
GWAS	16	C14	9	11.641	RB-peak	AC454v3c32352_698	GG	GG	GG			1			0.27		0.73		0.27
GWAS	17	C15	11	24.618	LB-peak-RB	AC454v3c41432_251	GG	GG	GG			1			0.23		0.77		0.23
MQM	18	M5	11	26.454	LB	AC454v3c39680_934	GG	GG	GG			1			0.27		0.73		0.27
MQM	18	M5	11	27.996	peak2	CCallv2c25306_1210	AG	AA	AG	0.67		0.33			1				0.33
MQM	18	M5	11	28.472	int	CCallv2c2060_879	AA	AT	AT	0.67			0.33					1	0.67
GWAS	18	C16	11	28.639	int	CCallv2c4973_1225	AA	AG	GG	0.5		0.5					1		0.5
MQM	18	M5	11	31.019	int	CCallv2c44324_1012	AG	AG	AG	0.5		0.5					1		0.5
GWAS	18	C16	11	31.745	peak1	CCallv2c25681_873	AG	AA	AG	0.67		0.33					1		0.67
GWAS	18	C16	11	34.163	RB	CCallv2c19654_516	AG	AG	AA	0.67		0.33			1				0.33
GWAS	19	C17	11	41.687	LB	AC454v3c12417_786	AA	AA	AA	1					0.73		0.27		0.27
GWAS	19	C17	11	43.292	peak	CCallv2c38947_443	AC	AC	AC	0.5	0.5				0.04	0.96			0.46
GWAS	19	C17	11	43.292	RB	CCallv2c38947_599	--	--	--							1			NA
MQM	20	M6	12	27.978	LB-peak	AC454v3c16632_906	AG	AG	AG	0.5		0.5			1				0.5
MQM	20	M6	12	30.71	RB	AC454v3c9253_123	GG	GG	GG			1			0.04		0.96		0.04
GWAS	21	C18	12	32.388	LB-peak-RB	AC454v3c2563_458	AA	AA	AA	1					0.8		0.2		0.2
Note:
Interval #: The numering of 21 unique QTL intervals consistent with Supplementary Table 4, including 15 QTLs detected by GWAS only, 3 by both GWAS and MQM, and 3 by MQM only.
ID: QTL ID consistent with Supplementary Table 4
fA, fC, fG, fT: Allele frequency of each nucleotide
Diff: Absolute difference of allele frequency
95% Diff is (0.39, 0.49)
