# Supplementary material for: Mapping QTLs for blight resistance and morpho-phenological traits in inter-species hybrid families of chestnut (Castanea spp.)
Source: Front Plant Sci. 2024 Apr 8;15:1365951. doi: 10.3389/fpls.2024.1365951 (PMC11033410; doi:10.3389/fpls.2024.1365951)
Supplement: Supplementary file 1 [file DataSheet_1.zip › Data Sheet 1/Supplementary Table 4 to 5.xlsx]

## Sheet: S_Table4
Supplementary Table 4. QTL intervals for blight resistance in chestnut detected by GWAS (with combined canker size data) and MQM
Method	Interval #	QTL ID	Chr	LB			Peak						RB		Chr	Interval (cM)	Population						Source	Generation	Size
				Marker	Pos (cM)		Marker	Pos (cM)	LOD	P value	R^2		Marker	Pos (cM)			BC pool	GraB3	MahB1	MahF2	NanB1	ClaB2
GWA	1	C1	1	CCallv2c39220_141	8.297		CCallv2c14185_1058	9.331		0.000938	0.02881		CCallv2c14185_752	9.331	1	8.297-9.331					Xp		Nanking	BC1	82
GWA	2	C2	1	CCallv2c13487_1219	35.025		CCallv2c31853_653	40.279		0.000144	0.00910958		CCallv2c39916_1973	45.725	1	35.025-45.725	Xp	X	X	X	X		Mahogany, Nanking, M16	BC1/BC2/BC3	888
GWA	3	C3	2	AC454v3c44052_1131	22.312		AC454v3c44052_1131	22.312		0.000992	0.00613794		AC454v3c32082_959	29.887	2	22.312-29.887	Xp	X	X	X	X		Mahogany, Nanking, M16	BC1/BC2/BC3	888
MQM	4	M1	2	CmSI0804	29.887		AC454v3c8420_390	29.894	9.34		0.104/0.096		CCallv2c1365_1513	45.916	2	29.887-45.916				Xp			Mahogany	F2	139
GWA	4	C4	2	CCallv2c31229_1519	39.355		CCallv2c31229_1519	39.355		0.00117	0.00734		CCallv2c31229_1519	39.355	2	39.355-39.355	X	Xp					Mahogany	BC3	690
GWA	5	C5	2	CCallv2c15693_1273	43.894		CCallv2c23975_211	50.826		0.000305	0.04237		CCallv2c29059_890	50.826	2	43.894-50.826	X		X	X	Xp		Mahogany, Nanking, M16	BC1/BC2/BC3/F2	1094
GWA	6	C6	3	CCallv2c5821_1388	34.194		CCallv2c5821_1388	34.194		0.000317	0.00574806		CCallv2c5821_1388	34.194	3	34.194-34.194	Xp						Mahogany, Nanking, M16	BC1/BC2/BC3	888
GWA	7	C7	4	AC454v3c6302_472	38.011		AC454v3c6302_472	38.011		1.4e-05	0.011974		AC454v3c6302_472	38.011	4	38.011-38.011	Xp	X					Mahogany, Nanking, M16	BC1/BC2/BC3	888
MQM	8	M2	5	CCallv2c39910_214	21.391		AC454v3c8144_537	NA	9.08		0.037/0.154		AC454v3c19924_117	22.159	5	21.391-22.159				Xp			Mahogany	F2	139
GWA	9	C8	5	AC454v3c7063_1344	23.475		CCallv2c40480_1388	28.082		0.00123354	0.00603311		CCallv2c40480_1388	28.082	5	23.475-28.082	Xp	X	X	X	X	X	Mahogany, Nanking, M16	BC1/BC2/BC3	888
GWA	10	C9	5	CCallv2c8687_878	37.332		CCallv2c8687_878	37.332		1.16e-05	0.03635		AC454v3c44671_2300	43.168	5	37.332-43.168	X	X	Xp				Mahogany	BC1	47
GWA	11	C10	6	AC454v3c17849_611	22.288		AC454v3c1467_551	22.451		0.000168	0.06814		AC454v3c44182_1177	29.067	6	22.288-29.067	X	X	X	X	X	Xp	Mahogany, Nanking, M16	BC1/BC2/BC3	888
GWA	12	C11	7	CCallv2c18958_102	23.636		CCallv2c18958_102	23.636		0.00143	0.02682		CCallv2c18958_102	23.636	7	23.636-23.636			X		Xp		Nanking	BC1	129
GWA	13	C12	7	AC454v3c8767_452	31.594		AC454v3c8767_452	31.594		0.000455	0.01038		AC454v3c8767_452	31.594	7	31.594-31.594	X	Xp		X			Mahogany, Nanking, M16	BC1/BC2/BC3	888
MQM	14	M3	7	CCallv2c46020_2118	34.355		AC454v3c7956_697	34.355	12.22		0.146/0.131		AC454v3c24329_431	47.929	7	34.355-47.929				Xp			Mahogany	F2	139
MQM	15	M4	8	CCallv2c41682_678	10.067		CmSI0710	16.423	14.18		NA/0.269		AC454v3c44372_453	23.188	8	10.067-23.188				Xp			Mahogany	F2	139
GWA	15	C13	8	AC454v3c30839_594	17.296		AC454v3c30839_594	17.296		0.000881	0.02066		AC454v3c30839_594	17.296	8	17.296-17.296	X		Xp				Mahogany	BC1	47
GWA	16	C14	9	AC454v3c10497_1640	5.702		AC454v3c32352_698	11.641		0.000491	0.04667		AC454v3c32352_698	11.641	9	5.702-11.641	X	X	X	X	X	Xp	Mahogany, Nanking, M16	BC1/BC2/BC3	888
GWA	17	C15	11	AC454v3c41432_251	24.618		AC454v3c41432_251	24.618		0.00192	0.00842		AC454v3c41432_251	24.618	11	24.618-24.618	X	Xp					Mahogany	BC3	690
MQM	18	M5	11	AC454v3c39680_934	26.454		CCallv2c25306_1210	27.996	6.85		0.055/0.081		CCallv2c44324_1012	31.019	11	26.454-31.019				Xp			Mahogany	F2	139
GWA	18	C16	11	CCallv2c4973_1225	28.639		CCallv2c25681_873	31.745		0.000689	0.00827		CCallv2c19654_516	34.163	11	28.639-34.163	X	X	X	Xp			Mahogany	F2	206
GWA	19	C17	11	AC454v3c12417_786	41.687		CCallv2c38947_443	43.292		0.000885	0.04341		CCallv2c38947_599	43.292	11	41.687-43.292	X	X		X		Xp	Mahogany, Nanking, M16	BC1/BC2/BC3	888
MQM	20	M6	12	AC454v3c16632_906	27.978		AC454v3c16632_906	27.978	8.06		0.085/0.083		AC454v3c9253_123	30.71	12	27.978-30.71				Xp			Mahogany	F2	139
GWA	21	C18	12	AC454v3c2563_458	32.388		AC454v3c2563_458	32.388		0.0011	0.04259		AC454v3c2563_458	32.388	12	32.388-32.388						Xp	M16	BC2	69
Interval #: The numering of 21 unique QTL intervals, including 15 QTLs detected by GWAS only, 3 by both GWAS and MQM, and 3 by MQM only.
For MQM, the percentages of explained phenotypic variace in 1991/2009 cohorts were reported separately
Chr and Pos: Chromosme number and position (cM) in the reference genetic map embedded in the C. mollissima reference genome v4.3
MQM: Multiple QTL mapping
GWA: Genomewide association study
LB, RB, interval: Left and right boudary, and the interval of QTLs in cM
BC pool: The mapping population composed of all four backcross families
The "Xp" or "X" in red denotes the family/populations in which sigificant blight resistant QTLs were detected by GWA (p < 0.002) or MQM
Size: The number of trees in the family/population in which the significant QTLs were detected
The "X" in black denotes the family/population in which the less significant QTLs (p value between 0.002 and 0.05) were detected
The "p" in Xp indicates that the family/population with which the most significant/peak marker in the QTL was mapped
NA: Not available

## Sheet: S_Table5
Supplementary Table 5. QTL intervals for blight resistance in chestnut detected by GWAS (with SG2-3 or Ep155 induced canker size data) and MQM
Method	QTL ID	Chr	LB			Peak						RB		Chr	Intervals (cM)	Strain		Combined		Population						Source	Generation	Size
			Marker	Pos (cM)		Marker	Pos (cM)	LOD	p	R^2		Marker	Pos (cM)			SG	Ep155			BC pool	GraB3	MahB1	MahF2	NanB1	ClaB2
GWA	S1	1	CCallv2c39220_141	8.297		CCallv2c309_1034	8.497		0.000336	0.07076		CCallv2c6041_518	9.331	1	8.297-9.331	X	X	X		X				Xp		Mahogany, Nanking, M16	B1, B2, B3	888
GWA	S2	1	AC454v3c25033_996	21.155		CCallv2c13487_1219	35.025		0.000293	0.01289		CCallv2c13487_1219	35.025	1	21.155-35.025	X	X			Xp			X	X		Mahogany, Nanking, M16	B1, B2, B3, F2	1094
GWA	S3	1	CCallv2c42844_1742	38.457		CCallv2c42844_1742	38.457		0.000557	0.01181		AC454v3c28919_257	45.994	1	38.457-45.994	X	X	X		Xp		X	X			Mahogany, Nanking, M16	B1, B2, B3, F2	1094
GWA	S4	2	CCallv2c11387_227	14.111		CCallv2c38901_482	14.111		1.38e-06	0.14889		CCallv2c5302_715	20.545	2	14.111-20.545		X			X				Xp		Mahogany, Nanking, M16	B1, B2, B3	888
GWA	S5	2	CCallv2c44341_717	23.842		CCallv2c9758_838	24.83		3.9e-06	0.11415		CCallv2c46354_1005	39.755	2	23.842-39.755		X	XX						Xp		Nanking	B1	82
MQM	M1	2	CmSI0804	29.887		AC454v3c8420_390	29.894	9.34		0.104/0.096		CCallv2c1365_1513	45.916	2	29.887-45.916	X	X						Xp			Mahogany	F2	139
GWA	S6	2	CCallv2c15693_1273	43.894		CCallv2c11426_306	50.826		6.82e-05	0.01575		CCallv2c29059_890	50.826	2	43.894-50.826	X	X	X		Xp				X		Mahogany, Nanking, M16	B1, B2, B3	888
GWA	S7	3	CCallv2c7663_503	29.291		CCallv2c5821_1388	34.194		1.55e-05	0.0185		CCallv2c134_1323	34.928	3	29.291-34.928	X	X	X		Xp			X	X		Mahogany, Nanking, M16	B1, B2, B3, F2	1094
GWA	S8	3	CCallv2c7677_669	47.564		CCallv2c7677_669	47.564		0.000959	0.01082		CCallv2c7677_669	47.564	3	47.564-47.564		X			Xp						Mahogany, Nanking, M16	B1, B2, B3	888
GWA	S9	4	AC454v3c43983_1217	5.3		AC454v3c43983_1217	5.3		1.33e-05	0.1372		AC454v3c43983_1217	5.3	4	5.3-5.3		X							Xp		Nanking	B1	82
GWA	S10	4	CCallv2c38748_1180	49.44		CCallv2c11541_1441	49.44		0.000652	0.12084		CCallv2c25226_723	49.808	4	49.44-49.808	X						Xp				Mahogany	B1	47
GWA	S11	5	AC454v3c35762_611	12.514		AC454v3c35762_611	12.514		0.000204	0.10083		CCallv2c40488_443	19.46	5	12.514-19.46		X							Xp		Nanking	B1	82
MQM	M2	5	CCallv2c39910_214	21.391		AC454v3c8144_537	NA	9.08		0.037/0.154		AC454v3c19924_117	22.159	5	21.391-22.159		X						Xp			Mahogany	F2	139
GWA	S12	5	CCallv2c47516_493	22.159		AC454v3c8264_1558	22.667		1.71e-07	0.16116		CCallv2c19235_620	30.34	5	22.159-30.34		X	X						Xp		Nanking	B1	82
GWA	S13	5	CCallv2c8687_878	37.332		CCallv2c8687_878	37.332		2.91e-05	0.17472		AC454v3c44671_2300	43.168	5	37.332-43.168	X		X		X		Xp				Mahogany, Nanking, M16	B1, B2, B3	888
GWA	S14	6	CCallv2c6308_945	18.01		AC454v3c1467_551	22.451		0.000848	0.1981		CCallv2c32836_1339	22.926	6	18.01-22.926	X	X							X	Xp	Nanking, M16	B1, B2	151
GWA	S15	6	AC454v3c39247_1551	28.124		AC454v3c39247_1551	28.124		0.000199	0.17932		AC454v3c44182_1177	29.067	6	28.124-29.067	X	X	X		X	X	Xp				Mahogany, Nanking, M16	B1, B2, B3	888
GWA	S16	7	CCallv2c47191_493	16.811		CCallv2c47191_493	16.811		0.000278	0.07251		CCallv2c13932_203	27.703	7	16.811-27.703		X	X						Xp		Nanking	B1	82
MQM	M3	7	CCallv2c46020_2118	34.355		AC454v3c7956_697	34.355	12.22		0.146/0.131		AC454v3c24329_431	47.929	7	34.355-47.929		X						Xp			Mahogany	F2	139
GWA	S17	8	CCallv2c42764_1014	5.783		CCallv2c42764_1014	5.783		0.000818	0.0165		CCallv2c39355_1004	7.396	8	5.783-7.396		X				Xp			X		Mahogany, Nanking	B1, B3	772
MQM	M4	8	CCallv2c41682_678	10.067		CmSI0710	16.423	14.18		NA/0.269		AC454v3c44372_453	23.188	8	10.067-23.188		X	X					Xp			Mahogany	F2	139
GWA	S18	8	CCallv2c2632_373	16.423		CCallv2c2632_373	16.423		0.000111	0.01854		AC454v3c18200_398	26.188	8	16.423-26.188	X	X			Xp	X					Mahogany, Nanking, M16	B1, B2, B3	888
GWA	S19	9	CCallv2c41814_828	2.126		CCallv2c39644_498	8.714		0.000428	0.06883		CCallv2c8793_1035	9.347	9	2.126-9.347		X	X						Xp		Nanking	B1	82
GWA	S20	10	AC454v3c15084_478	29.69		AC454v3c29581_227	29.997		0.000319	0.01286		CCallv2c4137_82	30.151	10	29.69-30.151	X	X			Xp	X					Mahogany, Nanking, M16	B1, B2, B3	888
GWA	S21	11	CCallv2c38658_1038	3.328		CCallv2c38658_160	3.328		0.000144	0.08214		CCallv2c38658_160	3.328	11	3.328-3.328		X							Xp		Nanking	B1	82
MQM	M5	11	AC454v3c39680_934	26.454		CCallv2c25306_1210	27.996	6.85		0.055/0.081		CCallv2c44324_1012	31.019	11	26.454-31.019		X						Xp			Mahogany	F2	139
GWA	S22	11	CCallv2c44324_1012	31.019		CCallv2c44324_1012	31.019		4.17e-05	0.1081		CCallv2c44324_1012	31.019	11	31.019-31.019		X	X						Xp		Nanking	B1	82
GWA	S23	11	CCallv2c38947_599	43.292		CCallv2c38947_599	43.292		0.000927	0.01477		CCallv2c38947_599	43.292	11	43.292-43.292	X		X		Xp	X					Mahogany, Nanking, M16	B1, B2, B3	888
GWA	S24	12	CCallv2c36883_1813	5.453		CCallv2c130_569	8.653		0.000458	0.03859		CCallv2c3431_274	11.61	12	5.453-11.61		X						Xp	X		Mahogany, Nanking	B1, F2	288
GWA	S25	12	CCallv2c7712_933	23.057		CCallv2c13359_906	24.557		1.52e-07	0.14321		CCallv2c9367_355	26.169	12	23.057-26.169		X							Xp		Nanking	B1	82
MQM	M6	12	AC454v3c16632_906	27.978		AC454v3c16632_906	27.978	8.06		0.085/0.083		AC454v3c9253_123	30.71	12	27.978-30.71		X						Xp			Mahogany	F2	139
GWA	S26	12	CCallv2c46238_1576	27.978		CCallv2c8849_175	27.978		4.99e-07	0.13059		CCallv2c8057_1285	32.289	12	27.978-32.289	X	X	X					X	Xp		Mahogany, Nanking	B1, F2	288
For MQM, the percentages of explained phenotypic variace in 1991/2009 cohorts were reported separately
Chr and Pos: Chromosme number and position (cM) in the reference genetic map embedded in the C. mollissima reference genome v4.3
MQM: Multiple QTL mapping
GWA: Genomewide association study
When the same QTL was detected by both methods, it was reported in both occations and highlighted in blue
LB, RB: Left and right boudary of QTLs in cM
BC pool: The mapping population composed of all four backcross families
The "Xp" or "X" denotes the family/populations in which sigificant blight resistant QTLs
The "p" in Xp indicates that the family/population with which the most significant/peak marker in the QTL was mapped
Size: The number of trees in the family/population in which the significant QTLs were detected
NA: Not available
